# Supplementary material for: Comprehensive analyses of PDHA1 that serves as a predictive biomarker for immunotherapy response in cancer
Source: Front Pharmacol. 2022 Aug 8;13:947372. doi: 10.3389/fphar.2022.947372 (PMC9393251; doi:10.3389/fphar.2022.947372)
Supplement: Supplementary file 1 [file table2.xlsx]

## Sheet: Sheet1
Cancer Study	Alteration Frequency	Alteration Type	Alteration Count
Uterine Corpus Endometrial Carcinoma (TCGA, PanCancer Atlas)	0.567108	homdel	3
Uterine Corpus Endometrial Carcinoma (TCGA, PanCancer Atlas)	4.53686	mutated	24
Esophageal Adenocarcinoma (TCGA, PanCancer Atlas)	2.74725	homdel	5
Esophageal Adenocarcinoma (TCGA, PanCancer Atlas)	0.549451	amp	1
Sarcoma (TCGA, PanCancer Atlas)	0.392157	multiple	1
Sarcoma (TCGA, PanCancer Atlas)	0.392157	homdel	1
Sarcoma (TCGA, PanCancer Atlas)	2.35294	amp	6
Cervical Squamous Cell Carcinoma (TCGA, PanCancer Atlas)	1.3468	amp	4
Cervical Squamous Cell Carcinoma (TCGA, PanCancer Atlas)	1.6835	mutated	5
Bladder Urothelial Carcinoma (TCGA, PanCancer Atlas)	0.486618	homdel	2
Bladder Urothelial Carcinoma (TCGA, PanCancer Atlas)	0.973236	amp	4
Bladder Urothelial Carcinoma (TCGA, PanCancer Atlas)	1.21655	mutated	5
Lung Squamous Cell Carcinoma (TCGA, PanCancer Atlas)	1.02669	homdel	5
Lung Squamous Cell Carcinoma (TCGA, PanCancer Atlas)	0.616016	amp	3
Lung Squamous Cell Carcinoma (TCGA, PanCancer Atlas)	1.02669	mutated	5
Head and Neck Squamous Cell Carcinoma (TCGA, PanCancer Atlas)	1.72084	homdel	9
Head and Neck Squamous Cell Carcinoma (TCGA, PanCancer Atlas)	0.191205	amp	1
Head and Neck Squamous Cell Carcinoma (TCGA, PanCancer Atlas)	0.573614	mutated	3
Diffuse Large B-Cell Lymphoma (TCGA, PanCancer Atlas)	2.08333	homdel	1
Skin Cutaneous Melanoma (TCGA, PanCancer Atlas)	2.02703	mutated	9
Colorectal Adenocarcinoma (TCGA, PanCancer Atlas)	0.3367	homdel	2
Colorectal Adenocarcinoma (TCGA, PanCancer Atlas)	0.673401	amp	4
Colorectal Adenocarcinoma (TCGA, PanCancer Atlas)	1.0101	mutated	6
Ovarian Serous Cystadenocarcinoma (TCGA, PanCancer Atlas)	0.684932	homdel	4
Ovarian Serous Cystadenocarcinoma (TCGA, PanCancer Atlas)	0.856164	amp	5
Ovarian Serous Cystadenocarcinoma (TCGA, PanCancer Atlas)	0.342466	mutated	2
Liver Hepatocellular Carcinoma (TCGA, PanCancer Atlas)	1.34409	homdel	5
Liver Hepatocellular Carcinoma (TCGA, PanCancer Atlas)	0.268817	amp	1
Liver Hepatocellular Carcinoma (TCGA, PanCancer Atlas)	0.268817	mutated	1
Stomach Adenocarcinoma (TCGA, PanCancer Atlas)	1.13636	homdel	5
Stomach Adenocarcinoma (TCGA, PanCancer Atlas)	0.454545	amp	2
Stomach Adenocarcinoma (TCGA, PanCancer Atlas)	0.227273	structuralVariant	1
Lung Adenocarcinoma (TCGA, PanCancer Atlas)	0.353357	homdel	2
Lung Adenocarcinoma (TCGA, PanCancer Atlas)	0.353357	amp	2
Lung Adenocarcinoma (TCGA, PanCancer Atlas)	1.06007	mutated	6
Uterine Carcinosarcoma (TCGA, PanCancer Atlas)	1.75439	homdel	1
Brain Lower Grade Glioma (TCGA, PanCancer Atlas)	0.972763	homdel	5
Brain Lower Grade Glioma (TCGA, PanCancer Atlas)	0.194553	amp	1
Brain Lower Grade Glioma (TCGA, PanCancer Atlas)	0.583658	mutated	3
Breast Invasive Carcinoma (TCGA, PanCancer Atlas)	0.0922509	multiple	1
Breast Invasive Carcinoma (TCGA, PanCancer Atlas)	0.0922509	homdel	1
Breast Invasive Carcinoma (TCGA, PanCancer Atlas)	0.645756	amp	7
Breast Invasive Carcinoma (TCGA, PanCancer Atlas)	0.369004	mutated	4
Adrenocortical Carcinoma (TCGA, PanCancer Atlas)	1.0989	amp	1
Pancreatic Adenocarcinoma (TCGA, PanCancer Atlas)	0.543478	homdel	1
Pancreatic Adenocarcinoma (TCGA, PanCancer Atlas)	0.543478	mutated	1
Glioblastoma Multiforme (TCGA, PanCancer Atlas)	0.337838	homdel	2
Glioblastoma Multiforme (TCGA, PanCancer Atlas)	0.168919	amp	1
Glioblastoma Multiforme (TCGA, PanCancer Atlas)	0.506757	mutated	3
Prostate Adenocarcinoma (TCGA, PanCancer Atlas)	0.202429	homdel	1
Prostate Adenocarcinoma (TCGA, PanCancer Atlas)	0.809717	amp	4
Testicular Germ Cell Tumors (TCGA, PanCancer Atlas)	0.671141	homdel	1
Kidney Renal Clear Cell Carcinoma (TCGA, PanCancer Atlas)	0.391389	amp	2
Kidney Renal Clear Cell Carcinoma (TCGA, PanCancer Atlas)	0.195695	mutated	1
Acute Myeloid Leukemia (TCGA, PanCancer Atlas)	0.5	amp	1
Thyroid Carcinoma (TCGA, PanCancer Atlas)	0.4	amp	2
Kidney Renal Papillary Cell Carcinoma (TCGA, PanCancer Atlas)	0.353357	homdel	1
