# Supplementary material for: Comprehensive analyses of PDHA1 that serves as a predictive biomarker for immunotherapy response in cancer
Source: Front Pharmacol. 2022 Aug 8;13:947372. doi: 10.3389/fphar.2022.947372 (PMC9393251; doi:10.3389/fphar.2022.947372)
Supplement: Supplementary file 2 [file table3.xlsx]

## Sheet: Sheet1
Study of Origin	Sample ID	Cancer Type	Cancer Type Detailed	Protein Change	Annotation	Functional Impact	Mutation Type	Variant Type	Copy #	COSMIC	MS	VS	Center	Chromosome	Start Pos	End Pos	Ref	Var	HGVSg	HGVSc	Allele Freq (T)	Allele Freq (N)	Variant Reads	Ref Reads	Variant Reads (Normal)	Ref Reads (Normal)	# Mut in Sample	Exon	gnomAD	ClinVar	dbSNP	SIGNAL	Diagnosis Age	Neoplasm Disease Stage American Joint Committee on Cancer Code	American Joint Committee on Cancer Publication Version Type	Aneuploidy Score	TCGA PanCanAtlas Cancer Type Acronym	Last Communication Contact from Initial Pathologic Diagnosis Date	Birth from Initial Pathologic Diagnosis Date	Last Alive Less Initial Pathologic Diagnosis Date Calculated Day Value	Disease Free (Months)	Disease Free Status	Months of disease-specific survival	Disease-specific Survival status	Ethnicity Category	Form completion date	Fraction Genome Altered	Neoplasm Histologic Grade	Neoadjuvant Therapy Type Administered Prior To Resection Text
Sarcoma (TCGA, PanCancer Atlas)	TCGA-QQ-A5VA-01	Sarcoma	Dedifferentiated Liposarcoma	SMPX-PDHA1	OncoKB: Unknown, level NA, resistance NA;CIViC: NA;MyCancerGenome: not present;CancerHotspot: no;3DHotspot: no	SIFT: NA;Polyphen-2: NA	fusion	FUSION	Amp				WashU	NA	-1												46						60			7	SARC		-22231	0			18.082	1:DEAD WITH TUMOR	Not Hispanic Or Latino	2010-02-13	0.2124		No
Stomach Adenocarcinoma (TCGA, PanCancer Atlas)	TCGA-CD-8535-01	Esophagogastric Cancer	Stomach Adenocarcinoma	SLC12A2-PDHA1	OncoKB: Unknown, level NA, resistance NA;CIViC: NA;MyCancerGenome: not present;CancerHotspot: no;3DHotspot: no	SIFT: NA;Polyphen-2: NA	fusion	FUSION	Diploid				WashU	NA	-1												238						59	STAGE IIIA	6TH	21	STAD	390	-21559	0	12.8218	0:DiseaseFree	12.8218	0:ALIVE OR DEAD TUMOR FREE	Not Hispanic Or Latino	4/15/13	0.5519	G3	No
Breast Invasive Carcinoma (TCGA, PanCancer Atlas)	TCGA-A7-A56D-01	Breast Cancer	Breast Invasive Ductal Carcinoma	CCM2-PDHA1	OncoKB: Unknown, level NA, resistance NA;CIViC: NA;MyCancerGenome: not present;CancerHotspot: no;3DHotspot: no	SIFT: NA;Polyphen-2: NA	fusion	FUSION	Amp				WashU	NA	-1												125						84	STAGE IIA	7TH	14	BRCA	448	-30783	0	14.7286	0:DiseaseFree	14.7286	0:ALIVE OR DEAD TUMOR FREE	Not Hispanic Or Latino	2004-01-13	0.4656		No
Brain Lower Grade Glioma (TCGA, PanCancer Atlas)	TCGA-E1-5318-01	Glioma	Oligodendroglioma	G61R	OncoKB: NA;CIViC: NA;MyCancerGenome: not present;CancerHotspot: no;3DHotspot: no	SIFT: impact: deleterious, score: 0.01;Polyphen-2: impact: probably_damaging, score: 0.945	Missense_Mutation	SNP	Diploid	1	.	.	.	23	19368118	19368118	G	C	23:g.19368118G>C	ENST00000422285.2:c.181G>C	0.43		76	100		202	38	44631					42			2	LGG	2379	-15372	0			78.2128	1:DEAD WITH TUMOR	Not Hispanic Or Latino	1/26/11	0.0716	G2	No
Brain Lower Grade Glioma (TCGA, PanCancer Atlas)	TCGA-DB-A4XH-01	Glioma	Oligoastrocytoma	R73*	OncoKB: NA;CIViC: NA;MyCancerGenome: not present;CancerHotspot: no;3DHotspot: no	SIFT: NA;Polyphen-2: NA	Nonsense_Mutation	SNP	ShallowDel	1	.	.	.	23	19368154	19368154	C	T	23:g.19368154C>T	ENST00000422285.2:c.217C>T	0.04		7	150		137	39	44631					53			2	LGG	962	-19710	0			31.6271	0:ALIVE OR DEAD TUMOR FREE	Not Hispanic Or Latino	2/21/13	0.0859	G2	No
Brain Lower Grade Glioma (TCGA, PanCancer Atlas)	TCGA-QH-A6X5-01	Glioma	Oligoastrocytoma	F205I	OncoKB: NA;CIViC: NA;MyCancerGenome: not present;CancerHotspot: no;3DHotspot: no	SIFT: NA;Polyphen-2: NA	Missense_Mutation	SNP	Diploid		.	.	.	23	19373476	19373476	T	A	23:g.19373476T>A	ENST00000422285.2:c.613T>A	0.11		24	193		234	24	44753					58			2	LGG	497	-21239	0			16.3395	0:ALIVE OR DEAD TUMOR FREE	Not Hispanic Or Latino	2012-09-13	0.0511	G2	No
Ovarian Serous Cystadenocarcinoma (TCGA, PanCancer Atlas)	TCGA-61-1727-01	Ovarian Epithelial Tumor	Serous Ovarian Cancer	L114I	OncoKB: NA;CIViC: NA;MyCancerGenome: not present;CancerHotspot: no;3DHotspot: no	SIFT: impact: tolerated, score: 0.65;Polyphen-2: impact: benign, score: 0.007	Missense_Mutation	SNP	ShallowDel	1	.	.	.	23	19369447	19369447	C	A	23:g.19369447C>A	ENST00000422285.2:c.340C>A	0.02		10	412		46	131	44662					74			11	OV	564	-27203	0	18.5423	0:DiseaseFree	18.5423	0:ALIVE OR DEAD TUMOR FREE	Not Hispanic Or Latino	2006-02-09	0.6537	G3	No
Ovarian Serous Cystadenocarcinoma (TCGA, PanCancer Atlas)	TCGA-61-2095-01	Ovarian Epithelial Tumor	Serous Ovarian Cancer	X98_splice	OncoKB: NA;CIViC: NA;MyCancerGenome: not present;CancerHotspot: no;3DHotspot: no	SIFT: impact: tolerated_low_confidence, score: 0.13;Polyphen-2: impact: benign, score: 0.025	Splice_Region	SNP	Diploid		.	.	.	23	19369394	19369394	C	A	23:g.19369394C>A	ENST00000422285.2:c.292-5C>A	0.27		14	37		134	196						54			2	OV		-19797	0	14.63	1:Recurred/Progressed	61.6432	1:DEAD WITH TUMOR	Not Hispanic Or Latino	2012-07-09	0.0244	G2	No
Glioblastoma Multiforme (TCGA, PanCancer Atlas)	TCGA-06-5416-01	Glioblastoma	Glioblastoma Multiforme	E333*	OncoKB: NA;CIViC: NA;MyCancerGenome: not present;CancerHotspot: no;3DHotspot: no	SIFT: NA;Polyphen-2: NA	Nonsense_Mutation	SNP	ShallowDel		.	.	.	23	19377131	19377131	G	T	23:g.19377131G>T	ENST00000422285.2:c.997G>T	0.25		20	61		86	12173	44845					23			8	GBM	204	-8533	0			6.70678	0:ALIVE OR DEAD TUMOR FREE	Not Hispanic Or Latino	1/24/11	0.2617		No
Glioblastoma Multiforme (TCGA, PanCancer Atlas)	TCGA-15-1446-01	Glioblastoma	Glioblastoma Multiforme	A330S	OncoKB: NA;CIViC: NA;MyCancerGenome: not present;CancerHotspot: no;3DHotspot: no	SIFT: NA;Polyphen-2: NA	Missense_Mutation	SNP	Diploid		.	.	.	23	19377122	19377122	G	T	23:g.19377122G>T	ENST00000422285.2:c.988G>T	0.08		7	80		71	173	44845					55			4	GBM	581	-20355	0			19.1012	0:ALIVE OR DEAD TUMOR FREE		2005-11-09	0.1116		No
Glioblastoma Multiforme (TCGA, PanCancer Atlas)	TCGA-28-5211-01	Glioblastoma	Glioblastoma Multiforme	P316H	OncoKB: NA;CIViC: NA;MyCancerGenome: not present;CancerHotspot: no;3DHotspot: no	SIFT: NA;Polyphen-2: NA	Missense_Mutation	SNP	Diploid		.	.	.	23	19377081	19377081	C	A	23:g.19377081C>A	ENST00000422285.2:c.947C>A	0.12		5	37		41	376	44845					42			4	GBM	358	-15507	0			11.7697	0:ALIVE OR DEAD TUMOR FREE		7/22/11	0.1297		No
Lung Squamous Cell Carcinoma (TCGA, PanCancer Atlas)	TCGA-18-3410-01	Non-Small Cell Lung Cancer	Lung Squamous Cell Carcinoma	D95Y	OncoKB: NA;CIViC: NA;MyCancerGenome: not present;CancerHotspot: no;3DHotspot: no	SIFT: impact: deleterious, score: 0;Polyphen-2: impact: probably_damaging, score: 1	Missense_Mutation	SNP	Diploid	1	.	.	.	23	19368220	19368220	G	T	23:g.19368220G>T	ENST00000422285.2:c.283G>T	0.79		53	14		75	315	44631					81	STAGE IIB		20	LUSC		-29827	0			4.79995	0:ALIVE OR DEAD TUMOR FREE		2004-04-11	0.5446		No
Lung Squamous Cell Carcinoma (TCGA, PanCancer Atlas)	TCGA-33-AASL-01	Non-Small Cell Lung Cancer	Lung Squamous Cell Carcinoma	R274I	OncoKB: NA;CIViC: NA;MyCancerGenome: not present;CancerHotspot: no;3DHotspot: no	SIFT: NA;Polyphen-2: NA	Missense_Mutation	SNP	ShallowDel		.	.	.	23	19373865	19373865	G	T	23:g.19373865G>T	ENST00000422285.2:c.821G>T	0.23		16	55		69	275	44784					57	STAGE IA	5TH	13	LUSC		-20940	0			27.1559	1:DEAD WITH TUMOR	Not Hispanic Or Latino	6/13/14	0.466		No
Lung Squamous Cell Carcinoma (TCGA, PanCancer Atlas)	TCGA-34-5234-01	Non-Small Cell Lung Cancer	Lung Squamous Cell Carcinoma	I87T	OncoKB: NA;CIViC: NA;MyCancerGenome: not present;CancerHotspot: no;3DHotspot: no	SIFT: impact: deleterious, score: 0;Polyphen-2: impact: probably_damaging, score: 1	Missense_Mutation	SNP	Diploid	1	.	.	.	23	19368197	19368197	T	C	23:g.19368197T>C	ENST00000422285.2:c.260T>C	0.09		12	121		101	162	44631					71	STAGE IA	6TH	3	LUSC	2271	-26072	0	74.6622	0:DiseaseFree	74.6622	0:ALIVE OR DEAD TUMOR FREE	Not Hispanic Or Latino	2003-08-11	0.0002		No
Lung Squamous Cell Carcinoma (TCGA, PanCancer Atlas)	TCGA-66-2734-01	Non-Small Cell Lung Cancer	Lung Squamous Cell Carcinoma	X202_splice	OncoKB: NA;CIViC: NA;MyCancerGenome: not present;CancerHotspot: no;3DHotspot: no	SIFT: NA;Polyphen-2: NA	Splice_Region	SNP	Diploid		.	.	.	23	19373469	19373469	C	A	23:g.19373469C>A	ENST00000422285.2:c.606C>A	0.14		25	151		148	506	44753					62	STAGE IB	5TH	14	LUSC	1311	-22919	0			43.1009	0:ALIVE OR DEAD TUMOR FREE		2003-07-11	0.0471		No
Lung Squamous Cell Carcinoma (TCGA, PanCancer Atlas)	TCGA-66-2785-01	Non-Small Cell Lung Cancer	Lung Squamous Cell Carcinoma	L104P	OncoKB: NA;CIViC: NA;MyCancerGenome: not present;CancerHotspot: no;3DHotspot: no	SIFT: impact: deleterious, score: 0;Polyphen-2: impact: probably_damaging, score: 0.965	Missense_Mutation	SNP	Diploid	1	.	.	.	23	19369418	19369418	T	C	23:g.19369418T>C	ENST00000422285.2:c.311T>C	0.24		33	107		132	1028	44662		Conflicting_interpretations_of_pathogenicity(Likely_pathogenic(1),Uncertain_significance(1))			65	STAGE IB	6TH	17	LUSC	60	-23772	0			1.97258	0:ALIVE OR DEAD TUMOR FREE		2003-07-11	0.6464		No
Bladder Urothelial Carcinoma (TCGA, PanCancer Atlas)	TCGA-ZF-AA4W-01	Bladder Cancer	Bladder Urothelial Carcinoma	S152L	OncoKB: NA;CIViC: NA;MyCancerGenome: not present;CancerHotspot: no;3DHotspot: no	SIFT: impact: deleterious, score: 0;Polyphen-2: impact: probably_damaging, score: 1	Missense_Mutation	SNP	Diploid		.	.	.	23	19371236	19371236	C	T	23:g.19371236C>T	ENST00000422285.2:c.455C>T	0.21		15	57		104	502	44692		Likely_pathogenic			56	STAGE III	6TH	12	BLCA		-20611	0	55.1994	1:Recurred/Progressed	60.1637	0:ALIVE OR DEAD TUMOR FREE	Not Hispanic Or Latino	11/15/14	0.2518	High Grade	No
Bladder Urothelial Carcinoma (TCGA, PanCancer Atlas)	TCGA-FD-A62S-01	Bladder Cancer	Bladder Urothelial Carcinoma	E133K	OncoKB: NA;CIViC: NA;MyCancerGenome: not present;CancerHotspot: no;3DHotspot: no	SIFT: impact: tolerated, score: 0.59;Polyphen-2: impact: benign, score: 0.116	Missense_Mutation	SNP	Gain		.	.	.	23	19369504	19369504	G	A	23:g.19369504G>A	ENST00000422285.2:c.397G>A	0.06		9	147		154	71	44662					60	STAGE III	7TH	21	BLCA	368	-22000	0			13.3478	1:DEAD WITH TUMOR	Not Hispanic Or Latino	8/23/13	0.164	High Grade	No
Bladder Urothelial Carcinoma (TCGA, PanCancer Atlas)	TCGA-GV-A6ZA-01	Bladder Cancer	Bladder Urothelial Carcinoma	Y287H	OncoKB: NA;CIViC: NA;MyCancerGenome: not present;CancerHotspot: no;3DHotspot: no	SIFT: NA;Polyphen-2: NA	Missense_Mutation	SNP	Diploid		.	.	.	23	19375797	19375797	T	C	23:g.19375797T>C	ENST00000422285.2:c.859T>C	0.06		5	82		59	293	44815					54	STAGE II	7TH	16	BLCA	691	-19871	0	22.7176	0:DiseaseFree	22.7176	0:ALIVE OR DEAD TUMOR FREE	Not Hispanic Or Latino	2001-07-14	0.2544	High Grade	No
Bladder Urothelial Carcinoma (TCGA, PanCancer Atlas)	TCGA-KQ-A41N-01	Bladder Cancer	Bladder Urothelial Carcinoma	F205L	OncoKB: NA;CIViC: NA;MyCancerGenome: not present;CancerHotspot: no;3DHotspot: no	SIFT: NA;Polyphen-2: NA	Missense_Mutation	SNP	Diploid		.	.	.	23	19373478	19373478	C	A	23:g.19373478C>A	ENST00000422285.2:c.615C>A	0.09		9	87		74	2525	44753					73	STAGE III	7TH	4	BLCA	1604	-26837	0	52.7337	0:DiseaseFree	52.7337	0:ALIVE OR DEAD TUMOR FREE	Not Hispanic Or Latino	7/13/15	0.2399	High Grade	No
Bladder Urothelial Carcinoma (TCGA, PanCancer Atlas)	TCGA-MV-A51V-01	Bladder Cancer	Bladder Urothelial Carcinoma	E234K	OncoKB: NA;CIViC: NA;MyCancerGenome: not present;CancerHotspot: no;3DHotspot: no	SIFT: NA;Polyphen-2: NA	Missense_Mutation	SNP	Gain		.	.	.	23	19373563	19373563	G	A	23:g.19373563G>A	ENST00000422285.2:c.700G>A	0.64		142	81		60	1418	44753					75	STAGE III	7TH	24	BLCA	410	-27430	0	13.4793	0:DiseaseFree	13.4793	0:ALIVE OR DEAD TUMOR FREE	Not Hispanic Or Latino	9/14/12	0.5726	High Grade	No
Liver Hepatocellular Carcinoma (TCGA, PanCancer Atlas)	TCGA-ZP-A9D1-01	Hepatobiliary Cancer	Hepatocellular Carcinoma	F30L	OncoKB: NA;CIViC: NA;MyCancerGenome: not present;CancerHotspot: no;3DHotspot: no	SIFT: impact: tolerated, score: 0.21;Polyphen-2: impact: benign, score: 0.031	Missense_Mutation	SNP	Diploid		.	.	.	23	19367462	19367462	T	G	23:g.19367462T>G	ENST00000422285.2:c.90T>G	0.29		95	234		319	119	44603					56		7TH	16	LIHC	21	-20584	0	0.690403	0:DiseaseFree	0.690403	0:ALIVE OR DEAD TUMOR FREE	Not Hispanic Or Latino	3/28/14	0.5078	G2	No
Kidney Renal Clear Cell Carcinoma (TCGA, PanCancer Atlas)	TCGA-CW-5587-01	Renal Clear Cell Carcinoma	Renal Clear Cell Carcinoma	Y208Lfs*16	OncoKB: NA;CIViC: NA;MyCancerGenome: not present;CancerHotspot: no;3DHotspot: no	SIFT: NA;Polyphen-2: NA	Frame_Shift_Ins	INS	Diploid		.	.	.	23	19373483	19373484	-	T	23:g.19373483_19373484insT	ENST00000422285.2:c.622dup	0.19		90	389		392	63	44753					62	STAGE III		7	KIRC	2226	-22693	0			73.1828	0:ALIVE OR DEAD TUMOR FREE	Not Hispanic Or Latino	2003-01-11	0.2393	G2	No
Uterine Corpus Endometrial Carcinoma (TCGA, PanCancer Atlas)	TCGA-BS-A0UJ-01	Endometrial Cancer	Uterine Endometrioid Carcinoma	G246D	OncoKB: NA;CIViC: NA;MyCancerGenome: not present;CancerHotspot: no;3DHotspot: no	SIFT: NA;Polyphen-2: NA	Missense_Mutation	SNP	Diploid	2	.	.	.	23	19373600	19373600	G	A	23:g.19373600G>A	ENST00000422285.2:c.737G>A	0.4		41	61		71	1583	44753					68		1988	0	UCEC	2506	-25149	0	82.3881	0:DiseaseFree	82.3881	0:ALIVE OR DEAD TUMOR FREE	Not Hispanic Or Latino	3/25/11	0.0001	G1	No
Uterine Corpus Endometrial Carcinoma (TCGA, PanCancer Atlas)	TCGA-D1-A17Q-01	Endometrial Cancer	Uterine Endometrioid Carcinoma	Q84H	OncoKB: NA;CIViC: NA;MyCancerGenome: not present;CancerHotspot: no;3DHotspot: no	SIFT: impact: deleterious, score: 0;Polyphen-2: impact: probably_damaging, score: 0.955	Missense_Mutation	SNP	Diploid	1	.	.	.	23	19368189	19368189	G	T	23:g.19368189G>T	ENST00000422285.2:c.252G>T	0.07		53	672		599	5944	44631					54		2009	0	UCEC	54	-20015	0	1.77532	0:DiseaseFree	1.77532	0:ALIVE OR DEAD TUMOR FREE	Not Hispanic Or Latino	4/14/11	0	G2	No
Uterine Corpus Endometrial Carcinoma (TCGA, PanCancer Atlas)	TCGA-BS-A0TC-01	Endometrial Cancer	Uterine Endometrioid Carcinoma	D187Y	OncoKB: NA;CIViC: NA;MyCancerGenome: not present;CancerHotspot: no;3DHotspot: no	SIFT: impact: deleterious, score: 0.03;Polyphen-2: impact: possibly_damaging, score: 0.666	Missense_Mutation	SNP	Diploid	1	.	.	.	23	19372657	19372657	G	T	23:g.19372657G>T	ENST00000422285.2:c.559G>T	0.4		139	212		86	1315	44723					69		1988	0	UCEC	2602	-25560	0	85.5443	0:DiseaseFree	85.5443	0:ALIVE OR DEAD TUMOR FREE	Not Hispanic Or Latino	11/19/10	0.0005	G1	No
Uterine Corpus Endometrial Carcinoma (TCGA, PanCancer Atlas)	TCGA-AJ-A3EL-01	Endometrial Cancer	Uterine Endometrioid Carcinoma	R378C	OncoKB: NA;CIViC: NA;MyCancerGenome: not present;CancerHotspot: no;3DHotspot: no	SIFT: NA;Polyphen-2: NA	Missense_Mutation	SNP	Diploid	3	.	.	.	23	19377730	19377730	C	T	23:g.19377730C>T	ENST00000422285.2:c.1132C>T	0.31		23	51		157	7385	44876		Pathogenic			47		2009	0	UCEC	684	-17442	0	22.4874	0:DiseaseFree	22.4874	0:ALIVE OR DEAD TUMOR FREE		2/15/12	0.0008	G3	No
Uterine Corpus Endometrial Carcinoma (TCGA, PanCancer Atlas)	TCGA-AJ-A3EL-01	Endometrial Cancer	Uterine Endometrioid Carcinoma	S152L	OncoKB: NA;CIViC: NA;MyCancerGenome: not present;CancerHotspot: no;3DHotspot: no	SIFT: impact: deleterious, score: 0;Polyphen-2: impact: probably_damaging, score: 1	Missense_Mutation	SNP	Diploid		.	.	.	23	19371236	19371236	C	T	23:g.19371236C>T	ENST00000422285.2:c.455C>T	0.34		45	87		259	7385	44692		Likely_pathogenic			47		2009	0	UCEC	684	-17442	0	22.4874	0:DiseaseFree	22.4874	0:ALIVE OR DEAD TUMOR FREE		2/15/12	0.0008	G3	No
Uterine Corpus Endometrial Carcinoma (TCGA, PanCancer Atlas)	TCGA-EO-A3B0-01	Endometrial Cancer	Uterine Endometrioid Carcinoma	I86S	OncoKB: NA;CIViC: NA;MyCancerGenome: not present;CancerHotspot: no;3DHotspot: no	SIFT: impact: tolerated, score: 0.17;Polyphen-2: impact: possibly_damaging, score: 0.449	Missense_Mutation	SNP	Diploid		.	.	.	23	19368194	19368194	T	G	23:g.19368194T>G	ENST00000422285.2:c.257T>G	0.16		12	63		64	10911	44631					43		2009	2	UCEC	1412	-15954	0			46.4214	0:ALIVE OR DEAD TUMOR FREE		2006-01-12	0.05	G3	No
Uterine Corpus Endometrial Carcinoma (TCGA, PanCancer Atlas)	TCGA-AP-A1E0-01	Endometrial Cancer	Uterine Endometrioid Carcinoma	D247N	OncoKB: NA;CIViC: NA;MyCancerGenome: not present;CancerHotspot: no;3DHotspot: no	SIFT: NA;Polyphen-2: NA	Missense_Mutation	SNP	Diploid		.	.	.	23	19373602	19373602	G	A	23:g.19373602G>A	ENST00000422285.2:c.739G>A	0.41		26	38		59	4826	44753		Uncertain_significance			40		2009	0	UCEC	1832	-14653	0	60.2295	0:DiseaseFree	60.2295	0:ALIVE OR DEAD TUMOR FREE		2005-09-11	0.0004	G2	No
Uterine Corpus Endometrial Carcinoma (TCGA, PanCancer Atlas)	TCGA-B5-A0JY-01	Endometrial Cancer	Uterine Endometrioid Carcinoma	E306*	OncoKB: NA;CIViC: NA;MyCancerGenome: not present;CancerHotspot: no;3DHotspot: no	SIFT: NA;Polyphen-2: NA	Nonsense_Mutation	SNP	Diploid	1	.	.	.	23	19377050	19377050	G	T	23:g.19377050G>T	ENST00000422285.2:c.916G>T	0.28		106	275		147	9684	44845					50		1988	0	UCEC	2107	-18475	0	69.2705	0:DiseaseFree	69.2705	0:ALIVE OR DEAD TUMOR FREE		2001-04-11	0.0003	G3	No
Uterine Corpus Endometrial Carcinoma (TCGA, PanCancer Atlas)	TCGA-AJ-A3BH-01	Endometrial Cancer	Uterine Endometrioid Carcinoma	R72C	OncoKB: NA;CIViC: NA;MyCancerGenome: not present;CancerHotspot: no;3DHotspot: no	SIFT: impact: deleterious, score: 0;Polyphen-2: impact: probably_damaging, score: 1	Missense_Mutation	SNP	Diploid		.	.	.	23	19368151	19368151	C	T	23:g.19368151C>T	ENST00000422285.2:c.214C>T	0.31		18	40		69	2671	44631		Pathogenic/Likely_pathogenic					2009	4	UCEC							0:ALIVE OR DEAD TUMOR FREE	Not Hispanic Or Latino	2002-03-12	0.1476	G3	No
Uterine Corpus Endometrial Carcinoma (TCGA, PanCancer Atlas)	TCGA-AJ-A3BH-01	Endometrial Cancer	Uterine Endometrioid Carcinoma	R226H	OncoKB: NA;CIViC: NA;MyCancerGenome: not present;CancerHotspot: no;3DHotspot: no	SIFT: NA;Polyphen-2: NA	Missense_Mutation	SNP	Diploid		.	.	.	23	19373540	19373540	G	A	23:g.19373540G>A	ENST00000422285.2:c.677G>A	0.21		13	49		87	2671	44753							2009	4	UCEC							0:ALIVE OR DEAD TUMOR FREE	Not Hispanic Or Latino	2002-03-12	0.1476	G3	No
Uterine Corpus Endometrial Carcinoma (TCGA, PanCancer Atlas)	TCGA-AP-A059-01	Endometrial Cancer	Uterine Endometrioid Carcinoma	V171A	OncoKB: NA;CIViC: NA;MyCancerGenome: not present;CancerHotspot: no;3DHotspot: no	SIFT: impact: tolerated, score: 0.06;Polyphen-2: impact: benign, score: 0.035	Missense_Mutation	SNP	Diploid	1	.	.	.	23	19372610	19372610	T	C	23:g.19372610T>C	ENST00000422285.2:c.512T>C	0.17		44	218		575	10942	44723					69		2009	0	UCEC	1461	-25311	0	48.0324	0:DiseaseFree	48.0324	0:ALIVE OR DEAD TUMOR FREE	Not Hispanic Or Latino	2002-01-11	0.0001	G3	No
Uterine Corpus Endometrial Carcinoma (TCGA, PanCancer Atlas)	TCGA-AP-A0LM-01	Endometrial Cancer	Uterine Endometrioid Carcinoma	A212S	OncoKB: NA;CIViC: NA;MyCancerGenome: not present;CancerHotspot: no;3DHotspot: no	SIFT: NA;Polyphen-2: NA	Missense_Mutation	SNP	Diploid	1	.	.	.	23	19373497	19373497	G	T	23:g.19373497G>T	ENST00000422285.2:c.634G>T	0.21		43	159		370	13200	44753					33			0	UCEC	825	-12309	0	27.123	0:DiseaseFree	27.123	0:ALIVE OR DEAD TUMOR FREE		2002-01-11	0.0001	G3	No
Uterine Corpus Endometrial Carcinoma (TCGA, PanCancer Atlas)	TCGA-FI-A2D0-01	Endometrial Cancer	Uterine Endometrioid Carcinoma	A212S	OncoKB: NA;CIViC: NA;MyCancerGenome: not present;CancerHotspot: no;3DHotspot: no	SIFT: NA;Polyphen-2: NA	Missense_Mutation	SNP	Diploid	1	.	.	.	23	19373497	19373497	G	T	23:g.19373497G>T	ENST00000422285.2:c.634G>T	0.31		19	42		68	6448	44753					55		1988	0	UCEC	1023	-20393	0	39.879	0:DiseaseFree	39.879	0:ALIVE OR DEAD TUMOR FREE	Not Hispanic Or Latino	10/28/11	0	G3	No
Uterine Corpus Endometrial Carcinoma (TCGA, PanCancer Atlas)	TCGA-AP-A1E0-01	Endometrial Cancer	Uterine Endometrioid Carcinoma	R132Q	OncoKB: NA;CIViC: NA;MyCancerGenome: not present;CancerHotspot: no;3DHotspot: no	SIFT: impact: tolerated, score: 0.37;Polyphen-2: impact: benign, score: 0.02	Missense_Mutation	SNP	Diploid		.	.	.	23	19369502	19369502	G	A	23:g.19369502G>A	ENST00000422285.2:c.395G>A	0.47		17	19		49	4826	44662					40		2009	0	UCEC	1832	-14653	0	60.2295	0:DiseaseFree	60.2295	0:ALIVE OR DEAD TUMOR FREE		2005-09-11	0.0004	G2	No
Uterine Corpus Endometrial Carcinoma (TCGA, PanCancer Atlas)	TCGA-AX-A2HC-01	Endometrial Cancer	Uterine Endometrioid Carcinoma	X40_splice	OncoKB: NA;CIViC: NA;MyCancerGenome: not present;CancerHotspot: no;3DHotspot: no	SIFT: NA;Polyphen-2: NA	Splice_Region	SNP	Gain		.	.	.	23	19368057	19368057	A	G	23:g.19368057A>G	ENST00000422285.2:c.120A>G	0.44		22	28		39	12977	44631					53		1988	4	UCEC	1044	-19485	0	24.8545	1:Recurred/Progressed	34.3229	0:ALIVE OR DEAD TUMOR FREE	Not Hispanic Or Latino	2011-01-11	0.0764	G3	No
Uterine Corpus Endometrial Carcinoma (TCGA, PanCancer Atlas)	TCGA-AX-A2HD-01	Endometrial Cancer	Uterine Endometrioid Carcinoma	R88C	OncoKB: NA;CIViC: NA;MyCancerGenome: not present;CancerHotspot: no;3DHotspot: no	SIFT: impact: deleterious, score: 0;Polyphen-2: impact: probably_damaging, score: 1	Missense_Mutation	SNP	Diploid		.	.	.	23	19368199	19368199	C	T	23:g.19368199C>T	ENST00000422285.2:c.262C>T	0.39		25	39		82	7835	44631					69		1988	0	UCEC	1414	-25499	0			46.4872	0:ALIVE OR DEAD TUMOR FREE	Not Hispanic Or Latino	10/26/11	0.03	G3	No
Uterine Corpus Endometrial Carcinoma (TCGA, PanCancer Atlas)	TCGA-AX-A2HD-01	Endometrial Cancer	Uterine Endometrioid Carcinoma	R302C	OncoKB: NA;CIViC: NA;MyCancerGenome: not present;CancerHotspot: no;3DHotspot: no	SIFT: NA;Polyphen-2: NA	Missense_Mutation	SNP	Diploid	1	.	.	.	23	19377038	19377038	C	T	23:g.19377038C>T	ENST00000422285.2:c.904C>T	0.35		24	45		84	7835	44845		Pathogenic			69		1988	0	UCEC	1414	-25499	0			46.4872	0:ALIVE OR DEAD TUMOR FREE	Not Hispanic Or Latino	10/26/11	0.03	G3	No
Uterine Corpus Endometrial Carcinoma (TCGA, PanCancer Atlas)	TCGA-AX-A3G9-01	Endometrial Cancer	Uterine Endometrioid Carcinoma	R288C	OncoKB: NA;CIViC: NA;MyCancerGenome: not present;CancerHotspot: no;3DHotspot: no	SIFT: NA;Polyphen-2: NA	Missense_Mutation	SNP	Diploid		.	.	.	23	19375800	19375800	C	T	23:g.19375800C>T	ENST00000422285.2:c.862C>T	0.36	0.007	34	61	1	142	658	44815		Pathogenic			63		1988	0	UCEC	558	-23361	0			18.345	0:ALIVE OR DEAD TUMOR FREE	Not Hispanic Or Latino	2002-07-12	0.0001	G3	No
Uterine Corpus Endometrial Carcinoma (TCGA, PanCancer Atlas)	TCGA-B5-A1MR-01	Endometrial Cancer	Uterine Endometrioid Carcinoma	R73Q	OncoKB: NA;CIViC: NA;MyCancerGenome: not present;CancerHotspot: no;3DHotspot: no	SIFT: impact: deleterious, score: 0.04;Polyphen-2: impact: probably_damaging, score: 0.943	Missense_Mutation	SNP	Diploid		.	.	.	23	19368155	19368155	G	A	23:g.19368155G>A	ENST00000422285.2:c.218G>A	0.13		5	35		52	7304	44631					65		1988	1	UCEC	6859	-24017	0	225.499	0:DiseaseFree	225.499	0:ALIVE OR DEAD TUMOR FREE		7/19/11	0.0499	G3	No
Uterine Corpus Endometrial Carcinoma (TCGA, PanCancer Atlas)	TCGA-B5-A1MR-01	Endometrial Cancer	Uterine Endometrioid Carcinoma	E345D	OncoKB: NA;CIViC: NA;MyCancerGenome: not present;CancerHotspot: no;3DHotspot: no	SIFT: NA;Polyphen-2: NA	Missense_Mutation	SNP	Diploid		.	.	.	23	19377633	19377633	G	T	23:g.19377633G>T	ENST00000422285.2:c.1035G>T	0.17		11	53		83	7304	44876					65		1988	1	UCEC	6859	-24017	0	225.499	0:DiseaseFree	225.499	0:ALIVE OR DEAD TUMOR FREE		7/19/11	0.0499	G3	No
Uterine Corpus Endometrial Carcinoma (TCGA, PanCancer Atlas)	TCGA-B5-A1MX-01	Endometrial Cancer	Uterine Endometrioid Carcinoma	Q203H	OncoKB: NA;CIViC: NA;MyCancerGenome: not present;CancerHotspot: no;3DHotspot: no	SIFT: NA;Polyphen-2: NA	Missense_Mutation	SNP	Diploid		.	.	.	23	19373472	19373472	G	T	23:g.19373472G>T	ENST00000422285.2:c.609G>T	0.09		5	53		70	5686	44753					47		2009	0	UCEC	1473	-17320	0	48.4269	0:DiseaseFree	48.4269	0:ALIVE OR DEAD TUMOR FREE		2/16/12	0.0008	G3	No
Uterine Corpus Endometrial Carcinoma (TCGA, PanCancer Atlas)	TCGA-B5-A3FA-01	Endometrial Cancer	Uterine Endometrioid Carcinoma	E206K	OncoKB: NA;CIViC: NA;MyCancerGenome: not present;CancerHotspot: no;3DHotspot: no	SIFT: NA;Polyphen-2: NA	Missense_Mutation	SNP	Diploid		.	.	.	23	19373479	19373479	G	A	23:g.19373479G>A	ENST00000422285.2:c.616G>A	0.37		40	68		109	9642	44753					73		1988	0	UCEC	2929	-26850	0			96.2948	0:ALIVE OR DEAD TUMOR FREE		3/19/12	0.0003	G3	No
Uterine Corpus Endometrial Carcinoma (TCGA, PanCancer Atlas)	TCGA-D1-A17Q-01	Endometrial Cancer	Uterine Endometrioid Carcinoma	V55L	OncoKB: NA;CIViC: NA;MyCancerGenome: not present;CancerHotspot: no;3DHotspot: no	SIFT: impact: tolerated, score: 0.14;Polyphen-2: impact: benign, score: 0	Missense_Mutation	SNP	Diploid	1	.	.	.	23	19368100	19368100	G	T	23:g.19368100G>T	ENST00000422285.2:c.163G>T	0.44		174	219		317	5944	44631					54		2009	0	UCEC	54	-20015	0	1.77532	0:DiseaseFree	1.77532	0:ALIVE OR DEAD TUMOR FREE	Not Hispanic Or Latino	4/14/11	0	G2	No
Uterine Corpus Endometrial Carcinoma (TCGA, PanCancer Atlas)	TCGA-D1-A17Q-01	Endometrial Cancer	Uterine Endometrioid Carcinoma	D79Y	OncoKB: NA;CIViC: NA;MyCancerGenome: not present;CancerHotspot: no;3DHotspot: no	SIFT: impact: deleterious, score: 0.01;Polyphen-2: impact: probably_damaging, score: 0.997	Missense_Mutation	SNP	Diploid	1	.	.	.	23	19368172	19368172	G	T	23:g.19368172G>T	ENST00000422285.2:c.235G>T	0.45		308	375		515	5944	44631					54		2009	0	UCEC	54	-20015	0	1.77532	0:DiseaseFree	1.77532	0:ALIVE OR DEAD TUMOR FREE	Not Hispanic Or Latino	4/14/11	0	G2	No
Uterine Corpus Endometrial Carcinoma (TCGA, PanCancer Atlas)	TCGA-DF-A2KV-01	Endometrial Cancer	Uterine Endometrioid Carcinoma	S232F	OncoKB: NA;CIViC: NA;MyCancerGenome: not present;CancerHotspot: no;3DHotspot: no	SIFT: NA;Polyphen-2: NA	Missense_Mutation	SNP	Diploid		.	.	.	23	19373558	19373558	C	T	23:g.19373558C>T	ENST00000422285.2:c.695C>T	0.36		22	39		67	1323	44753					55			0	UCEC	2717	-20160	0			89.325	0:ALIVE OR DEAD TUMOR FREE		10/14/13	0.0003	G3	No
Uterine Corpus Endometrial Carcinoma (TCGA, PanCancer Atlas)	TCGA-DI-A1BU-01	Endometrial Cancer	Uterine Mixed Endometrial Carcinoma	P172L	OncoKB: NA;CIViC: NA;MyCancerGenome: not present;CancerHotspot: no;3DHotspot: no	SIFT: impact: deleterious, score: 0;Polyphen-2: impact: probably_damaging, score: 0.952	Missense_Mutation	SNP	Diploid	1	.	.	.	23	19372613	19372613	C	T	23:g.19372613C>T	ENST00000422285.2:c.515C>T	0.28		39	102		62	7631	44723					55		2009	0	UCEC	1195	-20114	0	39.2872	0:DiseaseFree	39.2872	0:ALIVE OR DEAD TUMOR FREE	Not Hispanic Or Latino	5/13/11	0.0001	G3	No
Uterine Corpus Endometrial Carcinoma (TCGA, PanCancer Atlas)	TCGA-E6-A1LX-01	Endometrial Cancer	Uterine Endometrioid Carcinoma	K158N	OncoKB: NA;CIViC: NA;MyCancerGenome: not present;CancerHotspot: no;3DHotspot: no	SIFT: impact: tolerated, score: 0.13;Polyphen-2: impact: benign, score: 0.043	Missense_Mutation	SNP	Diploid		.	.	.	23	19371255	19371255	G	T	23:g.19371255G>T	ENST00000422285.2:c.474G>T	0.14		19	118		116	12688	44692					40		1988	1	UCEC	711	-14731	0	23.3751	0:DiseaseFree	23.3751	0:ALIVE OR DEAD TUMOR FREE	Not Hispanic Or Latino	2006-07-11	0.0112	G3	No
Uterine Corpus Endometrial Carcinoma (TCGA, PanCancer Atlas)	TCGA-EO-A22R-01	Endometrial Cancer	Uterine Endometrioid Carcinoma	E105G	OncoKB: NA;CIViC: NA;MyCancerGenome: not present;CancerHotspot: no;3DHotspot: no	SIFT: impact: deleterious, score: 0.01;Polyphen-2: impact: probably_damaging, score: 0.956	Missense_Mutation	SNP	Diploid		.	.	.	23	19369421	19369421	A	G	23:g.19369421A>G	ENST00000422285.2:c.314A>G	0.39		29	46		71	12765	44662					56		2009	0	UCEC	1878	-20604	0	61.7418	0:DiseaseFree	61.7418	0:ALIVE OR DEAD TUMOR FREE		10/26/11	0.0002	G3	No
Uterine Corpus Endometrial Carcinoma (TCGA, PanCancer Atlas)	TCGA-EO-A22R-01	Endometrial Cancer	Uterine Endometrioid Carcinoma	R119Q	OncoKB: NA;CIViC: NA;MyCancerGenome: not present;CancerHotspot: no;3DHotspot: no	SIFT: impact: deleterious, score: 0.02;Polyphen-2: impact: probably_damaging, score: 0.995	Missense_Mutation	SNP	Diploid	1	.	.	.	23	19369463	19369463	G	A	23:g.19369463G>A	ENST00000422285.2:c.356G>A	0.31		22	50		71	12765	44662					56		2009	0	UCEC	1878	-20604	0	61.7418	0:DiseaseFree	61.7418	0:ALIVE OR DEAD TUMOR FREE		10/26/11	0.0002	G3	No
Uterine Corpus Endometrial Carcinoma (TCGA, PanCancer Atlas)	TCGA-EO-A22R-01	Endometrial Cancer	Uterine Endometrioid Carcinoma	A212D	OncoKB: NA;CIViC: NA;MyCancerGenome: not present;CancerHotspot: no;3DHotspot: no	SIFT: NA;Polyphen-2: NA	Missense_Mutation	SNP	Diploid	1	.	.	.	23	19373498	19373498	C	A	23:g.19373498C>A	ENST00000422285.2:c.635C>A	0.35		29	54		68	12765	44753					56		2009	0	UCEC	1878	-20604	0	61.7418	0:DiseaseFree	61.7418	0:ALIVE OR DEAD TUMOR FREE		10/26/11	0.0002	G3	No
Uterine Corpus Endometrial Carcinoma (TCGA, PanCancer Atlas)	TCGA-EO-A22X-01	Endometrial Cancer	Uterine Endometrioid Carcinoma	F248L	OncoKB: NA;CIViC: NA;MyCancerGenome: not present;CancerHotspot: no;3DHotspot: no	SIFT: NA;Polyphen-2: NA	Missense_Mutation	SNP	Diploid		.	.	.	23	19373607	19373607	C	A	23:g.19373607C>A	ENST00000422285.2:c.744C>A	0.38		36	58		92	9419	44753					36		2009	1	UCEC	1752	-13245	0	57.5994	0:DiseaseFree	57.5994	0:ALIVE OR DEAD TUMOR FREE		10/26/11	0.0458	G3	No
Uterine Corpus Endometrial Carcinoma (TCGA, PanCancer Atlas)	TCGA-EO-A3AV-01	Endometrial Cancer	Uterine Endometrioid Carcinoma	F90L	OncoKB: NA;CIViC: NA;MyCancerGenome: not present;CancerHotspot: no;3DHotspot: no	SIFT: impact: deleterious, score: 0;Polyphen-2: impact: probably_damaging, score: 0.999	Missense_Mutation	SNP	Diploid		.	.	.	23	19368207	19368207	C	A	23:g.19368207C>A	ENST00000422285.2:c.270C>A	0.25		12	36		98	4097	44631					51		2009	4	UCEC	1069	-18713	0	35.1448	0:DiseaseFree	35.1448	0:ALIVE OR DEAD TUMOR FREE		2006-01-12	0.0242	G3	No
Uterine Corpus Endometrial Carcinoma (TCGA, PanCancer Atlas)	TCGA-FI-A2D5-01	Endometrial Cancer	Uterine Endometrioid Carcinoma	P172S	OncoKB: NA;CIViC: NA;MyCancerGenome: not present;CancerHotspot: no;3DHotspot: no	SIFT: impact: deleterious, score: 0;Polyphen-2: impact: possibly_damaging, score: 0.84	Missense_Mutation	SNP	Diploid	1	.	.	.	23	19372612	19372612	C	T	23:g.19372612C>T	ENST00000422285.2:c.514C>T	0.1		10	90		77	13844	44723					56		2009	0	UCEC		-20666	0			13.8409	1:DEAD WITH TUMOR	Not Hispanic Or Latino	10/28/11	0.0005	G3	No
Lung Adenocarcinoma (TCGA, PanCancer Atlas)	TCGA-49-6743-01	Non-Small Cell Lung Cancer	Lung Adenocarcinoma	R378C	OncoKB: NA;CIViC: NA;MyCancerGenome: not present;CancerHotspot: no;3DHotspot: no	SIFT: NA;Polyphen-2: NA	Missense_Mutation	SNP	Diploid	3	.	.	.	23	19377730	19377730	C	T	23:g.19377730C>T	ENST00000422285.2:c.1132C>T	0.11	0.0082	10	84	1	121	690	44876		Pathogenic			81	STAGE IIIA	7TH	23	LUAD	1621	-29807	0	53.2926	0:DiseaseFree	53.2926	0:ALIVE OR DEAD TUMOR FREE		2008-10-11	0.1102		No
Lung Adenocarcinoma (TCGA, PanCancer Atlas)	TCGA-05-4424-01	Non-Small Cell Lung Cancer	Lung Adenocarcinoma	X278_splice	OncoKB: NA;CIViC: NA;MyCancerGenome: not present;CancerHotspot: no;3DHotspot: no	SIFT: NA;Polyphen-2: NA	Splice_Site	SNP	Gain		.	.	.	23	19375768	19375768	A	T	23:g.19375768A>T	ENST00000422285.2:c.832-2A>T	0.49	0.0075	83	87	1	132	673						70	STAGE IIB	6TH	19	LUAD	913	-25689	0			30.0161	0:ALIVE OR DEAD TUMOR FREE		7/22/10	0.2161		No
Lung Adenocarcinoma (TCGA, PanCancer Atlas)	TCGA-17-Z022-01	Non-Small Cell Lung Cancer	Lung Adenocarcinoma	C181F	OncoKB: NA;CIViC: NA;MyCancerGenome: not present;CancerHotspot: no;3DHotspot: no	SIFT: impact: tolerated, score: 0.66;Polyphen-2: impact: possibly_damaging, score: 0.658	Missense_Mutation	SNP			.	.	.	23	19372640	19372640	G	T	23:g.19372640G>T	ENST00000422285.2:c.542G>T	0.37		30	52		267	1077	44723									LUAD
Lung Adenocarcinoma (TCGA, PanCancer Atlas)	TCGA-17-Z060-01	Non-Small Cell Lung Cancer	Lung Adenocarcinoma	C181S	OncoKB: NA;CIViC: NA;MyCancerGenome: not present;CancerHotspot: no;3DHotspot: no	SIFT: impact: tolerated, score: 0.39;Polyphen-2: impact: benign, score: 0.179	Missense_Mutation	SNP			.	.	.	23	19372640	19372640	G	C	23:g.19372640G>C	ENST00000422285.2:c.542G>C	0.18	0.0048	67	301	2	414	215	44723									LUAD
Lung Adenocarcinoma (TCGA, PanCancer Atlas)	TCGA-55-7724-01	Non-Small Cell Lung Cancer	Lung Adenocarcinoma	H113N	OncoKB: NA;CIViC: NA;MyCancerGenome: not present;CancerHotspot: no;3DHotspot: no	SIFT: impact: tolerated, score: 0.7;Polyphen-2: impact: probably_damaging, score: 0.911	Missense_Mutation	SNP	Diploid		.	.	.	23	19369444	19369444	C	A	23:g.19369444C>A	ENST00000422285.2:c.337C>A	0.11		19	156		164	214	44662					76	STAGE IB	7TH	11	LUAD	705	-27891	0	23.1778	0:DiseaseFree	23.1778	0:ALIVE OR DEAD TUMOR FREE	Not Hispanic Or Latino	2003-08-12	0.019		No
Lung Adenocarcinoma (TCGA, PanCancer Atlas)	TCGA-55-7911-01	Non-Small Cell Lung Cancer	Lung Adenocarcinoma	G379V	OncoKB: NA;CIViC: NA;MyCancerGenome: not present;CancerHotspot: no;3DHotspot: no	SIFT: NA;Polyphen-2: NA	Missense_Mutation	SNP	Diploid	1	.	.	.	23	19377734	19377734	G	T	23:g.19377734G>T	ENST00000422285.2:c.1136G>T	0.15		12	70		85	211	44876					70	STAGE IA	7TH	14	LUAD	537	-25746	0	17.6546	0:DiseaseFree	17.6546	0:ALIVE OR DEAD TUMOR FREE	Not Hispanic Or Latino	2003-10-12	0.0964		No
Skin Cutaneous Melanoma (TCGA, PanCancer Atlas)	TCGA-D3-A3C8-06	Melanoma	Cutaneous Melanoma	P51S	OncoKB: NA;CIViC: NA;MyCancerGenome: not present;CancerHotspot: no;3DHotspot: no	SIFT: impact: tolerated, score: 0.51;Polyphen-2: impact: benign, score: 0.043	Missense_Mutation	SNP	Diploid	1	.	.	.	23	19368088	19368088	C	T	23:g.19368088C>T	ENST00000422285.2:c.151C>T	0.1		4	38		57	1564	44631					58	STAGE IIIC	7TH	0	SKCM	1409	-21281	0			46.3228	0:ALIVE OR DEAD TUMOR FREE	Not Hispanic Or Latino	2010-10-12	0		No
Skin Cutaneous Melanoma (TCGA, PanCancer Atlas)	TCGA-ER-A19P-06	Melanoma	Cutaneous Melanoma	W214*	OncoKB: NA;CIViC: NA;MyCancerGenome: not present;CancerHotspot: no;3DHotspot: no	SIFT: NA;Polyphen-2: NA	Nonsense_Mutation	SNP	Diploid	1	.	.	.	23	19373504	19373504	G	A	23:g.19373504G>A	ENST00000422285.2:c.641G>A	0.12		31	223		188	2913	44753					47		4TH	8	SKCM		-17511	0			162.08	1:DEAD WITH TUMOR	Not Hispanic Or Latino	4/20/12	0.0267		No
Skin Cutaneous Melanoma (TCGA, PanCancer Atlas)	TCGA-FS-A1Z0-06	Melanoma	Cutaneous Melanoma	T231M	OncoKB: NA;CIViC: NA;MyCancerGenome: not present;CancerHotspot: no;3DHotspot: no	SIFT: NA;Polyphen-2: NA	Missense_Mutation	SNP	Diploid	1	.	.	.	23	19373555	19373555	C	T	23:g.19373555C>T	ENST00000422285.2:c.692C>T	0.29		46	114		193	1063	44753					32	STAGE IA	3RD	9	SKCM		-11815	0			202.65	1:DEAD WITH TUMOR	Not Hispanic Or Latino	2011-12-12	0.2925		No
Skin Cutaneous Melanoma (TCGA, PanCancer Atlas)	TCGA-FW-A3R5-06	Melanoma	Cutaneous Melanoma	R378C	OncoKB: NA;CIViC: NA;MyCancerGenome: not present;CancerHotspot: no;3DHotspot: no	SIFT: NA;Polyphen-2: NA	Missense_Mutation	SNP	Diploid	3	.	.	.	23	19377730	19377730	C	T	23:g.19377730C>T	ENST00000422285.2:c.1132C>T	0.59		34	24		70	15803	44876		Pathogenic			68	STAGE III	7TH		SKCM	1124	-24868	0			36.953	0:ALIVE OR DEAD TUMOR FREE	Not Hispanic Or Latino	9/24/12	0.0773		No
Skin Cutaneous Melanoma (TCGA, PanCancer Atlas)	TCGA-D3-A2JD-06	Melanoma	Cutaneous Melanoma	R302S	OncoKB: NA;CIViC: NA;MyCancerGenome: not present;CancerHotspot: no;3DHotspot: no	SIFT: NA;Polyphen-2: NA	Missense_Mutation	SNP	Diploid	1	.	.	.	23	19377038	19377038	C	A	23:g.19377038C>A	ENST00000422285.2:c.904C>A	0.08		3	33		33	1227	44845					58	STAGE IIIC	7TH	19	SKCM		-21440	0			11.8684	1:DEAD WITH TUMOR	Not Hispanic Or Latino	2010-10-12	0.3664		No
Skin Cutaneous Melanoma (TCGA, PanCancer Atlas)	TCGA-D3-A8GC-06	Melanoma	Cutaneous Melanoma	X140_splice	OncoKB: NA;CIViC: NA;MyCancerGenome: not present;CancerHotspot: no;3DHotspot: no	SIFT: NA;Polyphen-2: NA	Splice_Region	SNP	ShallowDel		.	.	.	23	19371197	19371197	C	T	23:g.19371197C>T	ENST00000422285.2:c.419-3C>T	0.97		64	2		70	693						48	STAGE IIIC	7TH	31	SKCM		-17668	0			79.5936	1:DEAD WITH TUMOR	Not Hispanic Or Latino	2012-12-13	0.6993		Yes
Skin Cutaneous Melanoma (TCGA, PanCancer Atlas)	TCGA-EE-A183-06	Melanoma	Cutaneous Melanoma	E306*	OncoKB: NA;CIViC: NA;MyCancerGenome: not present;CancerHotspot: no;3DHotspot: no	SIFT: NA;Polyphen-2: NA	Nonsense_Mutation	SNP	Diploid	1	.	.	.	23	19377050	19377050	G	T	23:g.19377050G>T	ENST00000422285.2:c.916G>T	0.13		4	27		33	2153	44845					48	STAGE 0	6TH	6	SKCM		-17788	0					Not Hispanic Or Latino	2001-08-13	0.1353		No
Skin Cutaneous Melanoma (TCGA, PanCancer Atlas)	TCGA-EE-A2GR-06	Melanoma	Cutaneous Melanoma	R10S	OncoKB: NA;CIViC: NA;MyCancerGenome: not present;CancerHotspot: no;3DHotspot: no	SIFT: impact: tolerated, score: 0.16;Polyphen-2: impact: benign, score: 0.061	Missense_Mutation	SNP	ShallowDel	1	.	.	.	23	19362183	19362183	C	A	23:g.19362183C>A	ENST00000422285.2:c.28C>A	0.19		4	17		20	1747	44572					78	STAGE II	6TH	9	SKCM	435	-28510	0			42.7721	1:DEAD WITH TUMOR	Not Hispanic Or Latino	12/20/12	0.3157		No
Skin Cutaneous Melanoma (TCGA, PanCancer Atlas)	TCGA-ER-A196-01	Melanoma	Cutaneous Melanoma	P316T	OncoKB: NA;CIViC: NA;MyCancerGenome: not present;CancerHotspot: no;3DHotspot: no	SIFT: NA;Polyphen-2: NA	Missense_Mutation	SNP			.	.	.	23	19377080	19377080	C	A	23:g.19377080C>A	ENST00000422285.2:c.946C>A	0.09		4	42		63	253	44845					64	STAGE IIC	6TH	1	SKCM	1785	-23533	0			58.6843	0:ALIVE OR DEAD TUMOR FREE	Not Hispanic Or Latino	2004-12-12	0.111		No
Breast Invasive Carcinoma (TCGA, PanCancer Atlas)	TCGA-A2-A0EY-01	Breast Cancer	Breast Invasive Ductal Carcinoma	E264K	OncoKB: NA;CIViC: NA;MyCancerGenome: not present;CancerHotspot: no;3DHotspot: no	SIFT: NA;Polyphen-2: NA	Missense_Mutation	SNP	ShallowDel	1	.	.	.	23	19373834	19373834	G	A	23:g.19373834G>A	ENST00000422285.2:c.790G>A	0.23		46	151		163	180	44784					62	STAGE IIB	6TH	23	BRCA	1925	-22872	0	63.287	0:DiseaseFree	63.287	0:ALIVE OR DEAD TUMOR FREE	Not Hispanic Or Latino	9/21/10	0.6388		No
Breast Invasive Carcinoma (TCGA, PanCancer Atlas)	TCGA-A7-A0DB-01	Breast Cancer	Breast Invasive Ductal Carcinoma	X19_splice	OncoKB: NA;CIViC: NA;MyCancerGenome: not present;CancerHotspot: no;3DHotspot: no	SIFT: NA;Polyphen-2: NA	Splice_Region	SNP	Gain		.	.	.	23	19362212	19362212	G	A	23:g.19362212G>A	ENST00000422285.2:c.57G>A	0.44		8	10		21	31	44572					56	STAGE IIA		17	BRCA	1007	-20570	0			33.1065	0:ALIVE OR DEAD TUMOR FREE	Not Hispanic Or Latino	2010-04-10	0.3296		No
Breast Invasive Carcinoma (TCGA, PanCancer Atlas)	TCGA-BH-A0W7-01	Breast Cancer	Breast Invasive Ductal Carcinoma	R267K	OncoKB: NA;CIViC: NA;MyCancerGenome: not present;CancerHotspot: no;3DHotspot: no	SIFT: NA;Polyphen-2: NA	Missense_Mutation	SNP	Diploid	1	.	.	.	23	19373844	19373844	G	A	23:g.19373844G>A	ENST00000422285.2:c.800G>A	0.15		45	264		104	166	44784					49	STAGE I	6TH	12	BRCA	1363	-17996	0	44.8105	0:DiseaseFree	44.8105	0:ALIVE OR DEAD TUMOR FREE	Not Hispanic Or Latino	2/15/11	0.3048		No
Breast Invasive Carcinoma (TCGA, PanCancer Atlas)	TCGA-EW-A2FV-01	Breast Cancer	Breast Invasive Carcinoma (NOS)	G143Efs*37	OncoKB: NA;CIViC: NA;MyCancerGenome: not present;CancerHotspot: no;3DHotspot: no	SIFT: NA;Polyphen-2: NA	Frame_Shift_Del	DEL	Diploid		.	.	.	23	19371204	19371204	A	-	23:g.19371204del	ENST00000422285.2:c.426del	0.08		13	149		107	3879	44692					39	STAGE IIIC	7TH	21	BRCA	788	-14316	0	25.9066	0:DiseaseFree	25.9066	0:ALIVE OR DEAD TUMOR FREE	Hispanic Or Latino	2010-05-11	0.1508		No
Pancreatic Adenocarcinoma (TCGA, PanCancer Atlas)	TCGA-IB-7651-01	Pancreatic Cancer	Pancreatic Adenocarcinoma	R226C	OncoKB: NA;CIViC: NA;MyCancerGenome: not present;CancerHotspot: no;3DHotspot: no	SIFT: NA;Polyphen-2: NA	Missense_Mutation	SNP	Diploid		.	.	.	23	19373539	19373539	C	T	23:g.19373539C>T	ENST00000422285.2:c.676C>T	0.22		189	679		200	14300	44753					64	STAGE IIB	6TH	2	PAAD		-23580	0	16.1752	1:Recurred/Progressed	19.8244	1:DEAD WITH TUMOR	Not Hispanic Or Latino	2002-11-13	0.0001	G2	No
Colorectal Adenocarcinoma (TCGA, PanCancer Atlas)	TCGA-AA-3811-01	Colorectal Cancer	Colon Adenocarcinoma	G150*	OncoKB: NA;CIViC: NA;MyCancerGenome: not present;CancerHotspot: no;3DHotspot: no	SIFT: NA;Polyphen-2: NA	Nonsense_Mutation	SNP	ShallowDel	1	.	.	.	23	19371229	19371229	G	T	23:g.19371229G>T	ENST00000422285.2:c.448G>T	0.13		46	319		220	1916	44692					84	STAGE III	5TH		COAD	30	-30893	0			10.0602	1:DEAD WITH TUMOR		5/18/10	0.2961		No
Colorectal Adenocarcinoma (TCGA, PanCancer Atlas)	TCGA-AA-3715-01	Colorectal Cancer	Colon Adenocarcinoma	G246D	OncoKB: NA;CIViC: NA;MyCancerGenome: not present;CancerHotspot: no;3DHotspot: no	SIFT: NA;Polyphen-2: NA	Missense_Mutation	SNP	Diploid	2	.	.	.	23	19373600	19373600	G	A	23:g.19373600G>A	ENST00000422285.2:c.737G>A	0.76		149	48		79	2119	44753					77	STAGE II	5TH	6	COAD	30	-28428	0			19.0354	1:DEAD WITH TUMOR		5/18/10	0.047		No
Colorectal Adenocarcinoma (TCGA, PanCancer Atlas)	TCGA-AA-A010-01	Colorectal Cancer	Colon Adenocarcinoma	N29T	OncoKB: NA;CIViC: NA;MyCancerGenome: not present;CancerHotspot: no;3DHotspot: no	SIFT: impact: tolerated, score: 0.19;Polyphen-2: impact: benign, score: 0.003	Missense_Mutation	SNP	Diploid	1	.	.	.	23	19367458	19367458	A	C	23:g.19367458A>C	ENST00000422285.2:c.86A>C	0.63		200	120		212	7491	44603					46	STAGE IIB	6TH	0	COAD	1064	-16922	0	34.9804	0:DiseaseFree	34.9804	0:ALIVE OR DEAD TUMOR FREE		6/15/11	0.0056		No
Colorectal Adenocarcinoma (TCGA, PanCancer Atlas)	TCGA-AG-A002-01	Colorectal Cancer	Rectal Adenocarcinoma	Q84H	OncoKB: NA;CIViC: NA;MyCancerGenome: not present;CancerHotspot: no;3DHotspot: no	SIFT: impact: deleterious, score: 0;Polyphen-2: impact: probably_damaging, score: 0.955	Missense_Mutation	SNP	Diploid	1	.	.	.	23	19368189	19368189	G	T	23:g.19368189G>T	ENST00000422285.2:c.252G>T	0.71		35	14		70	11411	44631					35	STAGE I	6TH	0	READ	638	-13090	0	20.9751	0:DiseaseFree	20.9751	0:ALIVE OR DEAD TUMOR FREE		6/15/11	0.0005		No
Colorectal Adenocarcinoma (TCGA, PanCancer Atlas)	TCGA-4T-AA8H-01	Colorectal Cancer	Mucinous Adenocarcinoma of the Colon and Rectum	D247N	OncoKB: NA;CIViC: NA;MyCancerGenome: not present;CancerHotspot: no;3DHotspot: no	SIFT: NA;Polyphen-2: NA	Missense_Mutation	SNP	Gain		.	.	.	23	19373602	19373602	G	A	23:g.19373602G>A	ENST00000422285.2:c.739G>A	0.22		31	109		201	120	44753		Uncertain_significance			42	STAGE IIA	7TH	18	COAD	385	-15494	0	12.6574	0:DiseaseFree	12.6574	0:ALIVE OR DEAD TUMOR FREE	Not Hispanic Or Latino	2006-05-14	0.2816		No
Colorectal Adenocarcinoma (TCGA, PanCancer Atlas)	TCGA-F4-6570-01	Colorectal Cancer	Colon Adenocarcinoma	T35A	OncoKB: NA;CIViC: NA;MyCancerGenome: not present;CancerHotspot: no;3DHotspot: no	SIFT: impact: deleterious, score: 0.03;Polyphen-2: impact: benign, score: 0.007	Missense_Mutation	SNP	Diploid	1	.	.	.	23	19367475	19367475	A	G	23:g.19367475A>G	ENST00000422285.2:c.103A>G	0.37		96	162		301	1640	44603					78	STAGE IIA	7TH	1	COAD	0	-28772	0			6.18075	0:ALIVE OR DEAD TUMOR FREE	Not Hispanic Or Latino	6/20/11	0.051		No
Head and Neck Squamous Cell Carcinoma (TCGA, PanCancer Atlas)	TCGA-CN-6996-01	Head and Neck Cancer	Head and Neck Squamous Cell Carcinoma	R253T	OncoKB: NA;CIViC: NA;MyCancerGenome: not present;CancerHotspot: no;3DHotspot: no	SIFT: NA;Polyphen-2: NA	Missense_Mutation	SNP	ShallowDel		.	.	.	23	19373621	19373621	G	C	23:g.19373621G>C	ENST00000422285.2:c.758G>C	0.05		8	139		182	49	44753					58	STAGE IVA	7TH	5	HNSC	432	-21447	0			17.4245	1:DEAD WITH TUMOR	Not Hispanic Or Latino	8/22/11	0.1769	G2	No
Head and Neck Squamous Cell Carcinoma (TCGA, PanCancer Atlas)	TCGA-CR-6477-01	Head and Neck Cancer	Head and Neck Squamous Cell Carcinoma	A353T	OncoKB: NA;CIViC: NA;MyCancerGenome: not present;CancerHotspot: no;3DHotspot: no	SIFT: NA;Polyphen-2: NA	Missense_Mutation	SNP	Diploid		.	.	.	23	19377655	19377655	G	A	23:g.19377655G>A	ENST00000422285.2:c.1057G>A	0.31		45	101		136	73	44876					56		7TH	20	HNSC	514	-20815	0			16.8984	0:ALIVE OR DEAD TUMOR FREE	Not Hispanic Or Latino	9/28/11	0.2852	G2	No
Head and Neck Squamous Cell Carcinoma (TCGA, PanCancer Atlas)	TCGA-UF-A719-01	Head and Neck Cancer	Head and Neck Squamous Cell Carcinoma	A265T	OncoKB: NA;CIViC: NA;MyCancerGenome: not present;CancerHotspot: no;3DHotspot: no	SIFT: NA;Polyphen-2: NA	Missense_Mutation	SNP	ShallowDel		.	.	.	23	19373837	19373837	G	A	23:g.19373837G>A	ENST00000422285.2:c.793G>A	0.27		15	41		56	101	44784					54	STAGE II	7TH		HNSC	1663	-19797	0	54.6734	0:DiseaseFree	54.6734	0:ALIVE OR DEAD TUMOR FREE		12/16/13	0.64	G1	No
Cervical Squamous Cell Carcinoma (TCGA, PanCancer Atlas)	TCGA-IR-A3LK-01	Cervical Cancer	Cervical Squamous Cell Carcinoma	A198D	OncoKB: NA;CIViC: NA;MyCancerGenome: not present;CancerHotspot: no;3DHotspot: no	SIFT: NA;Polyphen-2: NA	Missense_Mutation	SNP	Diploid		.	.	.	23	19372691	19372691	C	A	23:g.19372691C>A	ENST00000422285.2:c.593C>A	0.4		23	34		45	1187	44723					69		2009	6	CESC	808	-25440	0	18.871	1:Recurred/Progressed	29.8517	1:DEAD WITH TUMOR		4/13/12	0.1877	G3	No
Cervical Squamous Cell Carcinoma (TCGA, PanCancer Atlas)	TCGA-2W-A8YY-01	Cervical Cancer	Cervical Squamous Cell Carcinoma	I86S	OncoKB: NA;CIViC: NA;MyCancerGenome: not present;CancerHotspot: no;3DHotspot: no	SIFT: impact: tolerated, score: 0.17;Polyphen-2: impact: possibly_damaging, score: 0.449	Missense_Mutation	SNP	Diploid		.	.	.	23	19368194	19368194	T	G	23:g.19368194T>G	ENST00000422285.2:c.257T>G	0.4		28	42		67	11305	44631					51		2009	0	CESC	533	-18886	0	17.5231	0:DiseaseFree	17.5231	0:ALIVE OR DEAD TUMOR FREE	Not Hispanic Or Latino	5/15/14	0.0479	G3	No
Cervical Squamous Cell Carcinoma (TCGA, PanCancer Atlas)	TCGA-2W-A8YY-01	Cervical Cancer	Cervical Squamous Cell Carcinoma	A34V	OncoKB: NA;CIViC: NA;MyCancerGenome: not present;CancerHotspot: no;3DHotspot: no	SIFT: impact: tolerated, score: 0.07;Polyphen-2: impact: benign, score: 0.048	Missense_Mutation	SNP	Diploid	1	.	.	.	23	19367473	19367473	C	T	23:g.19367473C>T	ENST00000422285.2:c.101C>T	0.08		7	77		86	11305	44603					51		2009	0	CESC	533	-18886	0	17.5231	0:DiseaseFree	17.5231	0:ALIVE OR DEAD TUMOR FREE	Not Hispanic Or Latino	5/15/14	0.0479	G3	No
Cervical Squamous Cell Carcinoma (TCGA, PanCancer Atlas)	TCGA-2W-A8YY-01	Cervical Cancer	Cervical Squamous Cell Carcinoma	R45Q	OncoKB: NA;CIViC: NA;MyCancerGenome: not present;CancerHotspot: no;3DHotspot: no	SIFT: impact: tolerated, score: 0.12;Polyphen-2: impact: benign, score: 0.078	Missense_Mutation	SNP	Diploid		.	.	.	23	19368071	19368071	G	A	23:g.19368071G>A	ENST00000422285.2:c.134G>A	0.43		23	30		57	11305	44631					51		2009	0	CESC	533	-18886	0	17.5231	0:DiseaseFree	17.5231	0:ALIVE OR DEAD TUMOR FREE	Not Hispanic Or Latino	5/15/14	0.0479	G3	No
Cervical Squamous Cell Carcinoma (TCGA, PanCancer Atlas)	TCGA-Q1-A5R2-01	Cervical Cancer	Cervical Squamous Cell Carcinoma	D196H	OncoKB: NA;CIViC: NA;MyCancerGenome: not present;CancerHotspot: no;3DHotspot: no	SIFT: impact: deleterious, score: 0;Polyphen-2: impact: probably_damaging, score: 0.911	Missense_Mutation	SNP	Gain		.	.	.	23	19372684	19372684	G	C	23:g.19372684G>C	ENST00000422285.2:c.586G>C	0.08		7	79		41	356	44723					64		7TH	14	CESC	499	-23523	0			16.4053	0:ALIVE OR DEAD TUMOR FREE	Not Hispanic Or Latino	4/26/13	0.359	G3	No
Cervical Squamous Cell Carcinoma (TCGA, PanCancer Atlas)	TCGA-VS-A8EL-01	Cervical Cancer	Cervical Squamous Cell Carcinoma	R141Q	OncoKB: NA;CIViC: NA;MyCancerGenome: not present;CancerHotspot: no;3DHotspot: no	SIFT: impact: deleterious, score: 0;Polyphen-2: impact: probably_damaging, score: 0.926	Missense_Mutation	SNP	Diploid		.	.	.	23	19371203	19371203	G	A	23:g.19371203G>A	ENST00000422285.2:c.422G>A	0.19		15	63		81	307	44692		Pathogenic			38		2009	4	CESC	1992	-14162	0	65.4897	0:DiseaseFree	65.4897	0:ALIVE OR DEAD TUMOR FREE		4/22/14	0.1441	G3	No
Cervical Squamous Cell Carcinoma (TCGA, PanCancer Atlas)	TCGA-VS-A9UY-01	Cervical Cancer	Cervical Squamous Cell Carcinoma	I368M	OncoKB: NA;CIViC: NA;MyCancerGenome: not present;CancerHotspot: no;3DHotspot: no	SIFT: NA;Polyphen-2: NA	Missense_Mutation	SNP	Diploid		.	.	.	23	19377702	19377702	C	G	23:g.19377702C>G	ENST00000422285.2:c.1104C>G	0.38		49	80		113	111	44876					29		2009	5	CESC		-10707	0			18.2464	1:DEAD WITH TUMOR		2009-05-14	0.2016	G2	No
[truncated: 38 more columns]
