# Supplementary material for: Comprehensive analyses of PDHA1 that serves as a predictive biomarker for immunotherapy response in cancer
Source: Front Pharmacol. 2022 Aug 8;13:947372. doi: 10.3389/fphar.2022.947372 (PMC9393251; doi:10.3389/fphar.2022.947372)
Supplement: Supplementary file 3 [file table9.xlsx]

## Sheet: Sheet 1
ONTOLOGY	ID	Description	GeneRatio	BgRatio	pvalue	p.adjust	qvalue	geneID	Count
BP	GO:0045333	cellular respiration	30/86	193/18670	2.04847e-38	2.50528e-35	2.25547e-35	ACO2/COX4I1/COX6A1/COX7B/COX10/DLAT/DLD/DLST/IDH3B/NDUFA1/NDUFA6/NDUFA8/NDUFA9/NDUFS1/NDUFV1/SDHA/SDHB/SDHD/UQCRC1/UQCRC2/UQCRH/SUCLG1/TBRG4/COX5A/TRAP1/PPARGC1A/NNT/CYCS/OGDHL/COQ9	30
BP	GO:0015980	energy derivation by oxidation of organic compounds	30/86	285/18670	4.15376e-33	2.54003e-30	2.28676e-30	ACO2/COX4I1/COX6A1/COX7B/COX10/DLAT/DLD/DLST/IDH3B/NDUFA1/NDUFA6/NDUFA8/NDUFA9/NDUFS1/NDUFV1/SDHA/SDHB/SDHD/UQCRC1/UQCRC2/UQCRH/SUCLG1/TBRG4/COX5A/TRAP1/PPARGC1A/NNT/CYCS/OGDHL/COQ9	30
BP	GO:0009060	aerobic respiration	20/86	87/18670	3.21612e-29	1.31111e-26	1.18037e-26	ACO2/COX4I1/COX6A1/COX7B/COX10/DLAT/DLD/DLST/IDH3B/SDHA/SDHB/SDHD/UQCRC1/UQCRC2/UQCRH/SUCLG1/COX5A/NNT/CYCS/OGDHL	20
BP	GO:0022900	electron transport chain	24/86	186/18670	1.45128e-28	4.43727e-26	3.99483e-26	COX4I1/COX6A1/COX7B/COX10/DLD/IDH3B/NDUFA1/NDUFA6/NDUFA8/NDUFA9/NDUFS1/NDUFV1/SDHA/SDHB/SDHD/UQCRC1/UQCRC2/UQCRH/COX5A/PPARGC1A/CYCS/COQ9/CIAPIN1/PTGES2	24
BP	GO:0022904	respiratory electron transport chain	21/86	117/18670	3.41712e-28	8.35828e-26	7.52486e-26	COX4I1/COX6A1/COX7B/COX10/DLD/NDUFA1/NDUFA6/NDUFA8/NDUFA9/NDUFS1/NDUFV1/SDHA/SDHB/SDHD/UQCRC1/UQCRC2/UQCRH/COX5A/PPARGC1A/CYCS/COQ9	21
BP	GO:0042775	mitochondrial ATP synthesis coupled electron transport	19/86	97/18670	2.52717e-26	5.15121e-24	4.63758e-24	COX4I1/COX6A1/COX7B/COX10/DLD/NDUFA1/NDUFA6/NDUFA8/NDUFA9/NDUFS1/NDUFV1/SDHA/SDHD/UQCRC1/UQCRC2/UQCRH/COX5A/CYCS/COQ9	19
BP	GO:0042773	ATP synthesis coupled electron transport	19/86	98/18670	3.12424e-26	5.45849e-24	4.91421e-24	COX4I1/COX6A1/COX7B/COX10/DLD/NDUFA1/NDUFA6/NDUFA8/NDUFA9/NDUFS1/NDUFV1/SDHA/SDHD/UQCRC1/UQCRC2/UQCRH/COX5A/CYCS/COQ9	19
BP	GO:0006119	oxidative phosphorylation	19/86	145/18670	8.55992e-23	1.3086e-20	1.17811e-20	COX4I1/COX6A1/COX7B/COX10/DLD/NDUFA1/NDUFA6/NDUFA8/NDUFA9/NDUFS1/NDUFV1/SDHA/SDHD/UQCRC1/UQCRC2/UQCRH/COX5A/CYCS/COQ9	19
BP	GO:0009141	nucleoside triphosphate metabolic process	23/86	362/18670	3.18592e-20	4.32931e-18	3.89763e-18	COX4I1/COX6A1/COX7B/COX10/DLD/NDUFA1/NDUFA6/NDUFA8/NDUFA9/NDUFS1/NDUFV1/SDHA/SDHD/UQCRC1/UQCRC2/UQCRH/SUCLG1/NFS1/COX5A/PPARGC1A/CYCS/OGDHL/COQ9	23
BP	GO:0009205	purine ribonucleoside triphosphate metabolic process	22/86	335/18670	1.16164e-19	1.42069e-17	1.27903e-17	COX4I1/COX6A1/COX7B/COX10/DLD/NDUFA1/NDUFA6/NDUFA8/NDUFA9/NDUFS1/NDUFV1/SDHA/SDHD/UQCRC1/UQCRC2/UQCRH/NFS1/COX5A/PPARGC1A/CYCS/OGDHL/COQ9	22
BP	GO:0009199	ribonucleoside triphosphate metabolic process	22/86	341/18670	1.7041e-19	1.84998e-17	1.66552e-17	COX4I1/COX6A1/COX7B/COX10/DLD/NDUFA1/NDUFA6/NDUFA8/NDUFA9/NDUFS1/NDUFV1/SDHA/SDHD/UQCRC1/UQCRC2/UQCRH/NFS1/COX5A/PPARGC1A/CYCS/OGDHL/COQ9	22
BP	GO:0009144	purine nucleoside triphosphate metabolic process	22/86	342/18670	1.81519e-19	1.84998e-17	1.66552e-17	COX4I1/COX6A1/COX7B/COX10/DLD/NDUFA1/NDUFA6/NDUFA8/NDUFA9/NDUFS1/NDUFV1/SDHA/SDHD/UQCRC1/UQCRC2/UQCRH/NFS1/COX5A/PPARGC1A/CYCS/OGDHL/COQ9	22
BP	GO:0046034	ATP metabolic process	21/86	305/18670	3.32043e-19	3.12376e-17	2.81229e-17	COX4I1/COX6A1/COX7B/COX10/DLD/NDUFA1/NDUFA6/NDUFA8/NDUFA9/NDUFS1/NDUFV1/SDHA/SDHD/UQCRC1/UQCRC2/UQCRH/COX5A/PPARGC1A/CYCS/OGDHL/COQ9	21
BP	GO:0006099	tricarboxylic acid cycle	11/86	34/18670	2.67926e-18	2.34052e-16	2.10715e-16	ACO2/DLAT/DLD/DLST/IDH3B/SDHA/SDHB/SDHD/SUCLG1/NNT/OGDHL	11
BP	GO:0009167	purine ribonucleoside monophosphate metabolic process	21/86	340/18670	3.1101e-18	2.52475e-16	2.273e-16	COX4I1/COX6A1/COX7B/COX10/DLD/NDUFA1/NDUFA6/NDUFA8/NDUFA9/NDUFS1/NDUFV1/SDHA/SDHD/UQCRC1/UQCRC2/UQCRH/COX5A/PPARGC1A/CYCS/OGDHL/COQ9	21
BP	GO:0009126	purine nucleoside monophosphate metabolic process	21/86	341/18670	3.30302e-18	2.52475e-16	2.273e-16	COX4I1/COX6A1/COX7B/COX10/DLD/NDUFA1/NDUFA6/NDUFA8/NDUFA9/NDUFS1/NDUFV1/SDHA/SDHD/UQCRC1/UQCRC2/UQCRH/COX5A/PPARGC1A/CYCS/OGDHL/COQ9	21
BP	GO:0006101	citrate metabolic process	11/86	35/18670	3.89285e-18	2.80056e-16	2.52131e-16	ACO2/DLAT/DLD/DLST/IDH3B/SDHA/SDHB/SDHD/SUCLG1/NNT/OGDHL	11
BP	GO:0009161	ribonucleoside monophosphate metabolic process	21/86	354/18670	7.10027e-18	4.82424e-16	4.34321e-16	COX4I1/COX6A1/COX7B/COX10/DLD/NDUFA1/NDUFA6/NDUFA8/NDUFA9/NDUFS1/NDUFV1/SDHA/SDHD/UQCRC1/UQCRC2/UQCRH/COX5A/PPARGC1A/CYCS/OGDHL/COQ9	21
BP	GO:0072350	tricarboxylic acid metabolic process	11/86	39/18670	1.54088e-17	9.91839e-16	8.92941e-16	ACO2/DLAT/DLD/DLST/IDH3B/SDHA/SDHB/SDHD/SUCLG1/NNT/OGDHL	11
BP	GO:0009123	nucleoside monophosphate metabolic process	21/86	375/18670	2.29613e-17	1.40408e-15	1.26408e-15	COX4I1/COX6A1/COX7B/COX10/DLD/NDUFA1/NDUFA6/NDUFA8/NDUFA9/NDUFS1/NDUFV1/SDHA/SDHD/UQCRC1/UQCRC2/UQCRH/COX5A/PPARGC1A/CYCS/OGDHL/COQ9	21
BP	GO:0016999	antibiotic metabolic process	11/86	151/18670	9.75416e-11	5.68064e-09	5.11421e-09	ACO2/DLAT/DLD/DLST/IDH3B/SDHA/SDHB/SDHD/SUCLG1/NNT/OGDHL	11
BP	GO:0006120	mitochondrial electron transport, NADH to ubiquinone	8/86	55/18670	1.48355e-10	8.2472e-09	7.42486e-09	DLD/NDUFA1/NDUFA6/NDUFA8/NDUFA9/NDUFS1/NDUFV1/COQ9	8
BP	GO:0006123	mitochondrial electron transport, cytochrome c to oxygen	6/86	21/18670	4.10767e-10	2.0932e-08	1.88448e-08	COX4I1/COX6A1/COX7B/COX10/COX5A/CYCS	6
BP	GO:0019646	aerobic electron transport chain	6/86	21/18670	4.10767e-10	2.0932e-08	1.88448e-08	COX4I1/COX6A1/COX7B/COX10/COX5A/CYCS	6
BP	GO:0140053	mitochondrial gene expression	10/86	162/18670	3.67798e-09	1.79927e-07	1.61986e-07	MTIF2/TUFM/TBRG4/LARS2/MRPL35/MRPL39/MRPL16/MRPS22/MRPS9/MRPS5	10
BP	GO:0032543	mitochondrial translation	9/86	135/18670	1.18611e-08	5.57927e-07	5.02295e-07	MTIF2/TUFM/LARS2/MRPL35/MRPL39/MRPL16/MRPS22/MRPS9/MRPS5	9
BP	GO:0010257	NADH dehydrogenase complex assembly	7/86	64/18670	1.72408e-08	7.53055e-07	6.77966e-07	NDUFA1/NDUFA6/NDUFA8/NDUFA9/NDUFS1/NDUFV1/NDUFAF4	7
BP	GO:0032981	mitochondrial respiratory chain complex I assembly	7/86	64/18670	1.72408e-08	7.53055e-07	6.77966e-07	NDUFA1/NDUFA6/NDUFA8/NDUFA9/NDUFS1/NDUFV1/NDUFAF4	7
BP	GO:0070125	mitochondrial translational elongation	7/86	88/18670	1.61188e-07	6.79769e-06	6.11988e-06	TUFM/MRPL35/MRPL39/MRPL16/MRPS22/MRPS9/MRPS5	7
BP	GO:0033108	mitochondrial respiratory chain complex assembly	7/86	96/18670	2.93793e-07	1.16919e-05	1.05261e-05	NDUFA1/NDUFA6/NDUFA8/NDUFA9/NDUFS1/NDUFV1/NDUFAF4	7
BP	GO:0051188	cofactor biosynthetic process	11/86	326/18670	2.9636e-07	1.16919e-05	1.05261e-05	COX10/DLAT/DLD/GSS/NDUFA9/NFS1/PPARGC1A/PDSS1/COQ3/OGDHL/COQ9	11
BP	GO:0006732	coenzyme metabolic process	12/86	403/18670	3.14809e-07	1.20316e-05	1.08319e-05	DLAT/DLD/DLST/NDUFA9/SUCLG1/NFS1/PPARGC1A/NNT/PDSS1/COQ3/OGDHL/COQ9	12
BP	GO:0042407	cristae formation	5/86	33/18670	3.95314e-07	1.46506e-05	1.31897e-05	AFG3L2/IMMT/CHCHD3/DNAJC11/APOO	5
BP	GO:0006122	mitochondrial electron transport, ubiquinol to cytochrome c	4/86	15/18670	5.5101e-07	1.98202e-05	1.78439e-05	UQCRC1/UQCRC2/UQCRH/CYCS	4
BP	GO:0006744	ubiquinone biosynthetic process	4/86	17/18670	9.54003e-07	3.24096e-05	2.9178e-05	NDUFA9/PDSS1/COQ3/COQ9	4
BP	GO:1901663	quinone biosynthetic process	4/86	17/18670	9.54003e-07	3.24096e-05	2.9178e-05	NDUFA9/PDSS1/COQ3/COQ9	4
BP	GO:0006743	ubiquinone metabolic process	4/86	18/18670	1.22227e-06	4.0401e-05	3.63725e-05	NDUFA9/PDSS1/COQ3/COQ9	4
BP	GO:0042181	ketone biosynthetic process	5/86	42/18670	1.37153e-06	4.41416e-05	3.97401e-05	NDUFA9/PPARGC1A/PDSS1/COQ3/COQ9	5
BP	GO:0007007	inner mitochondrial membrane organization	5/86	44/18670	1.73835e-06	5.4513e-05	4.90774e-05	AFG3L2/IMMT/CHCHD3/DNAJC11/APOO	5
BP	GO:0006414	translational elongation	7/86	133/18670	2.67344e-06	8.17405e-05	7.359e-05	TUFM/MRPL35/MRPL39/MRPL16/MRPS22/MRPS9/MRPS5	7
BP	GO:0009108	coenzyme biosynthetic process	9/86	261/18670	3.19691e-06	9.53615e-05	8.58529e-05	DLAT/DLD/NDUFA9/NFS1/PPARGC1A/PDSS1/COQ3/OGDHL/COQ9	9
BP	GO:0070126	mitochondrial translational termination	6/86	89/18670	3.42616e-06	9.97666e-05	8.98187e-05	MRPL35/MRPL39/MRPL16/MRPS22/MRPS9/MRPS5	6
BP	GO:0006733	oxidoreduction coenzyme metabolic process	8/86	207/18670	5.04551e-06	0.000143504	0.000129195	DLD/NDUFA9/PPARGC1A/NNT/PDSS1/COQ3/OGDHL/COQ9	8
BP	GO:0006415	translational termination	6/86	104/18670	8.4672e-06	0.00023535	0.000211883	MRPL35/MRPL39/MRPL16/MRPS22/MRPS9/MRPS5	6
BP	GO:1902600	proton transmembrane transport	7/86	163/18670	1.02373e-05	0.000278227	0.000250484	COX4I1/COX6A1/COX7B/COX10/SLC25A3/COX5A/NNT	7
BP	GO:1901661	quinone metabolic process	4/86	32/18670	1.36743e-05	0.000363558	0.000327307	NDUFA9/PDSS1/COQ3/COQ9	4
BP	GO:0007006	mitochondrial membrane organization	6/86	134/18670	3.58818e-05	0.000933691	0.000840591	SLC25A5/AFG3L2/IMMT/CHCHD3/DNAJC11/APOO	6
BP	GO:0043648	dicarboxylic acid metabolic process	5/86	99/18670	9.38778e-05	0.00239193	0.00215343	DLD/DLST/SDHA/SDHB/SUCLG1	5
BP	GO:0006851	mitochondrial calcium ion transmembrane transport	3/86	25/18670	0.000201701	0.00503428	0.00453231	PHB/VDAC1/AFG3L2	3
BP	GO:0070585	protein localization to mitochondrion	5/86	141/18670	0.000487859	0.011933	0.0107432	HSPD1/UQCRC2/TIMM44/MTCH2/CHCHD4	5
BP	GO:0043624	cellular protein complex disassembly	6/86	217/18670	0.00049906	0.0119676	0.0107743	MRPL35/MRPL39/MRPL16/MRPS22/MRPS9/MRPS5	6
BP	GO:0006084	acetyl-CoA metabolic process	3/86	38/18670	0.000708523	0.0166639	0.0150023	DLAT/DLD/DLST	3
BP	GO:0006090	pyruvate metabolic process	5/86	154/18670	0.0007281	0.0168012	0.015126	DLAT/DLD/VDAC1/PPARGC1A/OGDHL	5
BP	GO:0032984	protein-containing complex disassembly	7/86	329/18670	0.000808488	0.0183108	0.016485	MTIF2/MRPL35/MRPL39/MRPL16/MRPS22/MRPS9/MRPS5	7
BP	GO:0044743	protein transmembrane import into intracellular organelle	3/86	41/18670	0.000886444	0.0197113	0.0177458	HSPD1/TIMM44/CHCHD4	3
BP	GO:0006626	protein targeting to mitochondrion	4/86	98/18670	0.00109046	0.0238148	0.0214402	HSPD1/UQCRC2/TIMM44/CHCHD4	4
BP	GO:0006839	mitochondrial transport	6/86	256/18670	0.00117947	0.0253068	0.0227835	SLC25A5/HSPD1/UQCRC2/TIMM44/AFG3L2/CHCHD4	6
BP	GO:1990542	mitochondrial transmembrane transport	4/86	101/18670	0.00121972	0.0257192	0.0231547	HSPD1/TIMM44/AFG3L2/CHCHD4	4
BP	GO:0006554	lysine catabolic process	2/86	12/18670	0.00134329	0.0278447	0.0250683	DLD/DLST	2
BP	GO:0006637	acyl-CoA metabolic process	4/86	105/18670	0.00140827	0.0282347	0.0254194	DLAT/DLD/DLST/SUCLG1	4
BP	GO:0035383	thioester metabolic process	4/86	105/18670	0.00140827	0.0282347	0.0254194	DLAT/DLD/DLST/SUCLG1	4
BP	GO:0006553	lysine metabolic process	2/86	13/18670	0.00158277	0.0307259	0.0276622	DLD/DLST	2
BP	GO:0034982	mitochondrial protein processing	2/86	13/18670	0.00158277	0.0307259	0.0276622	UQCRC2/AFG3L2	2
BP	GO:0006790	sulfur compound metabolic process	7/86	372/18670	0.00164264	0.0313898	0.0282599	DLAT/DLD/DLST/GSS/SUCLG1/NFS1/CIAPIN1	7
BP	GO:0065002	intracellular protein transmembrane transport	3/86	56/18670	0.00219335	0.0412688	0.0371538	HSPD1/TIMM44/CHCHD4	3
BP	GO:0051193	regulation of cofactor metabolic process	4/86	119/18670	0.00222817	0.0412886	0.0371717	PPARGC1A/NNT/COQ3/CLYBL	4
BP	GO:0006086	acetyl-CoA biosynthetic process from pyruvate	2/86	16/18670	0.00241328	0.0427744	0.0385093	DLAT/DLD	2
BP	GO:0006103	2-oxoglutarate metabolic process	2/86	16/18670	0.00241328	0.0427744	0.0385093	DLD/DLST	2
BP	GO:0010566	regulation of ketone biosynthetic process	2/86	16/18670	0.00241328	0.0427744	0.0385093	PPARGC1A/COQ3	2
BP	GO:0071806	protein transmembrane transport	3/86	65/18670	0.00335491	0.058615	0.0527704	HSPD1/TIMM44/CHCHD4	3
BP	GO:1902170	cellular response to reactive nitrogen species	2/86	19/18670	0.00340822	0.0587078	0.0528539	AIFM1/PPARGC1A	2
BP	GO:0072655	establishment of protein localization to mitochondrion	4/86	137/18670	0.00370195	0.0628817	0.0566117	HSPD1/UQCRC2/TIMM44/CHCHD4	4
BP	GO:0032042	mitochondrial DNA metabolic process	2/86	20/18670	0.00377561	0.0632545	0.0569473	DNAJA3/PPARGC1A	2
BP	GO:0033865	nucleoside bisphosphate metabolic process	4/86	140/18670	0.00399905	0.0643531	0.0579364	DLAT/DLD/DLST/SUCLG1	4
BP	GO:0033875	ribonucleoside bisphosphate metabolic process	4/86	140/18670	0.00399905	0.0643531	0.0579364	DLAT/DLD/DLST/SUCLG1	4
BP	GO:0034032	purine nucleoside bisphosphate metabolic process	4/86	140/18670	0.00399905	0.0643531	0.0579364	DLAT/DLD/DLST/SUCLG1	4
BP	GO:0006085	acetyl-CoA biosynthetic process	2/86	22/18670	0.00456303	0.0697572	0.0628016	DLAT/DLD	2
BP	GO:0008053	mitochondrial fusion	2/86	22/18670	0.00456303	0.0697572	0.0628016	AFG3L2/CHCHD3	2
BP	GO:0016226	iron-sulfur cluster assembly	2/86	22/18670	0.00456303	0.0697572	0.0628016	NFS1/CIAPIN1	2
BP	GO:0031163	metallo-sulfur cluster assembly	2/86	22/18670	0.00456303	0.0697572	0.0628016	NFS1/CIAPIN1	2
BP	GO:0006979	response to oxidative stress	7/86	451/18670	0.0047771	0.0721284	0.0649363	GSS/NDUFA6/AIFM1/SGK2/TRAP1/PPARGC1A/CYCS	7
BP	GO:0009068	aspartate family amino acid catabolic process	2/86	23/18670	0.00498271	0.0743153	0.0669052	DLD/DLST	2
BP	GO:0045454	cell redox homeostasis	3/86	76/18670	0.0052071	0.0767263	0.0690758	DLD/NNT/PTGES2	3
BP	GO:0042180	cellular ketone metabolic process	5/86	248/18670	0.00577791	0.0841236	0.0757355	NDUFA9/PPARGC1A/PDSS1/COQ3/COQ9	5
BP	GO:0051560	mitochondrial calcium ion homeostasis	2/86	25/18670	0.00587321	0.0845052	0.076079	AFG3L2/IMMT	2
BP	GO:0006520	cellular amino acid metabolic process	6/86	366/18670	0.00687468	0.0977644	0.0880161	DLD/DLST/GSS/AIMP2/NFS1/LARS2	6
CC	GO:0005743	mitochondrial inner membrane	44/87	473/19717	3.63488e-48	5.70676e-46	4.28533e-46	SLC25A5/COX4I1/COX6A1/COX7B/COX10/TIMM8A/HCCS/HSPD1/NDUFA1/NDUFA6/NDUFA8/NDUFA9/NDUFS1/NDUFV1/PHB/SLC25A3/SDHA/SDHB/SDHD/UQCRC1/UQCRC2/UQCRH/SLC25A11/AIFM1/COX5A/TRAP1/TIMM44/AFG3L2/IMMT/NNT/MTCH2/NDUFAF4/MRPL35/COQ3/MRPL39/CYCS/CHCHD3/MRPL16/DNAJC11/MRPS22/COQ9/MRPS9/MRPS5/APOO	44
CC	GO:0098798	mitochondrial protein complex	28/87	262/19717	1.64862e-31	1.29417e-29	9.71818e-30	COX4I1/COX6A1/DLAT/NDUFA1/NDUFA6/NDUFA8/NDUFA9/NDUFS1/NDUFV1/SDHA/SDHB/SDHD/UQCRC1/UQCRC2/UQCRH/VDAC1/COX5A/AFG3L2/IMMT/MRPL35/MRPL39/CHCHD3/MRPL16/DNAJC11/MRPS22/MRPS9/MRPS5/APOO	28
CC	GO:0044455	mitochondrial membrane part	24/87	229/19717	9.60375e-27	5.02596e-25	3.7741e-25	COX4I1/COX6A1/COX7B/NDUFA1/NDUFA6/NDUFA8/NDUFA9/NDUFS1/NDUFV1/SLC25A3/SDHA/SDHB/SDHD/UQCRC1/UQCRC2/UQCRH/COX5A/AFG3L2/IMMT/NNT/COQ3/CHCHD3/DNAJC11/APOO	24
CC	GO:0005759	mitochondrial matrix	29/87	469/19717	9.87083e-26	3.8743e-24	2.9093e-24	ACO2/SLC25A5/DLAT/DLD/DLST/HSPD1/IDH3B/NDUFA9/NDUFS1/TUFM/UQCRC2/VDAC1/SUCLG1/NFS1/DNAJA3/TBRG4/TRAP1/TIMM44/LARS2/PDSS1/MRPL35/COQ3/MRPL39/MRPL16/OGDHL/DDX28/MRPS22/MRPS9/MRPS5	29
CC	GO:0098800	inner mitochondrial membrane protein complex	20/87	135/19717	1.92472e-25	6.04361e-24	4.53828e-24	COX4I1/COX6A1/NDUFA1/NDUFA6/NDUFA8/NDUFA9/NDUFS1/NDUFV1/SDHA/SDHB/SDHD/UQCRC1/UQCRC2/UQCRH/COX5A/AFG3L2/IMMT/CHCHD3/DNAJC11/APOO	20
CC	GO:0070469	respiratory chain	18/87	100/19717	1.42833e-24	3.73746e-23	2.80654e-23	COX4I1/COX6A1/COX7B/NDUFA1/NDUFA6/NDUFA8/NDUFA9/NDUFS1/NDUFV1/SDHA/SDHB/SDHD/UQCRC1/UQCRC2/UQCRH/COX5A/NNT/CYCS	18
CC	GO:0005746	mitochondrial respiratory chain	17/87	88/19717	8.31572e-24	1.8651e-22	1.40054e-22	COX4I1/COX6A1/COX7B/NDUFA1/NDUFA6/NDUFA8/NDUFA9/NDUFS1/NDUFV1/SDHA/SDHB/SDHD/UQCRC1/UQCRC2/UQCRH/COX5A/NNT	17
CC	GO:0098803	respiratory chain complex	16/87	85/19717	2.97361e-22	5.83571e-21	4.38216e-21	COX4I1/COX6A1/COX7B/NDUFA1/NDUFA6/NDUFA8/NDUFA9/NDUFS1/NDUFV1/SDHA/SDHB/SDHD/UQCRC1/UQCRC2/UQCRH/COX5A	16
CC	GO:1990204	oxidoreductase complex	16/87	112/19717	3.28033e-20	5.72235e-19	4.29704e-19	DLAT/DLD/DLST/NDUFA1/NDUFA6/NDUFA8/NDUFA9/NDUFS1/NDUFV1/SDHA/SDHB/SDHD/UQCRC1/UQCRC2/UQCRH/OGDHL	16
CC	GO:0070069	cytochrome complex	8/87	34/19717	1.70921e-12	2.68345e-11	2.01506e-11	COX4I1/COX6A1/COX7B/COX10/UQCRC1/UQCRC2/UQCRH/COX5A	8
CC	GO:0005758	mitochondrial intermembrane space	8/87	79/19717	2.09154e-09	2.9852e-08	2.24165e-08	TIMM8A/NDUFA8/NDUFS1/AIFM1/TRAP1/CYCS/CIAPIN1/CHCHD4	8
CC	GO:0031970	organelle envelope lumen	8/87	88/19717	4.99019e-09	6.52883e-08	4.90264e-08	TIMM8A/NDUFA8/NDUFS1/AIFM1/TRAP1/CYCS/CIAPIN1/CHCHD4	8
CC	GO:0045277	respiratory chain complex IV	5/87	20/19717	2.19099e-08	2.64604e-07	1.98697e-07	COX4I1/COX6A1/COX7B/UQCRC2/COX5A	5
CC	GO:0031304	intrinsic component of mitochondrial inner membrane	6/87	45/19717	4.39599e-08	4.60114e-07	3.4551e-07	SLC25A3/AFG3L2/IMMT/CHCHD3/DNAJC11/APOO	6
CC	GO:0031305	integral component of mitochondrial inner membrane	6/87	45/19717	4.39599e-08	4.60114e-07	3.4551e-07	SLC25A3/AFG3L2/IMMT/CHCHD3/DNAJC11/APOO	6
CC	GO:0005747	mitochondrial respiratory chain complex I	6/87	50/19717	8.42662e-08	7.34988e-07	5.51919e-07	NDUFA1/NDUFA6/NDUFA8/NDUFA9/NDUFS1/NDUFV1	6
CC	GO:0030964	NADH dehydrogenase complex	6/87	50/19717	8.42662e-08	7.34988e-07	5.51919e-07	NDUFA1/NDUFA6/NDUFA8/NDUFA9/NDUFS1/NDUFV1	6
CC	GO:0045271	respiratory chain complex I	6/87	50/19717	8.42662e-08	7.34988e-07	5.51919e-07	NDUFA1/NDUFA6/NDUFA8/NDUFA9/NDUFS1/NDUFV1	6
CC	GO:0005751	mitochondrial respiratory chain complex IV	4/87	12/19717	1.70361e-07	1.40772e-06	1.05709e-06	COX4I1/COX6A1/UQCRC2/COX5A	4
CC	GO:0032592	integral component of mitochondrial membrane	6/87	73/19717	8.32457e-07	6.53479e-06	4.90712e-06	SLC25A3/AFG3L2/IMMT/CHCHD3/DNAJC11/APOO	6
CC	GO:0098573	intrinsic component of mitochondrial membrane	6/87	74/19717	9.02725e-07	6.74894e-06	5.06793e-06	SLC25A3/AFG3L2/IMMT/CHCHD3/DNAJC11/APOO	6
CC	GO:0000313	organellar ribosome	6/87	87/19717	2.35069e-06	1.6046e-05	1.20493e-05	MRPL35/MRPL39/MRPL16/MRPS22/MRPS9/MRPS5	6
CC	GO:0005761	mitochondrial ribosome	6/87	87/19717	2.35069e-06	1.6046e-05	1.20493e-05	MRPL35/MRPL39/MRPL16/MRPS22/MRPS9/MRPS5	6
CC	GO:0045240	dihydrolipoyl dehydrogenase complex	3/87	11/19717	1.3346e-05	8.73049e-05	6.55592e-05	DLD/DLST/OGDHL	3
CC	GO:0005750	mitochondrial respiratory chain complex III	3/87	14/19717	2.91611e-05	0.000169566	0.000127331	UQCRC1/UQCRC2/UQCRH	3
CC	GO:0045239	tricarboxylic acid cycle enzyme complex	3/87	14/19717	2.91611e-05	0.000169566	0.000127331	DLD/DLST/OGDHL	3
CC	GO:0045275	respiratory chain complex III	3/87	14/19717	2.91611e-05	0.000169566	0.000127331	UQCRC1/UQCRC2/UQCRH	3
CC	GO:0009295	nucleoid	4/87	43/19717	3.82646e-05	0.000207156	0.000155558	SLC25A5/TUFM/VDAC1/DDX28	4
CC	GO:0042645	mitochondrial nucleoid	4/87	43/19717	3.82646e-05	0.000207156	0.000155558	SLC25A5/TUFM/VDAC1/DDX28	4
CC	GO:0044391	ribosomal subunit	6/87	190/19717	0.000195592	0.00101705	0.000763725	MRPL35/MRPL39/MRPL16/MRPS22/MRPS9/MRPS5	6
CC	GO:0005840	ribosome	7/87	272/19717	0.000200819	0.00101705	0.000763725	PPARGC1A/MRPL35/MRPL39/MRPL16/MRPS22/MRPS9/MRPS5	7
CC	GO:0000314	organellar small ribosomal subunit	3/87	28/19717	0.000250983	0.00119407	0.000896654	MRPS22/MRPS9/MRPS5	3
CC	GO:0005763	mitochondrial small ribosomal subunit	3/87	28/19717	0.000250983	0.00119407	0.000896654	MRPS22/MRPS9/MRPS5	3
CC	GO:0031301	integral component of organelle membrane	6/87	214/19717	0.000370431	0.00171052	0.00128447	SLC25A3/AFG3L2/IMMT/CHCHD3/DNAJC11/APOO	6
CC	GO:0031300	intrinsic component of organelle membrane	6/87	237/19717	0.000634971	0.0028483	0.00213885	SLC25A3/AFG3L2/IMMT/CHCHD3/DNAJC11/APOO	6
CC	GO:0000315	organellar large ribosomal subunit	3/87	57/19717	0.00204428	0.00867439	0.00651379	MRPL35/MRPL39/MRPL16	3
CC	GO:0005762	mitochondrial large ribosomal subunit	3/87	57/19717	0.00204428	0.00867439	0.00651379	MRPL35/MRPL39/MRPL16	3
CC	GO:0015935	small ribosomal subunit	3/87	72/19717	0.00397357	0.0164171	0.012328	MRPS22/MRPS9/MRPS5	3
CC	GO:0016363	nuclear matrix	3/87	109/19717	0.0124482	0.050112	0.0376302	POLA1/SATB2/KIF4A	3
CC	GO:0015934	large ribosomal subunit	3/87	121/19717	0.0164455	0.0645487	0.048471	MRPL35/MRPL39/MRPL16	3
CC	GO:0034399	nuclear periphery	3/87	131/19717	0.0202653	0.0776013	0.0582725	POLA1/SATB2/KIF4A	3
MF	GO:0009055	electron transfer activity	16/85	114/17697	1.6091e-19	3.79746e-17	3.09963e-17	COX4I1/COX6A1/COX7B/COX10/DLD/IDH3B/NDUFS1/SDHA/SDHB/SDHD/UQCRC1/UQCRH/COX5A/CYCS/CIAPIN1/PTGES2	16
MF	GO:0016651	oxidoreductase activity, acting on NAD(P)H	9/85	107/17697	2.15633e-09	2.54446e-07	2.07688e-07	DLD/NDUFA1/NDUFA6/NDUFA8/NDUFA9/NDUFS1/NDUFV1/AIFM1/NNT	9
MF	GO:0051536	iron-sulfur cluster binding	7/85	63/17697	2.04158e-08	1.20453e-06	9.83183e-07	ACO2/NDUFS1/NDUFV1/POLA1/SDHB/NFS1/CIAPIN1	7
MF	GO:0051540	metal cluster binding	7/85	63/17697	2.04158e-08	1.20453e-06	9.83183e-07	ACO2/NDUFS1/NDUFV1/POLA1/SDHB/NFS1/CIAPIN1	7
MF	GO:0051539	4 iron, 4 sulfur cluster binding	6/85	41/17697	4.03402e-08	1.90406e-06	1.55416e-06	ACO2/NDUFS1/NDUFV1/POLA1/SDHB/CIAPIN1	6
MF	GO:0003954	NADH dehydrogenase activity	6/85	46/17697	8.2442e-08	2.43204e-06	1.98512e-06	NDUFA1/NDUFA6/NDUFA8/NDUFA9/NDUFS1/NDUFV1	6
MF	GO:0008137	NADH dehydrogenase (ubiquinone) activity	6/85	46/17697	8.2442e-08	2.43204e-06	1.98512e-06	NDUFA1/NDUFA6/NDUFA8/NDUFA9/NDUFS1/NDUFV1	6
MF	GO:0050136	NADH dehydrogenase (quinone) activity	6/85	46/17697	8.2442e-08	2.43204e-06	1.98512e-06	NDUFA1/NDUFA6/NDUFA8/NDUFA9/NDUFS1/NDUFV1	6
MF	GO:0004129	cytochrome-c oxidase activity	5/85	28/17697	2.04457e-07	4.38653e-06	3.58044e-06	COX4I1/COX6A1/COX7B/COX10/COX5A	5
MF	GO:0015002	heme-copper terminal oxidase activity	5/85	28/17697	2.04457e-07	4.38653e-06	3.58044e-06	COX4I1/COX6A1/COX7B/COX10/COX5A	5
MF	GO:0016676	oxidoreductase activity, acting on a heme group of donors, oxygen as acceptor	5/85	28/17697	2.04457e-07	4.38653e-06	3.58044e-06	COX4I1/COX6A1/COX7B/COX10/COX5A	5
MF	GO:0016675	oxidoreductase activity, acting on a heme group of donors	5/85	29/17697	2.46123e-07	4.84041e-06	3.95092e-06	COX4I1/COX6A1/COX7B/COX10/COX5A	5
MF	GO:0016655	oxidoreductase activity, acting on NAD(P)H, quinone or similar compound as acceptor	6/85	60/17697	4.17637e-07	7.58172e-06	6.18847e-06	NDUFA1/NDUFA6/NDUFA8/NDUFA9/NDUFS1/NDUFV1	6
MF	GO:0015078	proton transmembrane transporter activity	7/85	133/17697	3.50327e-06	5.90551e-05	4.82029e-05	COX4I1/COX6A1/COX7B/COX10/SLC25A3/COX5A/NNT	7
MF	GO:0050662	coenzyme binding	9/85	291/17697	1.07162e-05	0.000168601	0.000137618	DLD/IDH3B/NDUFA9/NDUFV1/SDHA/NFS1/AIFM1/NNT/OGDHL	9
MF	GO:0051287	NAD binding	4/85	56/17697	0.000150493	0.00214019	0.0017469	DLD/IDH3B/NDUFV1/NNT	4
MF	GO:0051537	2 iron, 2 sulfur cluster binding	3/85	22/17697	0.000154167	0.00214019	0.0017469	NDUFS1/SDHB/CIAPIN1	3
MF	GO:0016417	S-acyltransferase activity	3/85	32/17697	0.00047962	0.00628835	0.00513278	DLAT/DLST/ZDHHC23	3
MF	GO:0008121	ubiquinol-cytochrome-c reductase activity	2/85	10/17697	0.00100062	0.0118073	0.00963752	UQCRC1/UQCRH	2
MF	GO:0016681	oxidoreductase activity, acting on diphenols and related substances as donors, cytochrome as acceptor	2/85	10/17697	0.00100062	0.0118073	0.00963752	UQCRC1/UQCRH	2
MF	GO:0016903	oxidoreductase activity, acting on the aldehyde or oxo group of donors	3/85	43/17697	0.00114879	0.0125097	0.0102108	DLAT/DLD/OGDHL	3
MF	GO:0016679	oxidoreductase activity, acting on diphenols and related substances as donors	2/85	11/17697	0.00121916	0.0125097	0.0102108	UQCRC1/UQCRH	2
MF	GO:0043295	glutathione binding	2/85	11/17697	0.00121916	0.0125097	0.0102108	GSS/PTGES2	2
MF	GO:1900750	oligopeptide binding	2/85	12/17697	0.00145843	0.0143413	0.0117059	GSS/PTGES2	2
MF	GO:0015077	monovalent inorganic cation transmembrane transporter activity	7/85	382/17697	0.00240788	0.0227304	0.0185533	COX4I1/COX6A1/COX7B/COX10/SLC25A3/COX5A/NNT	7
MF	GO:0016627	oxidoreductase activity, acting on the CH-CH group of donors	3/85	58/17697	0.00272743	0.0238398	0.0194589	SDHA/SDHB/SDHD	3
MF	GO:0016667	oxidoreductase activity, acting on a sulfur group of donors	3/85	58/17697	0.00272743	0.0238398	0.0194589	DLD/PTGES2/CHCHD4	3
MF	GO:0003735	structural constituent of ribosome	5/85	202/17697	0.00288971	0.0240782	0.0196535	MRPL35/MRPL16/MRPS22/MRPS9/MRPS5	5
MF	GO:0048038	quinone binding	2/85	17/17697	0.00295876	0.0240782	0.0196535	SDHB/SDHD	2
MF	GO:0051082	unfolded protein binding	4/85	131/17697	0.00365599	0.0287605	0.0234753	HSPD1/DNAJA3/TRAP1/AFG3L2	4
MF	GO:0015035	protein disulfide oxidoreductase activity	2/85	22/17697	0.00494792	0.037668	0.030746	PTGES2/CHCHD4	2
MF	GO:0003688	DNA replication origin binding	2/85	24/17697	0.00587515	0.0433292	0.0353669	HSPD1/POLA1	2
MF	GO:0050660	flavin adenine dinucleotide binding	3/85	79/17697	0.00650315	0.0465074	0.037961	DLD/SDHA/AIFM1	3
MF	GO:0008135	translation factor activity, RNA binding	3/85	85/17697	0.0079571	0.0552316	0.045082	EIF1AX/MTIF2/TUFM	3
MF	GO:0015301	anion:anion antiporter activity	2/85	31/17697	0.00968559	0.0653085	0.0533071	SLC25A5/SLC25A11	2
MF	GO:0016620	oxidoreductase activity, acting on the aldehyde or oxo group of donors, NAD or NADP as acceptor	2/85	35/17697	0.0122408	0.078187	0.063819	DLAT/DLD	2
MF	GO:0016829	lyase activity	4/85	187/17697	0.0125815	0.078187	0.063819	ACO2/HCCS/PTGES2/CLYBL	4
MF	GO:0031625	ubiquitin protein ligase binding	5/85	290/17697	0.0129109	0.078187	0.063819	SLC25A5/HSPD1/AURKA/UQCRC1/PPARGC1A	5
MF	GO:0017080	sodium channel regulator activity	2/85	36/17697	0.0129207	0.078187	0.063819	PTPN3/SGK2	2
MF	GO:0034061	DNA polymerase activity	2/85	38/17697	0.014329	0.084541	0.0690053	DKC1/POLA1	2
MF	GO:0015036	disulfide oxidoreductase activity	2/85	40/17697	0.0158004	0.0909489	0.0742357	PTGES2/CHCHD4	2
MF	GO:0044389	ubiquitin-like protein ligase binding	5/85	308/17697	0.0163589	0.0919214	0.0750295	SLC25A5/HSPD1/AURKA/UQCRC1/PPARGC1A	5
KEGG	hsa00190	Oxidative phosphorylation	17/53	133/8076	3.32519e-18	2.79316e-16	2.20513e-16	COX4I1/COX6A1/COX7B/COX10/NDUFA1/NDUFA6/NDUFA8/NDUFA9/NDUFS1/NDUFV1/SDHA/SDHB/SDHD/UQCRC1/UQCRC2/UQCRH/COX5A	17
KEGG	hsa05012	Parkinson disease	20/53	249/8076	2.30315e-17	7.58689e-16	5.98965e-16	SLC25A5/COX4I1/COX6A1/COX7B/NDUFA1/NDUFA6/NDUFA8/NDUFA9/NDUFS1/NDUFV1/SDHA/SDHB/SDHD/UQCRC1/UQCRC2/UQCRH/VDAC1/COX5A/TRAP1/CYCS	20
KEGG	hsa04932	Non-alcoholic fatty liver disease	17/53	150/8076	2.7096e-17	7.58689e-16	5.98965e-16	COX4I1/COX6A1/COX7B/NDUFA1/NDUFA6/NDUFA8/NDUFA9/NDUFS1/NDUFV1/SDHA/SDHB/SDHD/UQCRC1/UQCRC2/UQCRH/COX5A/CYCS	17
KEGG	hsa04714	Thermogenesis	19/53	231/8076	1.12774e-16	2.36826e-15	1.86968e-15	COX4I1/COX6A1/COX7B/COX10/NDUFA1/NDUFA6/NDUFA8/NDUFA9/NDUFS1/NDUFV1/SDHA/SDHB/SDHD/UQCRC1/UQCRC2/UQCRH/COX5A/PPARGC1A/NDUFAF4	19
KEGG	hsa05016	Huntington disease	20/53	306/8076	1.31228e-15	2.20462e-14	1.74049e-14	SLC25A5/COX4I1/COX6A1/COX7B/NDUFA1/NDUFA6/NDUFA8/NDUFA9/NDUFS1/NDUFV1/SDHA/SDHB/SDHD/UQCRC1/UQCRC2/UQCRH/VDAC1/COX5A/PPARGC1A/CYCS	20
KEGG	hsa00020	Citrate cycle (TCA cycle)	10/53	30/8076	1.64354e-15	2.30096e-14	1.81655e-14	ACO2/DLAT/DLD/DLST/IDH3B/SDHA/SDHB/SDHD/SUCLG1/OGDHL	10
KEGG	hsa05020	Prion disease	19/53	273/8076	2.55601e-15	3.06721e-14	2.42148e-14	SLC25A5/COX4I1/COX6A1/COX7B/NDUFA1/NDUFA6/NDUFA8/NDUFA9/NDUFS1/NDUFV1/SDHA/SDHB/SDHD/UQCRC1/UQCRC2/UQCRH/VDAC1/COX5A/CYCS	19
KEGG	hsa05010	Alzheimer disease	19/53	369/8076	6.23125e-13	6.54281e-12	5.16538e-12	SLC25A5/COX4I1/COX6A1/COX7B/NDUFA1/NDUFA6/NDUFA8/NDUFA9/NDUFS1/NDUFV1/SDHA/SDHB/SDHD/UQCRC1/UQCRC2/UQCRH/VDAC1/COX5A/CYCS	19
KEGG	hsa05022	Pathways of neurodegeneration - multiple diseases	20/53	475/8076	5.46973e-12	4.9707e-11	3.92424e-11	SLC25A5/COX4I1/COX6A1/COX7B/NDUFA1/NDUFA6/NDUFA8/NDUFA9/NDUFS1/NDUFV1/SDHA/SDHB/SDHD/UQCRC1/UQCRC2/UQCRH/VDAC1/COX5A/TRAP1/CYCS	20
KEGG	hsa05014	Amyotrophic lateral sclerosis	18/53	364/8076	5.9175e-12	4.9707e-11	3.92424e-11	COX4I1/COX6A1/COX7B/NDUFA1/NDUFA6/NDUFA8/NDUFA9/NDUFS1/NDUFV1/SDHA/SDHB/SDHD/UQCRC1/UQCRC2/UQCRH/VDAC1/COX5A/CYCS	18
KEGG	hsa01200	Carbon metabolism	10/53	118/8076	3.46971e-09	2.6496e-08	2.09179e-08	ACO2/DLAT/DLD/DLST/IDH3B/SDHA/SDHB/SDHD/SUCLG1/OGDHL	10
KEGG	hsa04260	Cardiac muscle contraction	7/53	87/8076	1.36093e-06	9.52653e-06	7.52095e-06	COX4I1/COX6A1/COX7B/UQCRC1/UQCRC2/UQCRH/COX5A	7
KEGG	hsa04723	Retrograde endocannabinoid signaling	6/53	148/8076	0.000386352	0.00249643	0.00197087	NDUFA1/NDUFA6/NDUFA8/NDUFA9/NDUFS1/NDUFV1	6
KEGG	hsa01210	2-Oxocarboxylic acid metabolism	2/53	19/8076	0.00672807	0.0403684	0.0318698	ACO2/IDH3B	2
KEGG	hsa05017	Spinocerebellar ataxia	4/53	143/8076	0.0141114	0.0790237	0.0623871	SLC25A5/VDAC1/AFG3L2/CYCS	4
KEGG	hsa00630	Glyoxylate and dicarboxylate metabolism	2/53	30/8076	0.0163463	0.0858183	0.0677513	ACO2/DLD	2
KEGG	hsa03010	Ribosome	4/53	158/8076	0.0196548	0.0967535	0.0763844	MRPL35/MRPL16/MRPS9/MRPS5	4
KEGG	hsa00640	Propanoate metabolism	2/53	34/8076	0.0207329	0.0967535	0.0763844	DLD/SUCLG1	2
