# Supplementary material for: Comprehensive analyses of PDHA1 that serves as a predictive biomarker for immunotherapy response in cancer
Source: Front Pharmacol. 2022 Aug 8;13:947372. doi: 10.3389/fphar.2022.947372 (PMC9393251; doi:10.3389/fphar.2022.947372)
Supplement: Supplementary file 8 [file table6.xlsx]

## Sheet: 相关性
	Angiogenesis	Apoptosis	CellCycle	Differentiation	DNAdamage	DNArepair	EMT	Hypoxia	Inflammation	Invasion	Metastasis	Proliferation	Quiescence	Stemness
ALL	-0.289	0.175	0.027	0.042	0.318	0.275	-0.034	-0.072	-0.108	0.218	-0.016	-0.086	0.018	0.179
AML	-0.024	0.008	0.079	0.108	-0.02	0.041	-0.058	0.033	-0.052	0.111	-0.018	0.078	0.101	0.077
CML	0.003	0.126	0.127	0.071	0.174	0.2	0.102	0.099	-0.065	0.17	0.098	0.028	-0.053	-0.093
CRC	-0.241	-0.067	0.138	-0.192	0.082	0.12	-0.145	-0.201	-0.195	-0.113	-0.199	-0.044	-0.262	-0.006
BRCA	-0.091	0.194	0.268	-0.037	0.192	0.311	0.104	0.068	-0.068	0.285	0.099	0.184	-0.096	-0.021
AST	-0.026	0.027	0.042	-0.018	0.035	0.016	0.067	0.083	-0.014	0.059	0.02	-0.011	0.03	-0.056
GBM	-0.173	0.029	0.103	-0.134	0.164	0.133	-0.116	-0.023	-0.124	-0.03	-0.1	0.01	-0.044	0.103
Glioma	-0.108	-0.034	0.12	-0.062	0.024	0.038	0.022	-0.092	-0.044	0.079	-0.02	-0.002	-0.062	-0.046
HGG	-0.196	-0.101	0.271	0.009	0.169	0.125	-0.169	-0.2	-0.124	0.013	-0.09	0.104	-0.196	0.212
ODG	-0.019	-0.037	-0.007	-0.003	0.008	0.051	0.011	0.016	0.017	0.008	0.027	-0.018	-0.025	0.007
HNSCC	-0.107	-0.012	0.13	-0.06	0.014	0.13	-0.021	-0.094	-0.071	0.054	-0.069	0.054	-0.051	-0.004
RCC	0.049	0.102	0.007	0.188	0.067	-0.056	0.003	0.148	-0.029	-0.002	0.01	0.005	0.012	0.016
LUAD	-0.236	0.094	0.36	-0.203	0.335	0.446	0.021	-0.218	-0.232	0.248	-0.062	0.224	-0.14	-0.068
NSCLC	-0.082	-0.09	0.122	-0.051	0.09	0.047	0.004	0.048	-0.202	0.132	-0.023	0.017	-0.079	0
OV	0.142	0.256	-0.078	0.048	-0.065	-0.145	0.304	0.209	-0.036	-0.333	0.104	-0.212	0.25	0.059
MEL	-0.072	-0.021	0.096	-0.015	0.051	0.079	-0.03	0.02	-0.044	0.054	-0.02	0.03	-0.007	-0.04
RB	0.391	-0.145	-0.383	0.375	-0.319	-0.414	-0.112	-0.011	0.296	-0.071	0.111	-0.097	0.101	0.14
UM	-0.165	-0.47	-0.188	-0.281	-0.492	-0.486	-0.233	-0.26	-0.3	-0.384	-0.395	-0.266	-0.409	-0.119

## Sheet: p值
	Angiogenesis	Apoptosis	CellCycle	Differentiation	DNAdamage	DNArepair	EMT	Hypoxia	Inflammation	Invasion	Metastasis	Proliferation	Quiescence	Stemness
ALL	0	0.037	0.746	0.618	0	0.001	0.685	0.392	0.198	0.009	0.848	0.309	0.831	0.032
AML	1	1	1	1	1	1	1	1	1	1	1	1	1	1
CML	1	0	0	0.007	0	0	0	0	0.015	0	0	1	0.049	0
CRC	0.005	1	1	0.027	1	1	1	0.02	0.024	1	0.021	1	0.002	1
BRCA	1	1	1	1	1	1	1	1	1	1	1	1	1	1
AST	1	1	0.011	1	0.033	1	0	0	1	0	1	1	1	0.001
GBM	0.002	1	1	1	1	1	1	1	1	1	1	1	1	1
Glioma	1	1	1	1	1	1	1	1	1	1	1	1	1	1
HGG	0	0	0	0.741	0	0	0	0	0	0.619	0.001	0	0	0
ODG	0.34	0.055	0.716	0.886	0.667	0.008	0.566	0.414	0.39	0.68	0.171	0.351	0.205	0.739
HNSCC	0	0.62	0	0.018	0.581	0	0.402	0	0.005	0.031	0.006	0.032	0.041	0.877
RCC	1	1	1	1	1	1	1	1	1	1	1	1	1	1
LUAD	1	1	0.002	1	0.019	0	1	1	1	1	1	1	1	1
NSCLC	0.003	0.001	0	0.065	0.001	0.093	0.888	0.087	0	0	0.413	0.548	0.004	0.992
OV	0.257	0.038	0.533	0.705	0.604	0.246	0.013	0.092	0.772	0.006	0.405	0.087	0.043	0.638
MEL	1	1	1	1	1	1	1	1	1	1	1	1	1	1
RB	0	0	0	0	0	0	0	0.528	0	0	0	0	0	0
UM	0	0	0	0	0	0	0	0	0	0	0	0	0	0
