# Supplementary material for: Comprehensive analyses of PDHA1 that serves as a predictive biomarker for immunotherapy response in cancer
Source: Front Pharmacol. 2022 Aug 8;13:947372. doi: 10.3389/fphar.2022.947372 (PMC9393251; doi:10.3389/fphar.2022.947372)
Supplement: Supplementary file 9 [file table4.xlsx]

## Sheet: Sheet1
Study ID	Patient ID	Sample ID	Diagnosis Age	Neoplasm Disease Stage American Joint Committee on Cancer Code	American Joint Committee on Cancer Publication Version Type	Aneuploidy Score	Cancer Type	TCGA PanCanAtlas Cancer Type Acronym	Cancer Type Detailed	Last Communication Contact from Initial Pathologic Diagnosis Date	Birth from Initial Pathologic Diagnosis Date	Last Alive Less Initial Pathologic Diagnosis Date Calculated Day Value	Disease Free (Months)	Disease Free Status	Months of disease-specific survival	Disease-specific Survival status	Ethnicity Category	Form completion date	Fraction Genome Altered	Neoplasm Histologic Grade	Neoadjuvant Therapy Type Administered Prior To Resection Text	ICD-10 Classification	International Classification of Diseases for Oncology, Third Edition ICD-O-3 Histology Code	International Classification of Diseases for Oncology, Third Edition ICD-O-3 Site Code	Informed consent verified	In PanCan Pathway Analysis	MSI MANTIS Score	MSIsensor Score	Mutation Count	New Neoplasm Event Post Initial Therapy Indicator	Oncotree Code	Overall Survival (Months)	Overall Survival Status	Other Patient ID	American Joint Committee on Cancer Metastasis Stage Code	Neoplasm Disease Lymph Node Stage American Joint Committee on Cancer Code	American Joint Committee on Cancer Tumor Stage Code	Person Neoplasm Cancer Status	Progress Free Survival (Months)	Progression Free Status	Primary Lymph Node Presentation Assessment	Prior Diagnosis	Race Category	Radiation Therapy	Number of Samples Per Patient	Sample Type	Sex	Somatic Status	Subtype
gbm_tcga_pan_can_atlas_2018	TCGA-02-0001	TCGA-02-0001-01	NA	NA	NA	15	Glioblastoma	GBM	Glioblastoma Multiforme	NA	NA	NA	NA	NA	11.7697	1:DEAD WITH TUMOR	NA	NA	0.2459	NA	NA	NA	NA	NA	NA	No	NA	NA	NA	NA	GBM	11.7697	1:DECEASED	NA	NA	NA	NA	NA	4.50406	1:PROGRESSION	NA	NA	NA	NA	1	Primary	NA	Matched	NA
gbm_tcga_pan_can_atlas_2018	TCGA-02-0003	TCGA-02-0003-01	NA	NA	NA	4	Glioblastoma	GBM	Glioblastoma Multiforme	NA	NA	NA	NA	NA	4.73419	1:DEAD WITH TUMOR	NA	NA	0.148	NA	NA	NA	NA	NA	NA	No	0.273	0.07	44	NA	GBM	4.73419	1:DECEASED	NA	NA	NA	NA	NA	1.31505	1:PROGRESSION	NA	NA	NA	NA	1	Primary	NA	Matched	NA
gbm_tcga_pan_can_atlas_2018	TCGA-02-0006	TCGA-02-0006-01	NA	NA	NA	11	Glioblastoma	GBM	Glioblastoma Multiforme	NA	NA	NA	NA	NA	18.345	1:DEAD WITH TUMOR	NA	NA	0.2391	NA	NA	NA	NA	NA	NA	No	NA	NA	NA	NA	GBM	18.345	1:DECEASED	NA	NA	NA	NA	NA	9.92866	1:PROGRESSION	NA	NA	NA	NA	1	Primary	NA	Matched	NA
gbm_tcga_pan_can_atlas_2018	TCGA-02-0007	TCGA-02-0007-01	NA	NA	NA	5	Glioblastoma	GBM	Glioblastoma Multiforme	NA	NA	NA	NA	NA	23.1778	1:DEAD WITH TUMOR	NA	NA	0.193	NA	NA	NA	NA	NA	NA	No	NA	NA	NA	NA	GBM	23.1778	1:DECEASED	NA	NA	NA	NA	NA	17.03	1:PROGRESSION	NA	NA	NA	NA	1	Primary	NA	Matched	NA
gbm_tcga_pan_can_atlas_2018	TCGA-02-0009	TCGA-02-0009-01	NA	NA	NA	6	Glioblastoma	GBM	Glioblastoma Multiforme	NA	NA	NA	NA	NA	10.5862	1:DEAD WITH TUMOR	NA	NA	0.1594	NA	NA	NA	NA	NA	NA	No	NA	NA	NA	NA	GBM	10.5862	1:DECEASED	NA	NA	NA	NA	NA	8.67936	1:PROGRESSION	NA	NA	NA	NA	1	Primary	NA	Matched	NA
gbm_tcga_pan_can_atlas_2018	TCGA-02-0010	TCGA-02-0010-01	NA	NA	NA	1	Glioblastoma	GBM	Glioblastoma Multiforme	NA	NA	NA	NA	NA	35.4078	1:DEAD WITH TUMOR	NA	NA	0.1665	NA	NA	NA	NA	NA	NA	No	NA	NA	NA	NA	GBM	35.4078	1:DECEASED	NA	NA	NA	NA	NA	11.5396	1:PROGRESSION	NA	NA	NA	NA	1	Primary	NA	Matched	NA
gbm_tcga_pan_can_atlas_2018	TCGA-02-0011	TCGA-02-0011-01	NA	NA	NA	9	Glioblastoma	GBM	Glioblastoma Multiforme	NA	NA	NA	NA	NA	20.7121	1:DEAD WITH TUMOR	NA	NA	0.2939	NA	NA	NA	NA	NA	NA	No	NA	NA	NA	NA	GBM	20.7121	1:DECEASED	NA	NA	NA	NA	NA	4.76707	1:PROGRESSION	NA	NA	NA	NA	1	Primary	NA	Matched	NA
gbm_tcga_pan_can_atlas_2018	TCGA-02-0014	TCGA-02-0014-01	NA	NA	NA	2	Glioblastoma	GBM	Glioblastoma Multiforme	NA	NA	NA	NA	NA	82.5854	1:DEAD WITH TUMOR	NA	NA	0.2106	NA	NA	NA	NA	NA	NA	No	NA	NA	NA	NA	GBM	82.5854	1:DECEASED	NA	NA	NA	NA	NA	73.7417	1:PROGRESSION	NA	NA	NA	NA	1	Primary	NA	Matched	NA
gbm_tcga_pan_can_atlas_2018	TCGA-02-0015	TCGA-02-0015-01	NA	NA	NA	7	Glioblastoma	GBM	Glioblastoma Multiforme	NA	NA	NA	NA	NA	20.6135	1:DEAD WITH TUMOR	NA	NA	0.1665	NA	NA	NA	NA	NA	NA	No	NA	NA	NA	NA	GBM	20.6135	1:DECEASED	NA	NA	NA	NA	NA	14.9916	1:PROGRESSION	NA	NA	NA	NA	1	Primary	NA	Matched	NA
gbm_tcga_pan_can_atlas_2018	TCGA-02-0016	TCGA-02-0016-01	NA	NA	NA	9	Glioblastoma	GBM	Glioblastoma Multiforme	NA	NA	NA	NA	NA	87.0566	1:DEAD WITH TUMOR	NA	NA	0.2137	NA	NA	NA	NA	NA	NA	No	NA	NA	NA	NA	GBM	87.0566	1:DECEASED	NA	NA	NA	NA	NA	55.8569	1:PROGRESSION	NA	NA	NA	NA	1	Primary	NA	Matched	NA
gbm_tcga_pan_can_atlas_2018	TCGA-02-0021	TCGA-02-0021-01	NA	NA	NA	8	Glioblastoma	GBM	Glioblastoma Multiforme	NA	NA	NA	NA	NA	77.6539	1:DEAD WITH TUMOR	NA	NA	0.1739	NA	NA	NA	NA	NA	NA	No	NA	NA	NA	NA	GBM	77.6539	1:DECEASED	NA	NA	NA	NA	NA	8.38347	1:PROGRESSION	NA	NA	NA	NA	1	Primary	NA	Matched	NA
gbm_tcga_pan_can_atlas_2018	TCGA-02-0023	TCGA-02-0023-01	NA	NA	NA	8	Glioblastoma	GBM	Glioblastoma Multiforme	NA	NA	NA	NA	NA	20.1203	1:DEAD WITH TUMOR	NA	NA	0.1869	NA	NA	NA	NA	NA	NA	No	NA	NA	NA	NA	GBM	20.1203	1:DECEASED	NA	NA	NA	NA	NA	14.3012	1:PROGRESSION	NA	NA	NA	NA	1	Primary	NA	Matched	NA
gbm_tcga_pan_can_atlas_2018	TCGA-02-0024	TCGA-02-0024-01	NA	NA	NA	6	Glioblastoma	GBM	Glioblastoma Multiforme	NA	NA	NA	NA	NA	53.0953	1:DEAD WITH TUMOR	NA	NA	0.3196	NA	NA	NA	NA	NA	NA	No	NA	NA	NA	NA	GBM	53.0953	1:DECEASED	NA	NA	NA	NA	NA	46.0598	1:PROGRESSION	NA	NA	NA	NA	1	Primary	NA	Matched	NA
gbm_tcga_pan_can_atlas_2018	TCGA-02-0025	TCGA-02-0025-01	NA	NA	NA	13	Glioblastoma	GBM	Glioblastoma Multiforme	NA	NA	NA	NA	NA	42.7393	1:DEAD WITH TUMOR	NA	NA	0.1644	NA	NA	NA	NA	NA	NA	No	NA	NA	NA	NA	GBM	42.7393	1:DECEASED	NA	NA	NA	NA	NA	21.5669	1:PROGRESSION	NA	NA	NA	NA	1	Primary	NA	Matched	NA
gbm_tcga_pan_can_atlas_2018	TCGA-02-0026	TCGA-02-0026-01	NA	NA	NA	1	Glioblastoma	GBM	Glioblastoma Multiforme	NA	NA	NA	NA	NA	24.5915	1:DEAD WITH TUMOR	NA	NA	0.1551	NA	NA	NA	NA	NA	NA	No	NA	NA	NA	NA	GBM	24.5915	1:DECEASED	NA	NA	NA	NA	NA	15.1889	1:PROGRESSION	NA	NA	NA	NA	1	Primary	NA	Matched	NA
gbm_tcga_pan_can_atlas_2018	TCGA-02-0027	TCGA-02-0027-01	NA	NA	NA	6	Glioblastoma	GBM	Glioblastoma Multiforme	NA	NA	NA	NA	NA	12.1643	1:DEAD WITH TUMOR	NA	NA	0.1618	NA	NA	NA	NA	NA	NA	No	NA	NA	NA	NA	GBM	12.1643	1:DECEASED	NA	NA	NA	NA	NA	8.44922	1:PROGRESSION	NA	NA	NA	NA	1	Primary	NA	Matched	NA
gbm_tcga_pan_can_atlas_2018	TCGA-02-0028	TCGA-02-0028-01	NA	NA	NA	4	Glioblastoma	GBM	Glioblastoma Multiforme	NA	NA	NA	NA	NA	90.5743	1:DEAD WITH TUMOR	NA	NA	0.2081	NA	NA	NA	NA	NA	NA	No	NA	NA	NA	NA	GBM	90.5743	1:DECEASED	NA	NA	NA	NA	NA	63.1555	1:PROGRESSION	NA	NA	NA	NA	1	Primary	NA	Matched	NA
gbm_tcga_pan_can_atlas_2018	TCGA-02-0033	TCGA-02-0033-01	NA	NA	NA	7	Glioblastoma	GBM	Glioblastoma Multiforme	NA	NA	NA	NA	NA	2.82737	1:DEAD WITH TUMOR	NA	NA	0.1643	NA	NA	NA	NA	NA	NA	No	0.2591	0	28	NA	GBM	2.82737	1:DECEASED	NA	NA	NA	NA	NA	1.05204	1:PROGRESSION	NA	NA	NA	NA	1	Primary	NA	Matched	NA
gbm_tcga_pan_can_atlas_2018	TCGA-02-0034	TCGA-02-0034-01	NA	NA	NA	8	Glioblastoma	GBM	Glioblastoma Multiforme	NA	NA	NA	NA	NA	14.1368	1:DEAD WITH TUMOR	NA	NA	0.2146	NA	NA	NA	NA	NA	NA	No	NA	NA	NA	NA	GBM	14.1368	1:DECEASED	NA	NA	NA	NA	NA	12.6903	1:PROGRESSION	NA	NA	NA	NA	1	Primary	NA	Matched	NA
gbm_tcga_pan_can_atlas_2018	TCGA-02-0037	TCGA-02-0037-01	NA	NA	NA	9	Glioblastoma	GBM	Glioblastoma Multiforme	NA	NA	NA	NA	NA	3.6164	1:DEAD WITH TUMOR	NA	NA	0.1885	NA	NA	NA	NA	NA	NA	No	NA	NA	NA	NA	GBM	3.6164	1:DECEASED	NA	NA	NA	NA	NA	1.21643	1:PROGRESSION	NA	NA	NA	NA	1	Primary	NA	Matched	NA
gbm_tcga_pan_can_atlas_2018	TCGA-02-0038	TCGA-02-0038-01	NA	NA	NA	7	Glioblastoma	GBM	Glioblastoma Multiforme	NA	NA	NA	NA	NA	10.7177	1:DEAD WITH TUMOR	NA	NA	0.1793	NA	NA	NA	NA	NA	NA	No	NA	NA	NA	NA	GBM	10.7177	1:DECEASED	NA	NA	NA	NA	NA	7.85745	1:PROGRESSION	NA	NA	NA	NA	1	Primary	NA	Matched	NA
gbm_tcga_pan_can_atlas_2018	TCGA-02-0039	TCGA-02-0039-01	NA	NA	NA	7	Glioblastoma	GBM	Glioblastoma Multiforme	NA	NA	NA	NA	NA	10.5204	1:DEAD WITH TUMOR	NA	NA	0.1811	NA	NA	NA	NA	NA	NA	No	NA	NA	NA	NA	GBM	10.5204	1:DECEASED	NA	NA	NA	NA	NA	3.35339	1:PROGRESSION	NA	NA	NA	NA	1	Primary	NA	Matched	NA
gbm_tcga_pan_can_atlas_2018	TCGA-02-0043	TCGA-02-0043-01	NA	NA	NA	7	Glioblastoma	GBM	Glioblastoma Multiforme	NA	NA	NA	NA	NA	18.3121	1:DEAD WITH TUMOR	NA	NA	0.1747	NA	NA	NA	NA	NA	NA	No	NA	NA	NA	NA	GBM	18.3121	1:DECEASED	NA	NA	NA	NA	NA	9.27113	1:PROGRESSION	NA	NA	NA	NA	1	Primary	NA	Matched	NA
gbm_tcga_pan_can_atlas_2018	TCGA-02-0046	TCGA-02-0046-01	NA	NA	NA	4	Glioblastoma	GBM	Glioblastoma Multiforme	NA	NA	NA	NA	NA	6.87116	1:DEAD WITH TUMOR	NA	NA	0.1038	NA	NA	NA	NA	NA	NA	No	NA	NA	NA	NA	GBM	6.87116	1:DECEASED	NA	NA	NA	NA	NA	6.41089	1:PROGRESSION	NA	NA	NA	NA	1	Primary	NA	Matched	NA
gbm_tcga_pan_can_atlas_2018	TCGA-02-0047	TCGA-02-0047-01	NA	NA	NA	1	Glioblastoma	GBM	Glioblastoma Multiforme	NA	NA	NA	NA	NA	14.7286	1:DEAD WITH TUMOR	NA	NA	0.0272	NA	NA	NA	NA	NA	NA	Yes	0.2642	0	66	NA	GBM	14.7286	1:DECEASED	NA	NA	NA	NA	NA	1.87395	1:PROGRESSION	NA	NA	NA	NA	1	Primary	NA	Matched	GBM_IDHwt
gbm_tcga_pan_can_atlas_2018	TCGA-02-0048	TCGA-02-0048-01	NA	NA	NA	3	Glioblastoma	GBM	Glioblastoma Multiforme	NA	NA	NA	NA	NA	3.22188	NA	NA	NA	0.2035	NA	NA	NA	NA	NA	NA	No	NA	NA	NA	NA	GBM	3.22188	1:DECEASED	NA	NA	NA	NA	NA	0.756156	1:PROGRESSION	NA	NA	NA	NA	1	Primary	NA	Matched	NA
gbm_tcga_pan_can_atlas_2018	TCGA-02-0051	TCGA-02-0051-01	NA	NA	NA	15	Glioblastoma	GBM	Glioblastoma Multiforme	NA	NA	NA	NA	NA	15.0902	1:DEAD WITH TUMOR	NA	NA	0.3142	NA	NA	NA	NA	NA	NA	No	NA	NA	NA	NA	GBM	15.0902	1:DECEASED	NA	NA	NA	NA	NA	2.926	1:PROGRESSION	NA	NA	NA	NA	1	Primary	NA	Matched	NA
gbm_tcga_pan_can_atlas_2018	TCGA-02-0052	TCGA-02-0052-01	NA	NA	NA	4	Glioblastoma	GBM	Glioblastoma Multiforme	NA	NA	NA	NA	NA	12.5916	1:DEAD WITH TUMOR	NA	NA	0.1318	NA	NA	NA	NA	NA	NA	No	NA	NA	NA	NA	GBM	12.5916	1:DECEASED	NA	NA	NA	NA	NA	6.70678	1:PROGRESSION	NA	NA	NA	NA	1	Primary	NA	Matched	NA
gbm_tcga_pan_can_atlas_2018	TCGA-02-0054	TCGA-02-0054-01	NA	NA	NA	11	Glioblastoma	GBM	Glioblastoma Multiforme	NA	NA	NA	NA	NA	6.54239	1:DEAD WITH TUMOR	NA	NA	0.1997	NA	NA	NA	NA	NA	NA	No	NA	NA	NA	NA	GBM	6.54239	1:DECEASED	NA	NA	NA	NA	NA	2.3671	1:PROGRESSION	NA	NA	NA	NA	1	Primary	NA	Matched	NA
gbm_tcga_pan_can_atlas_2018	TCGA-02-0055	TCGA-02-0055-01	NA	NA	NA	22	Glioblastoma	GBM	Glioblastoma Multiforme	NA	NA	NA	NA	NA	2.4986	1:DEAD WITH TUMOR	NA	NA	0.326	NA	NA	NA	NA	NA	NA	Yes	0.2745	0.02	49	NA	GBM	2.4986	1:DECEASED	NA	NA	NA	NA	NA	0.197258	1:PROGRESSION	NA	NA	NA	NA	1	Primary	NA	Matched	GBM_IDHwt
gbm_tcga_pan_can_atlas_2018	TCGA-02-0057	TCGA-02-0057-01	NA	NA	NA	8	Glioblastoma	GBM	Glioblastoma Multiforme	NA	NA	NA	NA	NA	19.8573	1:DEAD WITH TUMOR	NA	NA	0.1319	NA	NA	NA	NA	NA	NA	No	NA	NA	NA	NA	GBM	19.8573	1:DECEASED	NA	NA	NA	NA	NA	15.5505	1:PROGRESSION	NA	NA	NA	NA	1	Primary	NA	Matched	NA
gbm_tcga_pan_can_atlas_2018	TCGA-02-0058	TCGA-02-0058-01	NA	NA	NA	0	Glioblastoma	GBM	Glioblastoma Multiforme	NA	NA	NA	NA	NA	8.35059	1:DEAD WITH TUMOR	NA	NA	0.1186	NA	NA	NA	NA	NA	NA	No	NA	NA	NA	NA	GBM	8.35059	1:DECEASED	NA	NA	NA	NA	NA	5.65473	1:PROGRESSION	NA	NA	NA	NA	1	Primary	NA	Matched	NA
gbm_tcga_pan_can_atlas_2018	TCGA-02-0059	TCGA-02-0059-01	NA	NA	NA	8	Glioblastoma	GBM	Glioblastoma Multiforme	NA	NA	NA	NA	NA	9.56702	1:DEAD WITH TUMOR	NA	NA	0.2093	NA	NA	NA	NA	NA	NA	No	NA	NA	NA	NA	GBM	9.56702	1:DECEASED	NA	NA	NA	NA	NA	0.690403	1:PROGRESSION	NA	NA	NA	NA	1	Primary	NA	Matched	NA
gbm_tcga_pan_can_atlas_2018	TCGA-02-0060	TCGA-02-0060-01	NA	NA	NA	3	Glioblastoma	GBM	Glioblastoma Multiforme	NA	NA	NA	NA	NA	6.01637	1:DEAD WITH TUMOR	NA	NA	0.1314	NA	NA	NA	NA	NA	NA	No	NA	NA	NA	NA	GBM	6.01637	1:DECEASED	NA	NA	NA	NA	NA	6.01637	1:PROGRESSION	NA	NA	NA	NA	1	Primary	NA	Matched	NA
gbm_tcga_pan_can_atlas_2018	TCGA-02-0064	TCGA-02-0064-01	NA	NA	NA	7	Glioblastoma	GBM	Glioblastoma Multiforme	NA	NA	NA	NA	NA	19.7258	1:DEAD WITH TUMOR	NA	NA	0.1725	NA	NA	NA	NA	NA	NA	No	NA	NA	NA	NA	GBM	19.7258	1:DECEASED	NA	NA	NA	NA	NA	16.3067	1:PROGRESSION	NA	NA	NA	NA	1	Primary	NA	Matched	NA
gbm_tcga_pan_can_atlas_2018	TCGA-02-0068	TCGA-02-0068-01	NA	NA	NA	7	Glioblastoma	GBM	Glioblastoma Multiforme	NA	NA	NA	NA	NA	26.4326	1:DEAD WITH TUMOR	NA	NA	0.1506	NA	NA	NA	NA	NA	NA	No	NA	NA	NA	NA	GBM	26.4326	1:DECEASED	NA	NA	NA	NA	NA	5.75336	1:PROGRESSION	NA	NA	NA	NA	1	Primary	NA	Matched	NA
gbm_tcga_pan_can_atlas_2018	TCGA-02-0069	TCGA-02-0069-01	NA	NA	NA	17	Glioblastoma	GBM	Glioblastoma Multiforme	NA	NA	NA	NA	NA	28.7011	0:ALIVE OR DEAD TUMOR FREE	NA	NA	0.4524	NA	NA	NA	NA	NA	NA	No	NA	NA	NA	NA	GBM	28.7011	0:LIVING	NA	NA	NA	NA	NA	28.7011	1:PROGRESSION	NA	NA	NA	NA	1	Primary	NA	Matched	NA
gbm_tcga_pan_can_atlas_2018	TCGA-02-0070	TCGA-02-0070-01	NA	NA	NA	8	Glioblastoma	GBM	Glioblastoma Multiforme	NA	NA	NA	NA	NA	25.0518	0:ALIVE OR DEAD TUMOR FREE	NA	NA	0.1688	NA	NA	NA	NA	NA	NA	No	NA	NA	NA	NA	GBM	25.0518	0:LIVING	NA	NA	NA	NA	NA	25.0518	1:PROGRESSION	NA	NA	NA	NA	1	Primary	NA	Matched	NA
gbm_tcga_pan_can_atlas_2018	TCGA-02-0071	TCGA-02-0071-01	NA	NA	NA	5	Glioblastoma	GBM	Glioblastoma Multiforme	NA	NA	NA	NA	NA	5.49035	1:DEAD WITH TUMOR	NA	NA	0.141	NA	NA	NA	NA	NA	NA	No	NA	NA	NA	NA	GBM	5.49035	1:DECEASED	NA	NA	NA	NA	NA	0.263011	1:PROGRESSION	NA	NA	NA	NA	1	Primary	NA	Matched	NA
gbm_tcga_pan_can_atlas_2018	TCGA-02-0074	TCGA-02-0074-01	NA	NA	NA	4	Glioblastoma	GBM	Glioblastoma Multiforme	NA	NA	NA	NA	NA	10.1917	1:DEAD WITH TUMOR	NA	NA	0.2118	NA	NA	NA	NA	NA	NA	No	NA	NA	NA	NA	GBM	10.1917	1:DECEASED	NA	NA	NA	NA	NA	5.06296	1:PROGRESSION	NA	NA	NA	NA	1	Primary	NA	Matched	NA
gbm_tcga_pan_can_atlas_2018	TCGA-02-0075	TCGA-02-0075-01	NA	NA	NA	7	Glioblastoma	GBM	Glioblastoma Multiforme	NA	NA	NA	NA	NA	20.8436	1:DEAD WITH TUMOR	NA	NA	0.2979	NA	NA	NA	NA	NA	NA	No	NA	NA	NA	NA	GBM	20.8436	1:DECEASED	NA	NA	NA	NA	NA	11.0465	1:PROGRESSION	NA	NA	NA	NA	1	Primary	NA	Matched	NA
gbm_tcga_pan_can_atlas_2018	TCGA-02-0079	TCGA-02-0079-01	NA	NA	NA	13	Glioblastoma	GBM	Glioblastoma Multiforme	NA	NA	NA	NA	NA	27.2545	1:DEAD WITH TUMOR	NA	NA	0.3238	NA	NA	NA	NA	NA	NA	No	NA	NA	NA	NA	GBM	27.2545	1:DECEASED	NA	NA	NA	NA	NA	26.2353	1:PROGRESSION	NA	NA	NA	NA	1	Primary	NA	Matched	NA
gbm_tcga_pan_can_atlas_2018	TCGA-02-0080	TCGA-02-0080-01	NA	NA	NA	4	Glioblastoma	GBM	Glioblastoma Multiforme	NA	NA	NA	NA	NA	89.7196	1:DEAD WITH TUMOR	NA	NA	0.0832	NA	NA	NA	NA	NA	NA	No	NA	NA	NA	NA	GBM	89.7196	1:DECEASED	NA	NA	NA	NA	NA	76.8978	1:PROGRESSION	NA	NA	NA	NA	1	Primary	NA	Matched	NA
gbm_tcga_pan_can_atlas_2018	TCGA-02-0083	TCGA-02-0083-01	NA	NA	NA	3	Glioblastoma	GBM	Glioblastoma Multiforme	NA	NA	NA	NA	NA	22.7176	1:DEAD WITH TUMOR	NA	NA	0.1303	NA	NA	NA	NA	NA	NA	No	NA	NA	NA	NA	GBM	22.7176	1:DECEASED	NA	NA	NA	NA	NA	15.2218	1:PROGRESSION	NA	NA	NA	NA	1	Primary	NA	Matched	NA
gbm_tcga_pan_can_atlas_2018	TCGA-02-0084	TCGA-02-0084-01	NA	NA	NA	1	Glioblastoma	GBM	Glioblastoma Multiforme	NA	NA	NA	NA	NA	12.6245	NA	NA	NA	0.1157	NA	NA	NA	NA	NA	NA	No	NA	NA	NA	NA	GBM	12.6245	1:DECEASED	NA	NA	NA	NA	NA	12.6245	0:CENSORED	NA	NA	NA	NA	1	Primary	NA	Matched	NA
gbm_tcga_pan_can_atlas_2018	TCGA-02-0085	TCGA-02-0085-01	NA	NA	NA	4	Glioblastoma	GBM	Glioblastoma Multiforme	NA	NA	NA	NA	NA	51.32	1:DEAD WITH TUMOR	NA	NA	0.1181	NA	NA	NA	NA	NA	NA	No	NA	NA	NA	NA	GBM	51.32	1:DECEASED	NA	NA	NA	NA	NA	32.0873	1:PROGRESSION	NA	NA	NA	NA	1	Primary	NA	Matched	NA
gbm_tcga_pan_can_atlas_2018	TCGA-02-0086	TCGA-02-0086-01	NA	NA	NA	18	Glioblastoma	GBM	Glioblastoma Multiforme	NA	NA	NA	NA	NA	8.81086	1:DEAD WITH TUMOR	NA	NA	0.4112	NA	NA	NA	NA	NA	NA	No	NA	NA	NA	NA	GBM	8.81086	1:DECEASED	NA	NA	NA	NA	NA	3.18901	1:PROGRESSION	NA	NA	NA	NA	1	Primary	NA	Matched	NA
gbm_tcga_pan_can_atlas_2018	TCGA-02-0087	TCGA-02-0087-01	NA	NA	NA	4	Glioblastoma	GBM	Glioblastoma Multiforme	NA	NA	NA	NA	NA	57.7638	0:ALIVE OR DEAD TUMOR FREE	NA	NA	0.0978	NA	NA	NA	NA	NA	NA	No	NA	NA	NA	NA	GBM	57.7638	0:LIVING	NA	NA	NA	NA	NA	57.7638	1:PROGRESSION	NA	NA	NA	NA	1	Primary	NA	Matched	NA
gbm_tcga_pan_can_atlas_2018	TCGA-02-0089	TCGA-02-0089-01	NA	NA	NA	7	Glioblastoma	GBM	Glioblastoma Multiforme	NA	NA	NA	NA	NA	16.9642	1:DEAD WITH TUMOR	NA	NA	0.1581	NA	NA	NA	NA	NA	NA	No	NA	NA	NA	NA	GBM	16.9642	1:DECEASED	NA	NA	NA	NA	NA	11.7697	1:PROGRESSION	NA	NA	NA	NA	1	Primary	NA	Matched	NA
gbm_tcga_pan_can_atlas_2018	TCGA-02-0099	TCGA-02-0099-01	NA	NA	NA	8	Glioblastoma	GBM	Glioblastoma Multiforme	NA	NA	NA	NA	NA	3.48489	1:DEAD WITH TUMOR	NA	NA	0.2606	NA	NA	NA	NA	NA	NA	No	NA	NA	NA	NA	GBM	3.48489	1:DECEASED	NA	NA	NA	NA	NA	3.48489	1:PROGRESSION	NA	NA	NA	NA	1	Primary	NA	Matched	NA
gbm_tcga_pan_can_atlas_2018	TCGA-02-0102	TCGA-02-0102-01	NA	NA	NA	6	Glioblastoma	GBM	Glioblastoma Multiforme	NA	NA	NA	NA	NA	27.0244	1:DEAD WITH TUMOR	NA	NA	0.1329	NA	NA	NA	NA	NA	NA	No	NA	NA	NA	NA	GBM	27.0244	1:DECEASED	NA	NA	NA	NA	NA	14.7944	1:PROGRESSION	NA	NA	NA	NA	1	Primary	NA	Matched	NA
gbm_tcga_pan_can_atlas_2018	TCGA-02-0104	TCGA-02-0104-01	NA	NA	NA	1	Glioblastoma	GBM	Glioblastoma Multiforme	NA	NA	NA	NA	NA	64.9965	1:DEAD WITH TUMOR	NA	NA	0.1985	NA	NA	NA	NA	NA	NA	No	NA	NA	NA	NA	GBM	64.9965	1:DECEASED	NA	NA	NA	NA	NA	47.9008	1:PROGRESSION	NA	NA	NA	NA	1	Primary	NA	Matched	NA
gbm_tcga_pan_can_atlas_2018	TCGA-02-0106	TCGA-02-0106-01	NA	NA	NA	27	Glioblastoma	GBM	Glioblastoma Multiforme	NA	NA	NA	NA	NA	11.6711	1:DEAD WITH TUMOR	NA	NA	0.5734	NA	NA	NA	NA	NA	NA	No	NA	NA	NA	NA	GBM	11.6711	1:DECEASED	NA	NA	NA	NA	NA	6.44376	1:PROGRESSION	NA	NA	NA	NA	1	Primary	NA	Matched	NA
gbm_tcga_pan_can_atlas_2018	TCGA-02-0107	TCGA-02-0107-01	NA	NA	NA	7	Glioblastoma	GBM	Glioblastoma Multiforme	NA	NA	NA	NA	NA	17.6546	1:DEAD WITH TUMOR	NA	NA	0.0003	NA	NA	NA	NA	NA	NA	No	NA	NA	NA	NA	GBM	17.6546	1:DECEASED	NA	NA	NA	NA	NA	4.79995	1:PROGRESSION	NA	NA	NA	NA	1	Primary	NA	Matched	NA
gbm_tcga_pan_can_atlas_2018	TCGA-02-0111	TCGA-02-0111-01	NA	NA	NA	9	Glioblastoma	GBM	Glioblastoma Multiforme	NA	NA	NA	NA	NA	23.1778	1:DEAD WITH TUMOR	NA	NA	0.1957	NA	NA	NA	NA	NA	NA	No	NA	NA	NA	NA	GBM	23.1778	1:DECEASED	NA	NA	NA	NA	NA	2.43285	1:PROGRESSION	NA	NA	NA	NA	1	Primary	NA	Matched	NA
gbm_tcga_pan_can_atlas_2018	TCGA-02-0113	TCGA-02-0113-01	NA	NA	NA	20	Glioblastoma	GBM	Glioblastoma Multiforme	NA	NA	NA	NA	NA	92.6456	0:ALIVE OR DEAD TUMOR FREE	NA	NA	0.7609	NA	NA	NA	NA	NA	NA	No	NA	NA	NA	NA	GBM	92.6456	0:LIVING	NA	NA	NA	NA	NA	51.2871	1:PROGRESSION	NA	NA	NA	NA	1	Primary	NA	Matched	NA
gbm_tcga_pan_can_atlas_2018	TCGA-02-0114	TCGA-02-0114-01	NA	NA	NA	5	Glioblastoma	GBM	Glioblastoma Multiforme	NA	NA	NA	NA	NA	99.977	1:DEAD WITH TUMOR	NA	NA	0.1608	NA	NA	NA	NA	NA	NA	No	NA	NA	NA	NA	GBM	99.977	1:DECEASED	NA	NA	NA	NA	NA	75.4841	1:PROGRESSION	NA	NA	NA	NA	1	Primary	NA	Matched	NA
gbm_tcga_pan_can_atlas_2018	TCGA-02-0115	TCGA-02-0115-01	NA	NA	NA	6	Glioblastoma	GBM	Glioblastoma Multiforme	NA	NA	NA	NA	NA	15.6491	1:DEAD WITH TUMOR	NA	NA	0.2275	NA	NA	NA	NA	NA	NA	No	NA	NA	NA	NA	GBM	15.6491	1:DECEASED	NA	NA	NA	NA	NA	2.99175	1:PROGRESSION	NA	NA	NA	NA	1	Primary	NA	Matched	NA
gbm_tcga_pan_can_atlas_2018	TCGA-02-0116	TCGA-02-0116-01	NA	NA	NA	9	Glioblastoma	GBM	Glioblastoma Multiforme	NA	NA	NA	NA	NA	48.9529	1:DEAD WITH TUMOR	NA	NA	0.1929	NA	NA	NA	NA	NA	NA	No	NA	NA	NA	NA	GBM	48.9529	1:DECEASED	NA	NA	NA	NA	NA	40.4708	1:PROGRESSION	NA	NA	NA	NA	1	Primary	NA	Matched	NA
gbm_tcga_pan_can_atlas_2018	TCGA-02-0258	TCGA-02-0258-01	NA	NA	NA	3	Glioblastoma	GBM	Glioblastoma Multiforme	NA	NA	NA	NA	NA	16.5368	1:DEAD WITH TUMOR	NA	NA	0.1788	NA	NA	NA	NA	NA	NA	No	NA	NA	NA	NA	GBM	16.5368	1:DECEASED	NA	NA	NA	NA	NA	16.5368	1:PROGRESSION	NA	NA	NA	NA	1	Primary	NA	Matched	NA
gbm_tcga_pan_can_atlas_2018	TCGA-02-0260	TCGA-02-0260-01	NA	NA	NA	6	Glioblastoma	GBM	Glioblastoma Multiforme	NA	NA	NA	NA	NA	16.9313	1:DEAD WITH TUMOR	NA	NA	0.1228	NA	NA	NA	NA	NA	NA	No	NA	NA	NA	NA	GBM	16.9313	1:DECEASED	NA	NA	NA	NA	NA	16.9313	1:PROGRESSION	NA	NA	NA	NA	1	Primary	NA	Matched	NA
gbm_tcga_pan_can_atlas_2018	TCGA-02-0266	TCGA-02-0266-01	NA	NA	NA	13	Glioblastoma	GBM	Glioblastoma Multiforme	NA	NA	NA	NA	NA	17.7204	1:DEAD WITH TUMOR	NA	NA	0.4515	NA	NA	NA	NA	NA	NA	No	NA	NA	NA	NA	GBM	17.7204	1:DECEASED	NA	NA	NA	NA	NA	9.63277	1:PROGRESSION	NA	NA	NA	NA	1	Primary	NA	Matched	NA
gbm_tcga_pan_can_atlas_2018	TCGA-02-0269	TCGA-02-0269-01	NA	NA	NA	10	Glioblastoma	GBM	Glioblastoma Multiforme	NA	NA	NA	NA	NA	10.7506	1:DEAD WITH TUMOR	NA	NA	0.2247	NA	NA	NA	NA	NA	NA	No	NA	NA	NA	NA	GBM	10.7506	1:DECEASED	NA	NA	NA	NA	NA	3.25476	1:PROGRESSION	NA	NA	NA	NA	1	Primary	NA	Matched	NA
gbm_tcga_pan_can_atlas_2018	TCGA-02-0271	TCGA-02-0271-01	NA	NA	NA	39	Glioblastoma	GBM	Glioblastoma Multiforme	NA	NA	NA	NA	NA	14.4656	NA	NA	NA	0.1264	NA	NA	NA	NA	NA	NA	No	NA	NA	NA	NA	GBM	14.4656	1:DECEASED	NA	NA	NA	NA	NA	14.4656	0:CENSORED	NA	NA	NA	NA	1	Primary	NA	Matched	NA
gbm_tcga_pan_can_atlas_2018	TCGA-02-0281	TCGA-02-0281-01	NA	NA	NA	27	Glioblastoma	GBM	Glioblastoma Multiforme	NA	NA	NA	NA	NA	3.97804	1:DEAD WITH TUMOR	NA	NA	0.4097	NA	NA	NA	NA	NA	NA	No	NA	NA	NA	NA	GBM	3.97804	1:DECEASED	NA	NA	NA	NA	NA	3.97804	1:PROGRESSION	NA	NA	NA	NA	1	Primary	NA	Matched	NA
gbm_tcga_pan_can_atlas_2018	TCGA-02-0285	TCGA-02-0285-01	NA	NA	NA	10	Glioblastoma	GBM	Glioblastoma Multiforme	NA	NA	NA	NA	NA	13.8738	1:DEAD WITH TUMOR	NA	NA	0.1721	NA	NA	NA	NA	NA	NA	No	NA	NA	NA	NA	GBM	13.8738	1:DECEASED	NA	NA	NA	NA	NA	13.8738	1:PROGRESSION	NA	NA	NA	NA	1	Primary	NA	Matched	NA
gbm_tcga_pan_can_atlas_2018	TCGA-02-0289	TCGA-02-0289-01	NA	NA	NA	NA	Glioblastoma	GBM	Glioblastoma Multiforme	NA	NA	NA	NA	NA	14.2026	1:DEAD WITH TUMOR	NA	NA	0.166	NA	NA	NA	NA	NA	NA	No	NA	NA	NA	NA	GBM	14.2026	1:DECEASED	NA	NA	NA	NA	NA	8.05471	1:PROGRESSION	NA	NA	NA	NA	1	Primary	NA	Matched	NA
gbm_tcga_pan_can_atlas_2018	TCGA-02-0290	TCGA-02-0290-01	NA	NA	NA	8	Glioblastoma	GBM	Glioblastoma Multiforme	NA	NA	NA	NA	NA	15.945	1:DEAD WITH TUMOR	NA	NA	0.1528	NA	NA	NA	NA	NA	NA	No	NA	NA	NA	NA	GBM	15.945	1:DECEASED	NA	NA	NA	NA	NA	12.2958	1:PROGRESSION	NA	NA	NA	NA	1	Primary	NA	Matched	NA
gbm_tcga_pan_can_atlas_2018	TCGA-02-0317	TCGA-02-0317-01	NA	NA	NA	4	Glioblastoma	GBM	Glioblastoma Multiforme	NA	NA	NA	NA	NA	12.23	1:DEAD WITH TUMOR	NA	NA	0.138	NA	NA	NA	NA	NA	NA	No	NA	NA	NA	NA	GBM	12.23	1:DECEASED	NA	NA	NA	NA	NA	7.82457	1:PROGRESSION	NA	NA	NA	NA	1	Primary	NA	Matched	NA
gbm_tcga_pan_can_atlas_2018	TCGA-02-0321	TCGA-02-0321-01	NA	NA	NA	4	Glioblastoma	GBM	Glioblastoma Multiforme	NA	NA	NA	NA	NA	9.89578	1:DEAD WITH TUMOR	NA	NA	0.1904	NA	NA	NA	NA	NA	NA	No	NA	NA	NA	NA	GBM	9.89578	1:DECEASED	NA	NA	NA	NA	NA	2.39997	1:PROGRESSION	NA	NA	NA	NA	1	Primary	NA	Matched	NA
gbm_tcga_pan_can_atlas_2018	TCGA-02-0324	TCGA-02-0324-01	NA	NA	NA	6	Glioblastoma	GBM	Glioblastoma Multiforme	NA	NA	NA	NA	NA	7.72594	1:DEAD WITH TUMOR	NA	NA	0.1674	NA	NA	NA	NA	NA	NA	No	NA	NA	NA	NA	GBM	7.72594	1:DECEASED	NA	NA	NA	NA	NA	5.39172	1:PROGRESSION	NA	NA	NA	NA	1	Primary	NA	Matched	NA
gbm_tcga_pan_can_atlas_2018	TCGA-02-0325	TCGA-02-0325-01	NA	NA	NA	9	Glioblastoma	GBM	Glioblastoma Multiforme	NA	NA	NA	NA	NA	10.6191	1:DEAD WITH TUMOR	NA	NA	0.2726	NA	NA	NA	NA	NA	NA	No	NA	NA	NA	NA	GBM	10.6191	1:DECEASED	NA	NA	NA	NA	NA	9.33688	1:PROGRESSION	NA	NA	NA	NA	1	Primary	NA	Matched	NA
gbm_tcga_pan_can_atlas_2018	TCGA-02-0326	TCGA-02-0326-01	NA	NA	NA	3	Glioblastoma	GBM	Glioblastoma Multiforme	NA	NA	NA	NA	NA	7.33143	1:DEAD WITH TUMOR	NA	NA	0.0709	NA	NA	NA	NA	NA	NA	No	NA	NA	NA	NA	GBM	7.33143	1:DECEASED	NA	NA	NA	NA	NA	0.164382	1:PROGRESSION	NA	NA	NA	NA	1	Primary	NA	Matched	NA
gbm_tcga_pan_can_atlas_2018	TCGA-02-0330	TCGA-02-0330-01	NA	NA	NA	10	Glioblastoma	GBM	Glioblastoma Multiforme	NA	NA	NA	NA	NA	15.9122	1:DEAD WITH TUMOR	NA	NA	0.3168	NA	NA	NA	NA	NA	NA	No	NA	NA	NA	NA	GBM	15.9122	1:DECEASED	NA	NA	NA	NA	NA	3.94516	1:PROGRESSION	NA	NA	NA	NA	1	Primary	NA	Matched	NA
gbm_tcga_pan_can_atlas_2018	TCGA-02-0332	TCGA-02-0332-01	NA	NA	NA	10	Glioblastoma	GBM	Glioblastoma Multiforme	NA	NA	NA	NA	NA	25.7093	1:DEAD WITH TUMOR	NA	NA	0.2605	NA	NA	NA	NA	NA	NA	No	NA	NA	NA	NA	GBM	25.7093	1:DECEASED	NA	NA	NA	NA	NA	14.3998	1:PROGRESSION	NA	NA	NA	NA	1	Primary	NA	Matched	NA
gbm_tcga_pan_can_atlas_2018	TCGA-02-0333	TCGA-02-0333-01	NA	NA	NA	7	Glioblastoma	GBM	Glioblastoma Multiforme	NA	NA	NA	NA	NA	4.37255	1:DEAD WITH TUMOR	NA	NA	0.2004	NA	NA	NA	NA	NA	NA	No	NA	NA	NA	NA	GBM	4.37255	1:DECEASED	NA	NA	NA	NA	NA	0.131505	1:PROGRESSION	NA	NA	NA	NA	1	Primary	NA	Matched	NA
gbm_tcga_pan_can_atlas_2018	TCGA-02-0337	TCGA-02-0337-01	NA	NA	NA	6	Glioblastoma	GBM	Glioblastoma Multiforme	NA	NA	NA	NA	NA	25.1175	1:DEAD WITH TUMOR	NA	NA	0.1382	NA	NA	NA	NA	NA	NA	No	NA	NA	NA	NA	GBM	25.1175	1:DECEASED	NA	NA	NA	NA	NA	22.7176	1:PROGRESSION	NA	NA	NA	NA	1	Primary	NA	Matched	NA
gbm_tcga_pan_can_atlas_2018	TCGA-02-0338	TCGA-02-0338-01	NA	NA	NA	0	Glioblastoma	GBM	Glioblastoma Multiforme	NA	NA	NA	NA	NA	10.5862	1:DEAD WITH TUMOR	NA	NA	0.0219	NA	NA	NA	NA	NA	NA	No	NA	NA	NA	NA	GBM	10.5862	1:DECEASED	NA	NA	NA	NA	NA	5.52323	1:PROGRESSION	NA	NA	NA	NA	1	Primary	NA	Matched	NA
gbm_tcga_pan_can_atlas_2018	TCGA-02-0339	TCGA-02-0339-01	NA	NA	NA	5	Glioblastoma	GBM	Glioblastoma Multiforme	NA	NA	NA	NA	NA	12.3944	1:DEAD WITH TUMOR	NA	NA	0.1076	NA	NA	NA	NA	NA	NA	No	NA	NA	NA	NA	GBM	12.3944	1:DECEASED	NA	NA	NA	NA	NA	4.8657	1:PROGRESSION	NA	NA	NA	NA	1	Primary	NA	Matched	NA
gbm_tcga_pan_can_atlas_2018	TCGA-02-0422	TCGA-02-0422-01	NA	NA	NA	4	Glioblastoma	GBM	Glioblastoma Multiforme	NA	NA	NA	NA	NA	14.4985	1:DEAD WITH TUMOR	NA	NA	0.1372	NA	NA	NA	NA	NA	NA	No	NA	NA	NA	NA	GBM	14.4985	1:DECEASED	NA	NA	NA	NA	NA	4.10954	1:PROGRESSION	NA	NA	NA	NA	1	Primary	NA	Matched	NA
gbm_tcga_pan_can_atlas_2018	TCGA-02-0430	TCGA-02-0430-01	NA	NA	NA	7	Glioblastoma	GBM	Glioblastoma Multiforme	NA	NA	NA	NA	NA	10.5533	1:DEAD WITH TUMOR	NA	NA	0.1828	NA	NA	NA	NA	NA	NA	No	NA	NA	NA	NA	GBM	10.5533	1:DECEASED	NA	NA	NA	NA	NA	10.5533	1:PROGRESSION	NA	NA	NA	NA	1	Primary	NA	Matched	NA
gbm_tcga_pan_can_atlas_2018	TCGA-02-0432	TCGA-02-0432-01	NA	NA	NA	3	Glioblastoma	GBM	Glioblastoma Multiforme	NA	NA	NA	NA	NA	47.1118	1:DEAD WITH TUMOR	NA	NA	0.1351	NA	NA	NA	NA	NA	NA	No	NA	NA	NA	NA	GBM	47.1118	1:DECEASED	NA	NA	NA	NA	NA	34.6188	1:PROGRESSION	NA	NA	NA	NA	1	Primary	NA	Matched	NA
gbm_tcga_pan_can_atlas_2018	TCGA-02-0440	TCGA-02-0440-01	NA	NA	NA	5	Glioblastoma	GBM	Glioblastoma Multiforme	NA	NA	NA	NA	NA	11.3423	1:DEAD WITH TUMOR	NA	NA	0.1499	NA	NA	NA	NA	NA	NA	No	NA	NA	NA	NA	GBM	11.3423	1:DECEASED	NA	NA	NA	NA	NA	6.96979	1:PROGRESSION	NA	NA	NA	NA	1	Primary	NA	Matched	NA
gbm_tcga_pan_can_atlas_2018	TCGA-02-0446	TCGA-02-0446-01	NA	NA	NA	5	Glioblastoma	GBM	Glioblastoma Multiforme	NA	NA	NA	NA	NA	9.27113	1:DEAD WITH TUMOR	NA	NA	0.1934	NA	NA	NA	NA	NA	NA	No	NA	NA	NA	NA	GBM	9.27113	1:DECEASED	NA	NA	NA	NA	NA	0.493145	1:PROGRESSION	NA	NA	NA	NA	1	Primary	NA	Matched	NA
gbm_tcga_pan_can_atlas_2018	TCGA-02-0451	TCGA-02-0451-01	NA	NA	NA	5	Glioblastoma	GBM	Glioblastoma Multiforme	NA	NA	NA	NA	NA	16.208	1:DEAD WITH TUMOR	NA	NA	0.2174	NA	NA	NA	NA	NA	NA	No	NA	NA	NA	NA	GBM	16.208	1:DECEASED	NA	NA	NA	NA	NA	14.0711	1:PROGRESSION	NA	NA	NA	NA	1	Primary	NA	Matched	NA
gbm_tcga_pan_can_atlas_2018	TCGA-02-0456	TCGA-02-0456-01	NA	NA	NA	10	Glioblastoma	GBM	Glioblastoma Multiforme	NA	NA	NA	NA	NA	3.35339	1:DEAD WITH TUMOR	NA	NA	0.2084	NA	NA	NA	NA	NA	NA	No	NA	NA	NA	NA	GBM	3.35339	1:DECEASED	NA	NA	NA	NA	NA	0.394516	1:PROGRESSION	NA	NA	NA	NA	1	Primary	NA	Matched	NA
gbm_tcga_pan_can_atlas_2018	TCGA-02-2466	TCGA-02-2466-01	61	NA	NA	11	Glioblastoma	GBM	Glioblastoma Multiforme	511	-22457	0	NA	NA	16.7998	1:DEAD WITH TUMOR	Not Hispanic Or Latino	2005-06-10	0.338	NA	No	C71.9	9440-03-01	C71.9	Yes	No	0.2855	0.86	99	NA	GBM	16.7998	1:DECEASED	c4171de5-8dac-44bd-a6eb-174f9451dbb7	NA	NA	NA	With Tumor	4.20817	1:PROGRESSION	NA	NA	White	Yes	1	Primary	Male	Matched	NA
gbm_tcga_pan_can_atlas_2018	TCGA-02-2470	TCGA-02-2470-01	57	NA	NA	5	Glioblastoma	GBM	Glioblastoma Multiforme	393	-21021	0	NA	NA	12.9204	1:DEAD WITH TUMOR	Not Hispanic Or Latino	2005-06-10	0.114	NA	Yes	C71.9	9440-03-01	C71.9	Yes	No	0.2735	0.02	50	NA	GBM	12.9204	1:DECEASED	e948d951-9299-4dec-9772-60b4ac3569cb	NA	NA	NA	With Tumor	6.01637	1:PROGRESSION	NA	NA	White	Yes	1	Primary	Male	Matched	NA
gbm_tcga_pan_can_atlas_2018	TCGA-02-2483	TCGA-02-2483-01	43	NA	NA	4	Glioblastoma	GBM	Glioblastoma Multiforme	466	-15964	0	NA	NA	15.3204	0:ALIVE OR DEAD TUMOR FREE	Not Hispanic Or Latino	2005-06-10	0.2253	NA	No	C71.9	9440-03-01	C71.9	Yes	Yes	0.2721	0.3	45	NA	GBM	15.3204	0:LIVING	a2ac9937-f351-4d78-9261-264bf6c21e0c	NA	NA	NA	With Tumor	15.3204	0:CENSORED	NA	NA	Asian	Yes	1	Primary	Male	Matched	GBM_IDHmut-non-codel
gbm_tcga_pan_can_atlas_2018	TCGA-02-2485	TCGA-02-2485-01	53	NA	NA	8	Glioblastoma	GBM	Glioblastoma Multiforme	470	-19494	0	NA	NA	15.4519	0:ALIVE OR DEAD TUMOR FREE	Not Hispanic Or Latino	2005-06-10	0.1883	NA	No	C71.9	9440-03-01	C71.9	Yes	Yes	0.2728	0.15	54	NA	GBM	15.4519	0:LIVING	521ea765-1bd1-423d-a75d-091243df37a9	NA	NA	NA	With Tumor	6.115	1:PROGRESSION	NA	NA	Black or African American	Yes	1	Primary	Male	Matched	GBM_IDHwt
gbm_tcga_pan_can_atlas_2018	TCGA-02-2486	TCGA-02-2486-01	64	NA	NA	8	Glioblastoma	GBM	Glioblastoma Multiforme	493	-23394	0	NA	NA	20.3176	1:DEAD WITH TUMOR	Not Hispanic Or Latino	2005-06-10	0.2043	NA	No	C71.9	9440-03-01	C71.9	Yes	Yes	0.2683	0.04	56	NA	GBM	20.3176	1:DECEASED	79a68b32-29a3-47bf-9b2b-643ec7323d73	NA	NA	NA	With Tumor	20.3176	1:PROGRESSION	NA	NA	White	Yes	1	Primary	Male	Matched	GBM_IDHwt
ov_tcga_pan_can_atlas_2018	TCGA-04-1331	TCGA-04-1331-01	78	NA	NA	7	Ovarian Epithelial Tumor	OV	Serous Ovarian Cancer	1224	-28848	0	15.0902	1:Recurred/Progressed	43.9228	1:DEAD WITH TUMOR	Not Hispanic Or Latino	3/26/09	0.4372	G3	No	C56.9	8441-03-01	C56.9	Yes	No	0.2781	0.75	135	NA	SOC	43.9228	1:DECEASED	6d10d4ee-6331-4bba-93bc-a7b64cc0b22a	NA	NA	NA	With Tumor	15.0902	1:PROGRESSION	NA	NA	White	No	1	Primary	Female	Matched	NA
ov_tcga_pan_can_atlas_2018	TCGA-04-1332	TCGA-04-1332-01	70	NA	NA	15	Ovarian Epithelial Tumor	OV	Serous Ovarian Cancer	1247	-25786	0	NA	NA	40.9968	1:DEAD WITH TUMOR	Not Hispanic Or Latino	3/26/09	0.3714	G3	No	C56.9	8441-03-01	C56.9	Yes	No	0.3002	0.18	NA	NA	SOC	40.9968	1:DECEASED	b46263ab-c3ca-4fda-a895-74c7e6e6fe22	NA	NA	NA	With Tumor	12.9204	1:PROGRESSION	NA	NA	White	No	1	Primary	Female	Matched	NA
ov_tcga_pan_can_atlas_2018	TCGA-04-1335	TCGA-04-1335-01	60	NA	NA	6	Ovarian Epithelial Tumor	OV	Serous Ovarian Cancer	55	-21963	0	NA	NA	1.8082	1:DEAD WITH TUMOR	Not Hispanic Or Latino	3/26/09	0.3906	G2	No	C56.9	8441-03-01	C56.9	Yes	No	NA	14.65	15	NA	SOC	1.8082	1:DECEASED	ab3dbbbe-eed6-4a35-a505-1815225e86c9	NA	NA	NA	With Tumor	1.8082	1:PROGRESSION	NA	NA	Black or African American	No	1	Primary	Female	Matched	NA
ov_tcga_pan_can_atlas_2018	TCGA-04-1336	TCGA-04-1336-01	55	NA	NA	7	Ovarian Epithelial Tumor	OV	Serous Ovarian Cancer	1495	-20271	0	49.1501	0:DiseaseFree	49.1501	0:ALIVE OR DEAD TUMOR FREE	NA	2005-11-09	0.5233	G3	No	C56.9	8441-03-01	C56.9	Yes	No	0.281	0.95	66	NA	SOC	49.1501	0:LIVING	538acb2a-c4ca-4656-a91c-841a42dbf15f	NA	NA	NA	Tumor Free	49.1501	0:CENSORED	NA	NA	White	No	1	Primary	Female	Matched	NA
ov_tcga_pan_can_atlas_2018	TCGA-04-1337	TCGA-04-1337-01	78	NA	NA	15	Ovarian Epithelial Tumor	OV	Serous Ovarian Cancer	NA	-28626	0	NA	NA	2.00546	1:DEAD WITH TUMOR	Not Hispanic Or Latino	3/26/09	0.3287	G2	No	C56.9	8441-03-01	C56.9	Yes	No	NA	0.07	NA	NA	SOC	2.00546	1:DECEASED	d1e974e7-dd68-40cc-ad06-2b57d964e5a1	NA	NA	NA	With Tumor	2.00546	1:PROGRESSION	NA	NA	White	No	1	Primary	Female	Matched	NA
ov_tcga_pan_can_atlas_2018	TCGA-04-1338	TCGA-04-1338-01	78	NA	NA	14	Ovarian Epithelial Tumor	OV	Serous Ovarian Cancer	1418	-28789	0	NA	NA	46.6187	0:ALIVE OR DEAD TUMOR FREE	Not Hispanic Or Latino	7/14/09	0.6594	G3	No	C56.9	8441-03-01	C56.9	Yes	No	NA	NA	NA	NA	SOC	46.6187	0:LIVING	31872f6a-d225-4f91-b38d-4505d19e406c	NA	NA	NA	With Tumor	12.493	1:PROGRESSION	NA	NA	White	No	1	Primary	Female	Matched	NA
ov_tcga_pan_can_atlas_2018	TCGA-04-1341	TCGA-04-1341-01	85	NA	NA	19	Ovarian Epithelial Tumor	OV	Serous Ovarian Cancer	33	-31215	0	1.08492	0:DiseaseFree	1.08492	0:ALIVE OR DEAD TUMOR FREE	Not Hispanic Or Latino	3/26/09	0.7221	G3	No	C56.9	8441-03-01	C56.9	Yes	No	0.3154	2.35	28	NA	SOC	1.08492	0:LIVING	92badeb5-a50e-4a62-a67e-6a8a59c948ab	NA	NA	NA	NA	1.08492	0:CENSORED	NA	NA	White	No	1	Primary	Female	Matched	NA
ov_tcga_pan_can_atlas_2018	TCGA-04-1342	TCGA-04-1342-01	80	NA	NA	12	Ovarian Epithelial Tumor	OV	Serous Ovarian Cancer	NA	-29501	0	NA	NA	18.5094	1:DEAD WITH TUMOR	NA	3/26/09	0.5135	G2	No	C56.9	8441-03-01	C56.9	Yes	No	0.2995	3.76	170	NA	SOC	18.5094	1:DECEASED	8727855e-120a-4216-a803-8cc6cd1159be	NA	NA	NA	With Tumor	18.5094	1:PROGRESSION	NA	NA	White	No	1	Primary	Female	Matched	NA
ov_tcga_pan_can_atlas_2018	TCGA-04-1343	TCGA-04-1343-01	72	NA	NA	23	Ovarian Epithelial Tumor	OV	Serous Ovarian Cancer	NA	-26428	0	NA	NA	11.8684	1:DEAD WITH TUMOR	Not Hispanic Or Latino	3/26/09	0.5868	G3	No	C56.9	8441-03-01	C56.9	Yes	No	0.2563	1.6	89	NA	SOC	11.8684	1:DECEASED	b7715ff6-57a6-4513-9447-aa8bc93f16d4	NA	NA	NA	With Tumor	11.8684	1:PROGRESSION	NA	NA	White	No	1	Primary	Female	Matched	NA
ov_tcga_pan_can_atlas_2018	TCGA-04-1346	TCGA-04-1346-01	73	NA	NA	19	Ovarian Epithelial Tumor	OV	Serous Ovarian Cancer	1993	-26865	0	65.5226	0:DiseaseFree	65.5226	0:ALIVE OR DEAD TUMOR FREE	Not Hispanic Or Latino	3/26/09	0.5861	G2	No	C56.9	8441-03-01	C56.9	Yes	No	0.2761	0.57	49	NA	SOC	65.5226	0:LIVING	25a0a9e6-4f5b-45d8-8f34-abfd31d5ff1b	NA	NA	NA	Tumor Free	65.5226	0:CENSORED	NA	NA	White	No	1	Primary	Female	Matched	NA
ov_tcga_pan_can_atlas_2018	TCGA-04-1347	TCGA-04-1347-01	81	NA	NA	21	Ovarian Epithelial Tumor	OV	Serous Ovarian Cancer	1919	-29695	0	NA	NA	63.0897	0:ALIVE OR DEAD TUMOR FREE	Not Hispanic Or Latino	3/26/09	0.7716	G3	No	C56.9	8441-03-01	C56.9	Yes	No	0.2781	3.81	NA	NA	SOC	63.0897	0:LIVING	f0c353fd-947c-41e2-b643-3ecc0d69796c	NA	NA	NA	Tumor Free	63.0897	0:CENSORED	NA	NA	White	No	1	Primary	Female	Matched	NA
ov_tcga_pan_can_atlas_2018	TCGA-04-1348	TCGA-04-1348-01	44	NA	NA	5	Ovarian Epithelial Tumor	OV	Serous Ovarian Cancer	NA	-16236	0	18.9039	1:Recurred/Progressed	48.7556	1:DEAD WITH TUMOR	Hispanic Or Latino	3/26/09	0.293	G3	No	C56.9	8441-03-01	C56.9	Yes	Yes	0.2902	0.58	58	NA	SOC	48.7556	1:DECEASED	f7752d6e-f9cd-4dc9-ab01-3ab87acb21e4	NA	NA	NA	With Tumor	18.9039	1:PROGRESSION	NA	NA	White	No	1	Primary	Female	Matched	OV
ov_tcga_pan_can_atlas_2018	TCGA-04-1349	TCGA-04-1349-01	69	NA	NA	27	Ovarian Epithelial Tumor	OV	Serous Ovarian Cancer	NA	-25213	0	NA	NA	21.5669	1:DEAD WITH TUMOR	Not Hispanic Or Latino	3/26/09	0.72	G3	No	C56.9	8441-03-01	C56.9	Yes	No	0.2629	1.1	57	NA	SOC	21.5669	1:DECEASED	4b930a10-4b12-4428-84f9-3255b4a3bc4f	NA	NA	NA	With Tumor	14.0711	1:PROGRESSION	NA	NA	White	No	1	Primary	Female	Matched	NA
ov_tcga_pan_can_atlas_2018	TCGA-04-1350	TCGA-04-1350-01	46	NA	NA	24	Ovarian Epithelial Tumor	OV	Serous Ovarian Cancer	NA	-16942	0	NA	NA	63.9774	1:DEAD WITH TUMOR	NA	3/26/09	0.6353	G3	No	C56.9	8441-03-01	C56.9	Yes	No	NA	NA	NA	NA	SOC	63.9774	1:DECEASED	0f4a4ad1-e394-45c4-9aa9-aadf2bff0628	NA	NA	NA	With Tumor	3.64928	1:PROGRESSION	NA	NA	White	No	1	Primary	Female	Matched	NA
ov_tcga_pan_can_atlas_2018	TCGA-04-1351	TCGA-04-1351-01	76	NA	NA	20	Ovarian Epithelial Tumor	OV	Serous Ovarian Cancer	1991	-28045	0	54.509	1:Recurred/Progressed	65.4568	0:ALIVE OR DEAD TUMOR FREE	Not Hispanic Or Latino	3/26/09	0.6255	G2	No	C56.9	8441-03-01	C56.9	Yes	No	NA	0.12	NA	NA	SOC	65.4568	0:LIVING	12b032ed-ff92-4bfe-b980-eb273ae8ae17	NA	NA	NA	Tumor Free	54.509	1:PROGRESSION	NA	NA	White	No	1	Primary	Female	Matched	NA
ov_tcga_pan_can_atlas_2018	TCGA-04-1353	TCGA-04-1353-01	64	NA	NA	2	Ovarian Epithelial Tumor	OV	Serous Ovarian Cancer	16	-23611	0	NA	NA	0.526022	0:ALIVE OR DEAD TUMOR FREE	Not Hispanic Or Latino	9/19/14	0.3974	NA	No	C56.9	8441-03-01	C56.9	Yes	No	0.2945	0.58	12	NA	SOC	0.526022	0:LIVING	cddbac56-2861-46a5-98a3-df32ab69d5da	NA	NA	NA	NA	0.526022	0:CENSORED	NA	No	Asian	NA	1	Primary	Female	Matched	NA
ov_tcga_pan_can_atlas_2018	TCGA-04-1356	TCGA-04-1356-01	62	NA	NA	16	Ovarian Epithelial Tumor	OV	Serous Ovarian Cancer	NA	-22855	0	NA	NA	49.2817	1:DEAD WITH TUMOR	Hispanic Or Latino	3/26/09	0.7459	G3	No	C56.9	8441-03-01	C56.9	Yes	No	0.2839	0.79	88	NA	SOC	49.2817	1:DECEASED	8652ddee-98f4-4584-b450-e6f2f5c9d7ec	NA	NA	NA	With Tumor	5.12871	1:PROGRESSION	NA	NA	White	No	1	Primary	Female	Matched	NA
ov_tcga_pan_can_atlas_2018	TCGA-04-1357	TCGA-04-1357-01	52	NA	NA	12	Ovarian Epithelial Tumor	OV	Serous Ovarian Cancer	NA	-18999	0	NA	NA	NA	0:ALIVE OR DEAD TUMOR FREE	NA	3/26/09	0.4413	G3	No	C56.9	8441-03-01	C56.9	Yes	Yes	0.2937	0.17	86	NA	SOC	NA	0:LIVING	feda41d8-ca56-425d-b149-4d5485328107	NA	NA	NA	NA	NA	0:CENSORED	NA	NA	NA	No	1	Primary	Female	Matched	OV
ov_tcga_pan_can_atlas_2018	TCGA-04-1360	TCGA-04-1360-01	65	NA	NA	17	Ovarian Epithelial Tumor	OV	Serous Ovarian Cancer	NA	-23993	0	NA	NA	NA	0:ALIVE OR DEAD TUMOR FREE	NA	3/26/09	0.714	G3	No	C56.9	8441-03-01	C56.9	Yes	No	0.3224	0.99	123	NA	SOC	NA	0:LIVING	e0502c47-3234-4609-a8d5-730a9e6eb5b8	NA	NA	NA	NA	NA	0:CENSORED	NA	NA	NA	No	1	Primary	Female	Matched	NA
ov_tcga_pan_can_atlas_2018	TCGA-04-1361	TCGA-04-1361-01	57	NA	NA	8	Ovarian Epithelial Tumor	OV	Serous Ovarian Cancer	989	-20860	0	NA	NA	32.5147	0:ALIVE OR DEAD TUMOR FREE	NA	3/26/09	0.4522	G3	No	C56.9	8441-03-01	C56.9	Yes	No	0.2878	0.86	120	NA	SOC	32.5147	0:LIVING	a6aad7f9-8444-4c2f-8e4b-b19fd453544f	NA	NA	NA	NA	30.4764	1:PROGRESSION	NA	NA	White	No	1	Primary	Female	Matched	NA
ov_tcga_pan_can_atlas_2018	TCGA-04-1362	TCGA-04-1362-01	59	NA	NA	16	Ovarian Epithelial Tumor	OV	Serous Ovarian Cancer	NA	-21745	0	NA	NA	44.3173	1:DEAD WITH TUMOR	NA	3/26/09	0.71	G3	No	C56.9	8441-03-01	C56.9	Yes	Yes	0.2786	1.08	69	NA	SOC	44.3173	1:DECEASED	1d192835-524e-429d-bf74-3c4727acb446	NA	NA	NA	With Tumor	7.33143	1:PROGRESSION	NA	NA	White	No	1	Primary	Female	Matched	OV
ov_tcga_pan_can_atlas_2018	TCGA-04-1364	TCGA-04-1364-01	61	NA	NA	31	Ovarian Epithelial Tumor	OV	Serous Ovarian Cancer	NA	-22294	0	NA	NA	33.6654	1:DEAD WITH TUMOR	Not Hispanic Or Latino	3/26/09	0.6397	G3	No	C56.9	8441-03-01	C56.9	Yes	No	NA	0.5	NA	NA	SOC	33.6654	1:DECEASED	80f85c54-e12f-4afa-8fa5-5f3e083b6f95	NA	NA	NA	With Tumor	9.46839	1:PROGRESSION	NA	NA	White	No	1	Primary	Female	Matched	NA
ov_tcga_pan_can_atlas_2018	TCGA-04-1365	TCGA-04-1365-01	87	NA	NA	9	Ovarian Epithelial Tumor	OV	Serous Ovarian Cancer	2329	-31925	0	43.6598	1:Recurred/Progressed	76.569	0:ALIVE OR DEAD TUMOR FREE	Not Hispanic Or Latino	3/26/09	0.3718	G3	No	C56.9	8441-03-01	C56.9	Yes	No	NA	NA	NA	NA	SOC	76.569	0:LIVING	0484a929-7a7f-4926-8d25-470ddab082ec	NA	NA	NA	With Tumor	43.6598	1:PROGRESSION	NA	NA	White	No	1	Primary	Female	Matched	NA
ov_tcga_pan_can_atlas_2018	TCGA-04-1367	TCGA-04-1367-01	50	NA	NA	10	Ovarian Epithelial Tumor	OV	Serous Ovarian Cancer	3145	-18577	0	98.5304	1:Recurred/Progressed	103.396	0:ALIVE OR DEAD TUMOR FREE	Not Hispanic Or Latino	2010-02-09	0.8422	G3	No	C56.9	8441-03-01	C56.9	Yes	No	0.2886	0.94	117	No	SOC	103.396	0:LIVING	30b8f4cd-9245-4496-a8a8-c3e59093bc0a	NA	NA	NA	Tumor Free	98.5304	1:PROGRESSION	NA	NA	White	No	1	Primary	Female	Matched	NA
ov_tcga_pan_can_atlas_2018	TCGA-04-1369	TCGA-04-1369-01	53	NA	NA	NA	Ovarian Epithelial Tumor	OV	Serous Ovarian Cancer	NA	-19571	0	NA	NA	21.1066	1:DEAD WITH TUMOR	Not Hispanic Or Latino	2008-12-10	NA	G2	No	C56.9	8441-03-01	C56.9	Yes	No	0.2866	0.86	87	NA	SOC	21.1066	1:DECEASED	6c43727d-631a-40fb-b1a1-242a12889eaa	NA	NA	NA	With Tumor	10.3561	1:PROGRESSION	NA	NA	White	No	1	Primary	Female	Matched	NA
ov_tcga_pan_can_atlas_2018	TCGA-04-1371	TCGA-04-1371-01	58	NA	NA	21	Ovarian Epithelial Tumor	OV	Serous Ovarian Cancer	2506	-21243	0	NA	NA	82.3881	0:ALIVE OR DEAD TUMOR FREE	NA	3/26/09	0.6013	G3	No	C56.9	8441-03-01	C56.9	Yes	No	0.3076	2.28	NA	NA	SOC	82.3881	0:LIVING	bff84539-7862-45b2-b5fc-e77291fcca8b	NA	NA	NA	Tumor Free	82.3881	0:CENSORED	NA	NA	White	No	1	Primary	Female	Matched	NA
ov_tcga_pan_can_atlas_2018	TCGA-04-1514	TCGA-04-1514-01	45	NA	NA	14	Ovarian Epithelial Tumor	OV	Serous Ovarian Cancer	NA	-16725	0	40.142	1:Recurred/Progressed	56.5473	0:ALIVE OR DEAD TUMOR FREE	Not Hispanic Or Latino	2006-02-09	0.5409	G2	No	C56.9	8441-03-01	C56.9	Yes	No	NA	NA	NA	NA	SOC	56.5473	1:DECEASED	e9483296-cb91-497a-b955-39a3c3289dac	NA	NA	NA	Tumor Free	40.142	1:PROGRESSION	NA	NA	White	No	1	Primary	Female	Matched	NA
ov_tcga_pan_can_atlas_2018	TCGA-04-1516	TCGA-04-1516-01	48	NA	NA	10	Ovarian Epithelial Tumor	OV	Serous Ovarian Cancer	1265	-17768	0	41.5886	0:DiseaseFree	41.5886	0:ALIVE OR DEAD TUMOR FREE	NA	6/25/10	0.6042	G3	No	C56.9	8441-03-01	C56.9	Yes	No	0.3134	0.98	53	NA	SOC	41.5886	0:LIVING	1c86e4e5-ecc9-4f6d-a557-77bf396a653b	NA	NA	NA	Tumor Free	41.5886	0:CENSORED	NA	NA	White	No	1	Primary	Female	Matched	NA
ov_tcga_pan_can_atlas_2018	TCGA-04-1517	TCGA-04-1517-01	79	NA	NA	30	Ovarian Epithelial Tumor	OV	Serous Ovarian Cancer	NA	-29045	0	11.4738	1:Recurred/Progressed	19.9888	1:DEAD WITH TUMOR	NA	2006-03-09	0.7587	G3	No	C56.9	8441-03-01	C56.9	Yes	No	NA	0	NA	NA	SOC	19.9888	1:DECEASED	35916942-e7aa-45db-ad27-03cba67d4d5b	NA	NA	NA	With Tumor	11.4738	1:PROGRESSION	NA	NA	White	No	1	Primary	Female	Matched	NA
ov_tcga_pan_can_atlas_2018	TCGA-04-1519	TCGA-04-1519-01	48	NA	NA	12	Ovarian Epithelial Tumor	OV	Serous Ovarian Cancer	24	-17671	0	NA	NA	0.789032	0:ALIVE OR DEAD TUMOR FREE	NA	2006-03-09	1	G3	No	C56.9	8441-03-01	C56.9	Yes	No	NA	0.03	NA	NA	SOC	0.789032	0:LIVING	e9b5336e-d724-4e7d-8c81-1147abd0a80d	NA	NA	NA	NA	0.789032	0:CENSORED	NA	NA	NA	NA	1	Primary	Female	Matched	NA
ov_tcga_pan_can_atlas_2018	TCGA-04-1525	TCGA-04-1525-01	47	NA	NA	18	Ovarian Epithelial Tumor	OV	Serous Ovarian Cancer	1167	-17469	0	7.00266	1:Recurred/Progressed	38.3667	1:DEAD WITH TUMOR	Not Hispanic Or Latino	2006-03-09	0.534	G3	No	C56.9	8441-03-01	C56.9	Yes	No	NA	0.04	NA	NA	SOC	38.3667	1:DECEASED	2bb96e1e-6992-434d-83e5-2f03713b3911	NA	NA	NA	With Tumor	7.00266	1:PROGRESSION	NA	NA	White	No	1	Primary	Female	Matched	NA
ov_tcga_pan_can_atlas_2018	TCGA-04-1530	TCGA-04-1530-01	68	NA	NA	18	Ovarian Epithelial Tumor	OV	Serous Ovarian Cancer	NA	-25013	0	11.5067	1:Recurred/Progressed	119.078	1:DEAD WITH TUMOR	Not Hispanic Or Latino	2006-02-09	0.2877	G3	No	C56.9	8441-03-01	C56.9	Yes	No	NA	0.03	NA	NA	SOC	119.078	1:DECEASED	42b3dfa3-152f-4ab7-ac9f-988c7f473bea	NA	NA	NA	With Tumor	11.5067	1:PROGRESSION	NA	NA	White	No	1	Primary	Female	Matched	NA
ov_tcga_pan_can_atlas_2018	TCGA-04-1536	TCGA-04-1536-01	60	NA	NA	12	Ovarian Epithelial Tumor	OV	Serous Ovarian Cancer	NA	-21939	0	NA	NA	29.0956	1:DEAD WITH TUMOR	NA	2006-03-09	0.6588	G3	No	C56.9	8441-03-01	C56.9	Yes	No	NA	NA	NA	NA	SOC	29.0956	1:DECEASED	1fe19c6b-71d0-4b07-923b-74ea32210db0	NA	NA	NA	With Tumor	16.3724	1:PROGRESSION	NA	NA	Black or African American	No	1	Primary	Female	Matched	NA
ov_tcga_pan_can_atlas_2018	TCGA-04-1542	TCGA-04-1542-01	52	NA	NA	25	Ovarian Epithelial Tumor	OV	Serous Ovarian Cancer	NA	-19263	0	33.5339	1:Recurred/Progressed	84.1963	1:DEAD WITH TUMOR	NA	2006-02-09	0.7398	G2	No	C56.9	8441-03-01	C56.9	Yes	No	0.2771	2.41	62	NA	SOC	84.1963	1:DECEASED	0c1a2e7d-e7e4-481e-a012-ef214c444497	NA	NA	NA	With Tumor	33.5339	1:PROGRESSION	NA	NA	White	No	1	Primary	Female	Matched	NA
ov_tcga_pan_can_atlas_2018	TCGA-04-1638	TCGA-04-1638-01	57	NA	NA	27	Ovarian Epithelial Tumor	OV	Serous Ovarian Cancer	NA	-20987	0	NA	NA	55.4295	0:ALIVE OR DEAD TUMOR FREE	NA	2006-02-09	0.7858	G3	No	C56.9	8441-03-01	C56.9	Yes	No	0.2541	2.4	49	NA	SOC	55.4295	1:DECEASED	c75c915f-ef4b-4c19-8ace-995e6c6015fd	NA	NA	NA	Tumor Free	9.79715	1:PROGRESSION	NA	NA	Black or African American	No	1	Primary	Female	Matched	NA
ov_tcga_pan_can_atlas_2018	TCGA-04-1644	TCGA-04-1644-01	48	NA	NA	9	Ovarian Epithelial Tumor	OV	Serous Ovarian Cancer	NA	-17725	0	NA	NA	48.8871	1:DEAD WITH TUMOR	Not Hispanic Or Latino	2006-02-09	0.4212	G3	No	C56.9	8441-03-01	C56.9	Yes	No	0.2857	0.9	35	NA	SOC	48.8871	1:DECEASED	6f592f17-e00b-4d04-a45b-d9d4cf4c3075	NA	NA	NA	With Tumor	20.8436	1:PROGRESSION	NA	NA	White	No	1	Primary	Female	Matched	NA
ov_tcga_pan_can_atlas_2018	TCGA-04-1646	TCGA-04-1646-01	60	NA	NA	15	Ovarian Epithelial Tumor	OV	Serous Ovarian Cancer	NA	-22207	0	NA	NA	27.8791	1:DEAD WITH TUMOR	NA	2006-02-09	0.8419	G3	No	C56.9	8441-03-01	C56.9	Yes	No	0.2636	3.66	25	NA	SOC	27.8791	1:DECEASED	d38ca631-ed5c-4182-a647-625060726fa7	NA	NA	NA	With Tumor	16.7012	1:PROGRESSION	NA	NA	White	No	1	Primary	Female	Matched	NA
ov_tcga_pan_can_atlas_2018	TCGA-04-1648	TCGA-04-1648-01	57	NA	NA	9	Ovarian Epithelial Tumor	OV	Serous Ovarian Cancer	NA	-21113	0	NA	NA	28.6353	NA	NA	2006-02-09	0.8219	G2	No	C56.9	8441-03-01	C56.9	Yes	No	0.2404	1.26	70	NA	SOC	28.6353	1:DECEASED	cddce77f-21e6-4124-9f03-96fb5ca7cefa	NA	NA	NA	NA	13.5451	1:PROGRESSION	NA	NA	White	No	1	Primary	Female	Matched	NA
ov_tcga_pan_can_atlas_2018	TCGA-04-1649	TCGA-04-1649-01	74	NA	NA	24	Ovarian Epithelial Tumor	OV	Serous Ovarian Cancer	1966	-27165	0	NA	NA	64.6349	0:ALIVE OR DEAD TUMOR FREE	NA	2006-02-09	0.691	G3	No	C56.9	8441-03-01	C56.9	Yes	No	0.25	2.18	84	NA	SOC	64.6349	0:LIVING	314e446d-3a57-4c91-ac2e-4fc211456ee6	NA	NA	NA	NA	54.9693	1:PROGRESSION	NA	NA	White	No	1	Primary	Female	Matched	NA
ov_tcga_pan_can_atlas_2018	TCGA-04-1651	TCGA-04-1651-01	53	NA	NA	5	Ovarian Epithelial Tumor	OV	Serous Ovarian Cancer	NA	-19628	0	NA	NA	36.2297	NA	Not Hispanic Or Latino	2006-02-09	0.8711	G3	No	C56.9	8441-03-01	C56.9	Yes	No	0.2627	2.11	73	NA	SOC	36.2297	1:DECEASED	55153632-1673-487a-85c0-f156377db1fc	NA	NA	NA	NA	32.5476	1:PROGRESSION	NA	NA	White	No	1	Primary	Female	Matched	NA
ov_tcga_pan_can_atlas_2018	TCGA-04-1652	TCGA-04-1652-01	76	NA	NA	15	Ovarian Epithelial Tumor	OV	Serous Ovarian Cancer	NA	-28101	0	28.9312	1:Recurred/Progressed	31.8572	1:DEAD WITH TUMOR	NA	2006-02-09	0.5232	G2	No	C56.9	8441-03-01	C56.9	Yes	No	0.2484	1.33	69	NA	SOC	31.8572	1:DECEASED	d86adfac-56be-4a69-9315-5a90b4113e65	NA	NA	NA	With Tumor	28.9312	1:PROGRESSION	NA	NA	White	No	1	Primary	Female	Matched	NA
ov_tcga_pan_can_atlas_2018	TCGA-04-1654	TCGA-04-1654-01	69	NA	NA	4	Ovarian Epithelial Tumor	OV	Serous Ovarian Cancer	NA	-25387	0	NA	NA	47.7036	NA	NA	2006-02-09	0.3724	G2	No	C56.9	8441-03-01	C56.9	Yes	No	NA	NA	NA	NA	SOC	47.7036	1:DECEASED	ff33db70-91d4-4dbb-a4fc-d81a128d0f32	NA	NA	NA	NA	26.5641	1:PROGRESSION	NA	NA	White	No	1	Primary	Female	Matched	NA
ov_tcga_pan_can_atlas_2018	TCGA-04-1655	TCGA-04-1655-01	49	NA	NA	29	Ovarian Epithelial Tumor	OV	Serous Ovarian Cancer	NA	-17988	0	NA	NA	45.3694	NA	NA	2006-02-09	0.6684	G2	No	C56.9	8441-03-01	C56.9	Yes	No	0.2937	1.92	76	NA	SOC	45.3694	1:DECEASED	f8a5547f-f1bc-4c01-8b68-25b5ee0caeab	NA	NA	NA	NA	26.9257	1:PROGRESSION	NA	NA	White	No	1	Primary	Female	Matched	NA
luad_tcga_pan_can_atlas_2018	TCGA-05-4244	TCGA-05-4244-01	70	STAGE IV	6TH	17	Non-Small Cell Lung Cancer	LUAD	Lung Adenocarcinoma	0	-25752	0	NA	NA	0	0:ALIVE OR DEAD TUMOR FREE	NA	7/22/10	0.4565	NA	No	C34.3	8140-03-01	C34.3	Yes	Yes	0.2886	0.03	192	NA	LUAD	0	0:LIVING	34040b83-7e8a-4264-a551-b16621843e28	M1	N2	T2	Tumor Free	0	0:CENSORED	NA	No	NA	NA	1	Primary	Male	Matched	LUAD
luad_tcga_pan_can_atlas_2018	TCGA-05-4249	TCGA-05-4249-01	67	STAGE IB	6TH	24	Non-Small Cell Lung Cancer	LUAD	Lung Adenocarcinoma	1523	-24532	0	NA	NA	50.0707	0:ALIVE OR DEAD TUMOR FREE	NA	7/22/10	0.2221	NA	No	C34.3	8140-03-01	C34.3	Yes	Yes	0.2807	0.07	300	No	LUAD	50.0707	0:LIVING	4addf05f-3668-4b3f-a17f-c0227329ca52	M0	N0	T2	Tumor Free	50.0707	0:CENSORED	NA	No	NA	No	1	Primary	Male	Matched	LUAD
luad_tcga_pan_can_atlas_2018	TCGA-05-4250	TCGA-05-4250-01	79	STAGE IIIA	6TH	17	Non-Small Cell Lung Cancer	LUAD	Lung Adenocarcinoma	NA	-29068	0	NA	NA	3.97804	NA	NA	7/22/10	0.2362	NA	No	C34.3	8140-03-01	C34.3	Yes	Yes	0.3059	0.28	312	NA	LUAD	3.97804	1:DECEASED	f98ecd8a-b878-4f53-b911-20cd8e17281c	M0	N1	T3	NA	3.97804	0:CENSORED	NA	No	NA	NA	1	Primary	Female	Matched	LUAD
luad_tcga_pan_can_atlas_2018	TCGA-05-4382	TCGA-05-4382-01	68	STAGE IB	6TH	22	Non-Small Cell Lung Cancer	LUAD	Lung Adenocarcinoma	607	-24868	0	10.9807	1:Recurred/Progressed	19.9559	0:ALIVE OR DEAD TUMOR FREE	NA	7/22/10	0.0854	NA	No	C34.1	8255-03-01	C34.1	Yes	Yes	0.3193	0.05	1547	Yes	LUAD	19.9559	0:LIVING	3434b91a-c05f-460f-a078-7b1bb6e7085d	M0	N0	T2	Tumor Free	10.9807	1:PROGRESSION	NA	Yes	NA	Yes	1	Primary	Male	Matched	LUAD
luad_tcga_pan_can_atlas_2018	TCGA-05-4384	TCGA-05-4384-01	66	STAGE IIIA	6TH	1	Non-Small Cell Lung Cancer	LUAD	Lung Adenocarcinoma	426	-24411	0	NA	NA	14.0053	0:ALIVE OR DEAD TUMOR FREE	NA	7/22/10	0.0661	NA	No	C34.3	8255-03-01	C34.3	Yes	Yes	0.285	0	117	Yes	LUAD	14.0053	0:LIVING	9a50e7e4-831d-489f-87d2-979e987561cc	M0	N2	T2	NA	6.01637	1:PROGRESSION	NA	Yes	NA	Yes	1	Primary	Male	Matched	LUAD
luad_tcga_pan_can_atlas_2018	TCGA-05-4389	TCGA-05-4389-01	70	STAGE IA	5TH	20	Non-Small Cell Lung Cancer	LUAD	Lung Adenocarcinoma	1369	-25660	0	NA	NA	45.0077	0:ALIVE OR DEAD TUMOR FREE	NA	7/22/10	0.4579	NA	No	C34.1	8255-03-01	C34.1	Yes	Yes	0.2907	0.05	211	No	LUAD	45.0077	0:LIVING	a3de401d-91fe-49a2-bb07-81c1a06506e6	M0	N0	T1	Tumor Free	45.0077	0:CENSORED	NA	No	NA	No	1	Primary	Male	Matched	LUAD
luad_tcga_pan_can_atlas_2018	TCGA-05-4390	TCGA-05-4390-01	58	STAGE IB	5TH	21	Non-Small Cell Lung Cancer	LUAD	Lung Adenocarcinoma	1126	-21430	0	NA	NA	37.0188	0:ALIVE OR DEAD TUMOR FREE	NA	7/22/10	0.3056	NA	No	C34.1	8255-03-01	C34.1	Yes	Yes	0.2876	0.01	517	Yes	LUAD	37.0188	0:LIVING	b8475929-2d9d-4909-bd62-59684a140bd7	M0	N0	T2	Tumor Free	12.9862	1:PROGRESSION	NA	No	NA	No	1	Primary	Female	Matched	LUAD
luad_tcga_pan_can_atlas_2018	TCGA-05-4395	TCGA-05-4395-01	76	STAGE IIIB	5TH	25	Non-Small Cell Lung Cancer	LUAD	Lung Adenocarcinoma	NA	-27971	0	NA	NA	0	0:ALIVE OR DEAD TUMOR FREE	NA	7/22/10	0.5598	NA	No	C34.1	8255-03-01	C34.1	Yes	Yes	0.2956	0.35	231	NA	LUAD	0	1:DECEASED	762dea8a-5b41-4058-979a-b7876ed13d7e	M0	N2	T4	Tumor Free	0	0:CENSORED	NA	No	NA	NA	1	Primary	Male	Matched	LUAD
luad_tcga_pan_can_atlas_2018	TCGA-05-4396	TCGA-05-4396-01	76	STAGE IIIB	5TH	11	Non-Small Cell Lung Cancer	LUAD	Lung Adenocarcinoma	NA	-28094	0	NA	NA	9.96153	NA	NA	7/22/10	0.234	NA	No	C34.3	8255-03-01	C34.3	Yes	Yes	0.2819	0.21	1287	NA	LUAD	9.96153	1:DECEASED	9f81c602-8afa-4588-b0b6-6e5a1a128d5a	M0	N1	T4	NA	9.96153	0:CENSORED	NA	Yes	NA	NA	1	Primary	Male	Matched	LUAD
luad_tcga_pan_can_atlas_2018	TCGA-05-4397	TCGA-05-4397-01	65	STAGE IIB	5TH	7	Non-Small Cell Lung Cancer	LUAD	Lung Adenocarcinoma	NA	-23833	0	NA	NA	24.0326	NA	NA	7/22/10	0.2784	NA	No	C34.2	8255-03-01	C34.2	Yes	Yes	0.2886	0.18	748	NA	LUAD	24.0326	1:DECEASED	6dfd47d2-831a-4386-9051-f78199a16bb5	M0	N1	T2	NA	24.0326	0:CENSORED	NA	No	NA	NA	1	Primary	Male	Matched	LUAD
luad_tcga_pan_can_atlas_2018	TCGA-05-4398	TCGA-05-4398-01	47	STAGE IIIB	5TH	23	Non-Small Cell Lung Cancer	LUAD	Lung Adenocarcinoma	1431	-17471	0	47.0461	0:DiseaseFree	47.0461	0:ALIVE OR DEAD TUMOR FREE	NA	7/22/10	0.3046	NA	No	C34.1	8255-03-01	C34.1	Yes	Yes	0.3117	0.11	664	No	LUAD	47.0461	0:LIVING	31c96e35-5e2f-429c-b12a-7bc5a497a300	M0	N3	T4	Tumor Free	47.0461	0:CENSORED	NA	No	NA	No	1	Primary	Female	Matched	LUAD
luad_tcga_pan_can_atlas_2018	TCGA-05-4402	TCGA-05-4402-01	57	STAGE IV	6TH	31	Non-Small Cell Lung Cancer	LUAD	Lung Adenocarcinoma	NA	-20819	0	NA	NA	8.02183	0:ALIVE OR DEAD TUMOR FREE	NA	7/22/10	0.2949	NA	No	C34.3	8255-03-01	C34.3	Yes	Yes	0.2803	0.01	122	No	LUAD	8.02183	1:DECEASED	722d6818-f1cb-49f4-b68a-fd0a31304681	M1	NX	T2	Tumor Free	8.02183	0:CENSORED	NA	Yes	NA	No	1	Primary	Female	Matched	LUAD
luad_tcga_pan_can_atlas_2018	TCGA-05-4403	TCGA-05-4403-01	76	STAGE IB	5TH	1	Non-Small Cell Lung Cancer	LUAD	Lung Adenocarcinoma	578	-27881	0	NA	NA	19.0025	0:ALIVE OR DEAD TUMOR FREE	NA	7/22/10	0.0272	NA	No	C34.1	8255-03-01	C34.1	Yes	Yes	0.2921	0.02	125	NA	LUAD	19.0025	0:LIVING	ce15f31f-2bad-4485-96fa-495bfa262e66	M0	N0	T2	NA	19.0025	0:CENSORED	NA	No	NA	NA	1	Primary	Male	Matched	LUAD
luad_tcga_pan_can_atlas_2018	TCGA-05-4405	TCGA-05-4405-01	74	STAGE IB	5TH	24	Non-Small Cell Lung Cancer	LUAD	Lung Adenocarcinoma	610	-27241	0	NA	NA	20.0546	0:ALIVE OR DEAD TUMOR FREE	NA	7/22/10	0.3903	NA	No	C34.3	8255-03-01	C34.3	Yes	Yes	0.3071	0.02	362	No	LUAD	20.0546	0:LIVING	f587c9ab-2949-4410-80d6-a050865d48aa	M0	N0	T2	Tumor Free	20.0546	0:CENSORED	NA	Yes	NA	No	1	Primary	Female	Matched	LUAD
luad_tcga_pan_can_atlas_2018	TCGA-05-4410	TCGA-05-4410-01	62	STAGE IB	6TH	18	Non-Small Cell Lung Cancer	LUAD	Lung Adenocarcinoma	0	-22888	0	NA	NA	0	0:ALIVE OR DEAD TUMOR FREE	NA	7/22/10	0.3183	NA	No	C34.1	8255-03-01	C34.1	Yes	Yes	0.3034	0	1013	NA	LUAD	0	0:LIVING	d28e465c-e553-4c53-8bb7-3d8199b9a8a5	M0	N0	T2	NA	0	0:CENSORED	NA	Yes	NA	NA	1	Primary	Male	Matched	LUAD
luad_tcga_pan_can_atlas_2018	TCGA-05-4415	TCGA-05-4415-01	57	STAGE IIIB	6TH	20	Non-Small Cell Lung Cancer	LUAD	Lung Adenocarcinoma	NA	-20880	0	NA	NA	2.99175	1:DEAD WITH TUMOR	NA	7/22/10	0.1563	NA	No	C34.3	8255-03-01	C34.3	Yes	Yes	0.3033	0	187	Yes	LUAD	2.99175	1:DECEASED	d15b7b29-c5c5-41d8-b83b-7cc12fe92820	M0	N2	T4	With Tumor	1.97258	1:PROGRESSION	NA	No	NA	No	1	Primary	Male	Matched	LUAD
luad_tcga_pan_can_atlas_2018	TCGA-05-4417	TCGA-05-4417-01	51	STAGE IB	6TH	19	Non-Small Cell Lung Cancer	LUAD	Lung Adenocarcinoma	455	-18780	0	NA	NA	14.9587	0:ALIVE OR DEAD TUMOR FREE	NA	7/22/10	0.2699	NA	No	C34.1	8255-03-01	C34.1	Yes	Yes	0.3033	0	283	No	LUAD	14.9587	0:LIVING	a244a99a-d7cc-4fb1-bc76-b66886481621	M0	N0	T2	Tumor Free	14.9587	0:CENSORED	NA	No	NA	No	1	Primary	Female	Matched	LUAD
luad_tcga_pan_can_atlas_2018	TCGA-05-4418	TCGA-05-4418-01	69	STAGE IIIA	6TH	6	Non-Small Cell Lung Cancer	LUAD	Lung Adenocarcinoma	NA	-25417	0	NA	NA	9.00812	NA	NA	7/22/10	0.1433	NA	No	C34.3	8255-03-01	C34.3	Yes	Yes	0.2744	0.01	245	NA	LUAD	9.00812	1:DECEASED	d2c1e896-6886-4122-bb48-5fbcd3f641f4	M0	N2	T3	NA	9.00812	0:CENSORED	NA	Yes	NA	NA	1	Primary	Male	Matched	LUAD
luad_tcga_pan_can_atlas_2018	TCGA-05-4420	TCGA-05-4420-01	41	STAGE IB	6TH	22	Non-Small Cell Lung Cancer	LUAD	Lung Adenocarcinoma	912	-15159	0	29.9832	0:DiseaseFree	29.9832	0:ALIVE OR DEAD TUMOR FREE	NA	7/22/10	0.4499	NA	No	C34.3	8255-03-01	C34.3	Yes	Yes	0.291	0.09	254	No	LUAD	29.9832	0:LIVING	3d2aa654-1b5f-4eb4-a1c2-af31f5760069	M0	N0	T2	Tumor Free	29.9832	0:CENSORED	NA	No	NA	No	1	Primary	Male	Matched	LUAD
luad_tcga_pan_can_atlas_2018	TCGA-05-4422	TCGA-05-4422-01	68	STAGE IB	6TH	7	Non-Small Cell Lung Cancer	LUAD	Lung Adenocarcinoma	365	-24837	0	NA	NA	11.9999	0:ALIVE OR DEAD TUMOR FREE	NA	7/22/10	0.2305	NA	No	C34.3	8255-03-01	C34.3	Yes	Yes	0.2843	0.02	39	NA	LUAD	11.9999	0:LIVING	44dec838-b653-42a7-a58b-a1fd232cd68c	M0	N0	T2	NA	11.9999	0:CENSORED	NA	No	NA	NA	1	Primary	Male	Matched	LUAD
luad_tcga_pan_can_atlas_2018	TCGA-05-4424	TCGA-05-4424-01	70	STAGE IIB	6TH	19	Non-Small Cell Lung Cancer	LUAD	Lung Adenocarcinoma	913	-25689	0	NA	NA	30.0161	0:ALIVE OR DEAD TUMOR FREE	NA	7/22/10	0.2161	NA	No	C34.1	8255-03-01	C34.1	Yes	Yes	0.3012	0	673	Yes	LUAD	30.0161	0:LIVING	66763a0c-6cda-4832-a0cc-e7b496d78eaa	M0	N0	T3	With Tumor	5.03008	1:PROGRESSION	NA	No	NA	Yes	1	Primary	Male	Matched	LUAD
luad_tcga_pan_can_atlas_2018	TCGA-05-4425	TCGA-05-4425-01	70	STAGE IV	6TH	10	Non-Small Cell Lung Cancer	LUAD	Lung Adenocarcinoma	669	-25902	0	NA	NA	21.9943	0:ALIVE OR DEAD TUMOR FREE	NA	7/22/10	0.2352	NA	No	C34.2	8255-03-01	C34.2	Yes	Yes	0.3179	0.01	40	NA	LUAD	21.9943	0:LIVING	69b23036-add9-42c9-941f-02fb74d9b08c	M1	N0	T2	NA	21.9943	0:CENSORED	NA	No	NA	NA	1	Primary	Female	Matched	LUAD
luad_tcga_pan_can_atlas_2018	TCGA-05-4426	TCGA-05-4426-01	71	STAGE IB	6TH	4	Non-Small Cell Lung Cancer	LUAD	Lung Adenocarcinoma	791	-26084	0	15.0245	1:Recurred/Progressed	26.0052	0:ALIVE OR DEAD TUMOR FREE	NA	7/22/10	0.1445	NA	No	C34.3	8255-03-01	C34.3	Yes	Yes	0.2836	0.05	43	Yes	LUAD	26.0052	0:LIVING	36bf02f8-c1c8-49f9-a417-adf88a205c70	M0	N0	T2	Tumor Free	15.0245	1:PROGRESSION	NA	No	NA	NA	1	Primary	Male	Matched	LUAD
luad_tcga_pan_can_atlas_2018	TCGA-05-4427	TCGA-05-4427-01	65	STAGE IIB	6TH	20	Non-Small Cell Lung Cancer	LUAD	Lung Adenocarcinoma	791	-23893	0	26.0052	0:DiseaseFree	26.0052	0:ALIVE OR DEAD TUMOR FREE	NA	7/22/10	0.395	NA	No	C34.1	8255-03-01	C34.1	Yes	Yes	0.3043	0.09	952	No	LUAD	26.0052	0:LIVING	78a24c56-576c-4245-bb42-6603b3d19897	M0	N1	T2	Tumor Free	26.0052	0:CENSORED	NA	Yes	NA	No	1	Primary	Female	Matched	LUAD
luad_tcga_pan_can_atlas_2018	TCGA-05-4430	TCGA-05-4430-01	59	STAGE IB	6TH	20	Non-Small Cell Lung Cancer	LUAD	Lung Adenocarcinoma	761	-21884	0	NA	NA	25.0189	0:ALIVE OR DEAD TUMOR FREE	NA	7/22/10	0.0992	NA	No	C34.3	8255-03-01	C34.3	Yes	Yes	0.2825	0	260	No	LUAD	25.0189	0:LIVING	3a23cdb5-2327-45ac-b0b5-d4afe038c757	M0	N0	T2	Tumor Free	25.0189	0:CENSORED	NA	No	NA	NA	1	Primary	Female	Matched	LUAD
luad_tcga_pan_can_atlas_2018	TCGA-05-4432	TCGA-05-4432-01	66	STAGE IIB	6TH	21	Non-Small Cell Lung Cancer	LUAD	Lung Adenocarcinoma	761	-24350	0	25.0189	0:DiseaseFree	25.0189	0:ALIVE OR DEAD TUMOR FREE	NA	7/22/10	0.4286	NA	No	C34.1	8255-03-01	C34.1	Yes	Yes	0.2759	0	535	No	LUAD	25.0189	0:LIVING	e737f650-b72d-44e7-b750-558a56716803	M0	N1	T2	Tumor Free	25.0189	0:CENSORED	NA	No	NA	No	1	Primary	Male	Matched	LUAD
luad_tcga_pan_can_atlas_2018	TCGA-05-4433	TCGA-05-4433-01	82	STAGE IB	6TH	6	Non-Small Cell Lung Cancer	LUAD	Lung Adenocarcinoma	730	-30194	0	NA	NA	23.9997	0:ALIVE OR DEAD TUMOR FREE	NA	7/22/10	0.1589	NA	No	C34.3	8255-03-01	C34.3	Yes	Yes	0.3053	0	32	No	LUAD	23.9997	0:LIVING	aea68827-dc0f-484d-a00d-06deeaa4b3ce	M0	N0	T2	Tumor Free	23.9997	0:CENSORED	NA	No	NA	NA	1	Primary	Male	Matched	LUAD
luad_tcga_pan_can_atlas_2018	TCGA-05-4434	TCGA-05-4434-01	67	STAGE IV	6TH	2	Non-Small Cell Lung Cancer	LUAD	Lung Adenocarcinoma	NA	-24472	0	NA	NA	15.0245	NA	NA	7/22/10	0.1237	NA	No	C34.3	8255-03-01	C34.3	Yes	Yes	0.2715	0	44	NA	LUAD	15.0245	1:DECEASED	d94fe32f-bedd-4f4c-9feb-fcb60d40f4bb	M1	N1	T4	NA	15.0245	0:CENSORED	NA	Yes	NA	NA	1	Primary	Female	Matched	LUAD
luad_tcga_pan_can_atlas_2018	TCGA-05-5423	TCGA-05-5423-01	65	STAGE IIB	6TH	15	Non-Small Cell Lung Cancer	LUAD	Lung Adenocarcinoma	151	-23863	0	NA	NA	4.96433	0:ALIVE OR DEAD TUMOR FREE	NA	3/22/11	0.3749	NA	No	C34.9	8255-03-01	C34.9	Yes	Yes	0.3204	0.04	140	NA	LUAD	4.96433	0:LIVING	33e3f736-7990-4f7a-ac35-863247566541	M0	N1	T2	Tumor Free	4.96433	0:CENSORED	NA	No	NA	NA	1	Primary	Male	Matched	LUAD
luad_tcga_pan_can_atlas_2018	TCGA-05-5425	TCGA-05-5425-01	68	STAGE IIB	7TH	2	Non-Small Cell Lung Cancer	LUAD	Lung Adenocarcinoma	882	-25020	0	NA	NA	28.9969	0:ALIVE OR DEAD TUMOR FREE	NA	3/22/11	0.2551	NA	No	C34.9	8255-03-01	C34.9	Yes	Yes	0.3001	0	536	Yes	LUAD	28.9969	0:LIVING	9b4eeecb-6aff-435b-a244-ec362af92b7f	M0	N1	T2B	Tumor Free	15.9779	1:PROGRESSION	NA	No	NA	Yes	1	Primary	Male	Matched	LUAD
luad_tcga_pan_can_atlas_2018	TCGA-05-5428	TCGA-05-5428-01	57	STAGE IIA	7TH	20	Non-Small Cell Lung Cancer	LUAD	Lung Adenocarcinoma	670	-21061	0	22.0272	0:DiseaseFree	22.0272	0:ALIVE OR DEAD TUMOR FREE	NA	3/22/11	0.5655	NA	No	C34.9	8255-03-01	C34.9	Yes	Yes	0.298	0.02	351	No	LUAD	22.0272	0:LIVING	3fe8f8e4-5396-4362-82f5-366e2fb69db2	M0	N1	T1B	Tumor Free	22.0272	0:CENSORED	NA	No	NA	Yes	1	Primary	Male	Matched	LUAD
luad_tcga_pan_can_atlas_2018	TCGA-05-5429	TCGA-05-5429-01	60	STAGE IIIA	7TH	8	Non-Small Cell Lung Cancer	LUAD	Lung Adenocarcinoma	30	-22066	0	NA	NA	9.041	0:ALIVE OR DEAD TUMOR FREE	NA	3/22/11	0.2466	NA	No	C34.1	8140-03-01	C34.9	Yes	Yes	0.3031	0.06	34	NA	LUAD	9.041	1:DECEASED	63bd2175-4b7c-44c9-aef3-9efc8f79837b	M0	N2	T3	Tumor Free	9.041	0:CENSORED	NA	No	NA	NA	1	Primary	Male	Matched	LUAD
luad_tcga_pan_can_atlas_2018	TCGA-05-5715	TCGA-05-5715-01	69	STAGE IB	7TH	10	Non-Small Cell Lung Cancer	LUAD	Lung Adenocarcinoma	62	-25383	0	NA	NA	2.03833	0:ALIVE OR DEAD TUMOR FREE	NA	3/22/11	0.32	NA	No	C34.1	8255-03-01	C34.1	Yes	Yes	0.3207	0	105	NA	LUAD	2.03833	0:LIVING	e0a19099-5d25-40df-ad73-6260df3a1b32	M0	N0	T2A	Tumor Free	2.03833	0:CENSORED	NA	No	NA	NA	1	Primary	Female	Matched	LUAD
gbm_tcga_pan_can_atlas_2018	TCGA-06-0119	TCGA-06-0119-01	NA	NA	NA	8	Glioblastoma	GBM	Glioblastoma Multiforme	NA	NA	NA	NA	NA	2.69586	1:DEAD WITH TUMOR	NA	NA	0.0027	NA	NA	NA	NA	NA	NA	No	0.2759	0	69	NA	GBM	2.69586	1:DECEASED	NA	NA	NA	NA	NA	2.69586	1:PROGRESSION	NA	NA	NA	NA	1	Primary	NA	Matched	NA
gbm_tcga_pan_can_atlas_2018	TCGA-06-0121	TCGA-06-0121-01	NA	NA	NA	NA	Glioblastoma	GBM	Glioblastoma Multiforme	NA	NA	NA	NA	NA	NA	NA	NA	NA	0.0543	NA	NA	NA	NA	NA	NA	No	NA	NA	NA	NA	GBM	NA	NA	NA	NA	NA	NA	NA	NA	NA	NA	NA	NA	NA	1	Primary	NA	Matched	NA
gbm_tcga_pan_can_atlas_2018	TCGA-06-0122	TCGA-06-0122-01	NA	NA	NA	9	Glioblastoma	GBM	Glioblastoma Multiforme	NA	NA	NA	NA	NA	6.14788	NA	NA	NA	0.1992	NA	NA	NA	NA	NA	NA	No	0.2823	0.08	67	NA	GBM	6.14788	1:DECEASED	NA	NA	NA	NA	NA	6.14788	0:CENSORED	NA	NA	NA	NA	1	Primary	NA	Matched	NA
gbm_tcga_pan_can_atlas_2018	TCGA-06-0124	TCGA-06-0124-01	NA	NA	NA	6	Glioblastoma	GBM	Glioblastoma Multiforme	NA	NA	NA	NA	NA	20.3833	1:DEAD WITH TUMOR	NA	NA	0.1745	NA	NA	NA	NA	NA	NA	No	0.2851	0.01	55	NA	GBM	20.3833	1:DECEASED	NA	NA	NA	NA	NA	20.3833	1:PROGRESSION	NA	NA	NA	NA	1	Primary	NA	Matched	NA
gbm_tcga_pan_can_atlas_2018	TCGA-06-0125	TCGA-06-0125-01	NA	NA	NA	7	Glioblastoma	GBM	Glioblastoma Multiforme	NA	NA	NA	NA	NA	47.605	1:DEAD WITH TUMOR	NA	NA	0.1553	NA	NA	NA	NA	NA	NA	Yes	0.2673	0.19	64	NA	GBM	47.605	1:DECEASED	NA	NA	NA	NA	NA	26.2025	1:PROGRESSION	NA	NA	NA	NA	2	Primary	NA	Matched	GBM_IDHwt
gbm_tcga_pan_can_atlas_2018	TCGA-06-0125	TCGA-06-0125-02	NA	NA	NA	6	Glioblastoma	GBM	Glioblastoma Multiforme	NA	NA	NA	NA	NA	47.605	1:DEAD WITH TUMOR	NA	NA	0.1452	NA	NA	NA	NA	NA	NA	Yes	NA	NA	80	NA	GBM	47.605	1:DECEASED	NA	NA	NA	NA	NA	26.2025	1:PROGRESSION	NA	NA	NA	NA	2	Recurrence	NA	Matched	GBM_IDHwt
gbm_tcga_pan_can_atlas_2018	TCGA-06-0126	TCGA-06-0126-01	NA	NA	NA	8	Glioblastoma	GBM	Glioblastoma Multiforme	NA	NA	NA	NA	NA	6.93691	NA	NA	NA	0.166	NA	NA	NA	NA	NA	NA	No	0.2832	0	47	NA	GBM	6.93691	1:DECEASED	NA	NA	NA	NA	NA	6.93691	0:CENSORED	NA	NA	NA	NA	1	Primary	NA	Matched	NA
gbm_tcga_pan_can_atlas_2018	TCGA-06-0127	TCGA-06-0127-01	NA	NA	NA	6	Glioblastoma	GBM	Glioblastoma Multiforme	NA	NA	NA	NA	NA	3.97804	1:DEAD WITH TUMOR	NA	NA	0.1016	NA	NA	NA	NA	NA	NA	No	NA	NA	NA	NA	GBM	3.97804	1:DECEASED	NA	NA	NA	NA	NA	2.99175	1:PROGRESSION	NA	NA	NA	NA	1	Primary	NA	Matched	NA
gbm_tcga_pan_can_atlas_2018	TCGA-06-0128	TCGA-06-0128-01	NA	NA	NA	2	Glioblastoma	GBM	Glioblastoma Multiforme	NA	NA	NA	NA	NA	22.7176	1:DEAD WITH TUMOR	NA	NA	0.1645	NA	NA	NA	NA	NA	NA	No	0.2696	0.07	56	NA	GBM	22.7176	1:DECEASED	NA	NA	NA	NA	NA	6.24651	1:PROGRESSION	NA	NA	NA	NA	1	Primary	NA	Matched	NA
gbm_tcga_pan_can_atlas_2018	TCGA-06-0129	TCGA-06-0129-01	NA	NA	NA	7	Glioblastoma	GBM	Glioblastoma Multiforme	NA	NA	NA	NA	NA	33.6654	1:DEAD WITH TUMOR	NA	NA	0.1275	NA	NA	NA	NA	NA	NA	Yes	0.2758	0.14	41	NA	GBM	33.6654	1:DECEASED	NA	NA	NA	NA	NA	4.8657	1:PROGRESSION	NA	NA	NA	NA	1	Primary	NA	Matched	GBM_IDHmut-non-codel
gbm_tcga_pan_can_atlas_2018	TCGA-06-0130	TCGA-06-0130-01	NA	NA	NA	30	Glioblastoma	GBM	Glioblastoma Multiforme	NA	NA	NA	NA	NA	12.9533	1:DEAD WITH TUMOR	NA	NA	0.2557	NA	NA	NA	NA	NA	NA	Yes	0.2763	0	27	NA	GBM	12.9533	1:DECEASED	NA	NA	NA	NA	NA	8.02183	1:PROGRESSION	NA	NA	NA	NA	1	Primary	NA	Matched	GBM_IDHwt
gbm_tcga_pan_can_atlas_2018	TCGA-06-0132	TCGA-06-0132-01	NA	NA	NA	6	Glioblastoma	GBM	Glioblastoma Multiforme	NA	NA	NA	NA	NA	25.3477	1:DEAD WITH TUMOR	NA	NA	0.084	NA	NA	NA	NA	NA	NA	No	0.2707	0.01	20	NA	GBM	25.3477	1:DECEASED	NA	NA	NA	NA	NA	15.8464	1:PROGRESSION	NA	NA	NA	NA	1	Primary	NA	Matched	NA
gbm_tcga_pan_can_atlas_2018	TCGA-06-0133	TCGA-06-0133-01	NA	NA	NA	8	Glioblastoma	GBM	Glioblastoma Multiforme	NA	NA	NA	NA	NA	14.3012	1:DEAD WITH TUMOR	NA	NA	0.2744	NA	NA	NA	NA	NA	NA	No	NA	NA	NA	NA	GBM	14.3012	1:DECEASED	NA	NA	NA	NA	NA	2.56436	1:PROGRESSION	NA	NA	NA	NA	1	Primary	NA	Matched	NA
gbm_tcga_pan_can_atlas_2018	TCGA-06-0137	TCGA-06-0137-01	NA	NA	NA	7	Glioblastoma	GBM	Glioblastoma Multiforme	NA	NA	NA	NA	NA	26.6956	1:DEAD WITH TUMOR	NA	NA	0.1517	NA	NA	NA	NA	NA	NA	No	0.2706	0.04	66	NA	GBM	26.6956	1:DECEASED	NA	NA	NA	NA	NA	16.0108	1:PROGRESSION	NA	NA	NA	NA	1	Primary	NA	Matched	NA
gbm_tcga_pan_can_atlas_2018	TCGA-06-0138	TCGA-06-0138-01	NA	NA	NA	NA	Glioblastoma	GBM	Glioblastoma Multiforme	NA	NA	NA	NA	NA	24.2299	1:DEAD WITH TUMOR	NA	NA	0.136	NA	NA	NA	NA	NA	NA	No	NA	NA	NA	NA	GBM	24.2299	1:DECEASED	NA	NA	NA	NA	NA	12.9533	1:PROGRESSION	NA	NA	NA	NA	1	Primary	NA	Matched	NA
gbm_tcga_pan_can_atlas_2018	TCGA-06-0139	TCGA-06-0139-01	NA	NA	NA	NA	Glioblastoma	GBM	Glioblastoma Multiforme	NA	NA	NA	NA	NA	11.9012	1:DEAD WITH TUMOR	NA	NA	0	NA	NA	NA	NA	NA	NA	No	0.263	0.01	4	NA	GBM	11.9012	1:DECEASED	NA	NA	NA	NA	NA	4.99721	1:PROGRESSION	NA	NA	NA	NA	1	Primary	NA	Matched	NA
gbm_tcga_pan_can_atlas_2018	TCGA-06-0140	TCGA-06-0140-01	NA	NA	NA	7	Glioblastoma	GBM	Glioblastoma Multiforme	NA	NA	NA	NA	NA	0.197258	1:DEAD WITH TUMOR	NA	NA	0.1643	NA	NA	NA	NA	NA	NA	No	0.2731	0	45	NA	GBM	0.197258	1:DECEASED	NA	NA	NA	NA	NA	0.197258	1:PROGRESSION	NA	NA	NA	NA	1	Primary	NA	Matched	NA
gbm_tcga_pan_can_atlas_2018	TCGA-06-0141	TCGA-06-0141-01	NA	NA	NA	1	Glioblastoma	GBM	Glioblastoma Multiforme	NA	NA	NA	NA	NA	10.2903	1:DEAD WITH TUMOR	NA	NA	0	NA	NA	NA	NA	NA	NA	Yes	0.2717	0.01	16	NA	GBM	10.2903	1:DECEASED	NA	NA	NA	NA	NA	4.76707	1:PROGRESSION	NA	NA	NA	NA	1	Primary	NA	Matched	GBM_IDHwt
gbm_tcga_pan_can_atlas_2018	TCGA-06-0142	TCGA-06-0142-01	NA	NA	NA	NA	Glioblastoma	GBM	Glioblastoma Multiforme	NA	NA	NA	NA	NA	2.20272	1:DEAD WITH TUMOR	NA	NA	0.0013	NA	NA	NA	NA	NA	NA	No	0.279	0	26	NA	GBM	2.20272	1:DECEASED	NA	NA	NA	NA	NA	2.20272	1:PROGRESSION	NA	NA	NA	NA	1	Primary	NA	Matched	NA
gbm_tcga_pan_can_atlas_2018	TCGA-06-0143	TCGA-06-0143-01	NA	NA	NA	4	Glioblastoma	GBM	Glioblastoma Multiforme	NA	NA	NA	NA	NA	11.7369	1:DEAD WITH TUMOR	NA	NA	0.1287	NA	NA	NA	NA	NA	NA	No	NA	NA	NA	NA	GBM	11.7369	1:DECEASED	NA	NA	NA	NA	NA	8.71223	1:PROGRESSION	NA	NA	NA	NA	1	Primary	NA	Matched	NA
gbm_tcga_pan_can_atlas_2018	TCGA-06-0145	TCGA-06-0145-01	NA	NA	NA	6	Glioblastoma	GBM	Glioblastoma Multiforme	NA	NA	NA	NA	NA	2.33422	1:DEAD WITH TUMOR	NA	NA	0.151	NA	NA	NA	NA	NA	NA	No	0.2741	0.05	82	NA	GBM	2.33422	1:DECEASED	NA	NA	NA	NA	NA	2.33422	1:PROGRESSION	NA	NA	NA	NA	1	Primary	NA	Matched	NA
gbm_tcga_pan_can_atlas_2018	TCGA-06-0146	TCGA-06-0146-01	NA	NA	NA	NA	Glioblastoma	GBM	Glioblastoma Multiforme	NA	NA	NA	NA	NA	20.0875	1:DEAD WITH TUMOR	NA	NA	0.0952	NA	NA	NA	NA	NA	NA	No	NA	NA	NA	NA	GBM	20.0875	1:DECEASED	NA	NA	NA	NA	NA	17.4245	1:PROGRESSION	NA	NA	NA	NA	1	Primary	NA	Matched	NA
gbm_tcga_pan_can_atlas_2018	TCGA-06-0147	TCGA-06-0147-01	NA	NA	NA	NA	Glioblastoma	GBM	Glioblastoma Multiforme	NA	NA	NA	NA	NA	17.7861	1:DEAD WITH TUMOR	NA	NA	0	NA	NA	NA	NA	NA	NA	No	NA	NA	NA	NA	GBM	17.7861	1:DECEASED	NA	NA	NA	NA	NA	3.02462	1:PROGRESSION	NA	NA	NA	NA	1	Primary	NA	Matched	NA
gbm_tcga_pan_can_atlas_2018	TCGA-06-0148	TCGA-06-0148-01	NA	NA	NA	6	Glioblastoma	GBM	Glioblastoma Multiforme	NA	NA	NA	NA	NA	10.093	1:DEAD WITH TUMOR	NA	NA	0.1565	NA	NA	NA	NA	NA	NA	No	NA	NA	NA	NA	GBM	10.093	1:DECEASED	NA	NA	NA	NA	NA	6.21363	1:PROGRESSION	NA	NA	NA	NA	1	Primary	NA	Matched	NA
gbm_tcga_pan_can_atlas_2018	TCGA-06-0149	TCGA-06-0149-01	NA	NA	NA	8	Glioblastoma	GBM	Glioblastoma Multiforme	NA	NA	NA	NA	NA	8.6136	1:DEAD WITH TUMOR	NA	NA	0.1783	NA	NA	NA	NA	NA	NA	No	NA	NA	NA	NA	GBM	8.6136	1:DECEASED	NA	NA	NA	NA	NA	6.70678	1:PROGRESSION	NA	NA	NA	NA	1	Primary	NA	Matched	NA
gbm_tcga_pan_can_atlas_2018	TCGA-06-0150	TCGA-06-0150-01	NA	NA	NA	NA	Glioblastoma	GBM	Glioblastoma Multiforme	NA	NA	NA	NA	NA	19.4628	1:DEAD WITH TUMOR	NA	NA	0.1736	NA	NA	NA	NA	NA	NA	No	NA	NA	NA	NA	GBM	19.4628	1:DECEASED	NA	NA	NA	NA	NA	19.4628	1:PROGRESSION	NA	NA	NA	NA	1	Primary	NA	Matched	NA
gbm_tcga_pan_can_atlas_2018	TCGA-06-0151	TCGA-06-0151-01	NA	NA	NA	20	Glioblastoma	GBM	Glioblastoma Multiforme	NA	NA	NA	NA	NA	46.5858	1:DEAD WITH TUMOR	NA	NA	0.4364	NA	NA	NA	NA	NA	NA	No	0.2807	0.01	20	NA	GBM	46.5858	1:DECEASED	NA	NA	NA	NA	NA	46.5858	1:PROGRESSION	NA	NA	NA	NA	1	Primary	NA	Matched	NA
gbm_tcga_pan_can_atlas_2018	TCGA-06-0152	TCGA-06-0152-01	NA	NA	NA	19	Glioblastoma	GBM	Glioblastoma Multiforme	NA	NA	NA	NA	NA	12.3286	1:DEAD WITH TUMOR	NA	NA	0.2478	NA	NA	NA	NA	NA	NA	Yes	0.2758	0.31	50	NA	GBM	12.3286	1:DECEASED	NA	NA	NA	NA	NA	9.83003	1:PROGRESSION	NA	NA	NA	NA	1	Primary	NA	Matched	GBM_IDHwt
gbm_tcga_pan_can_atlas_2018	TCGA-06-0154	TCGA-06-0154-01	NA	NA	NA	7	Glioblastoma	GBM	Glioblastoma Multiforme	NA	NA	NA	NA	NA	13.9396	1:DEAD WITH TUMOR	NA	NA	0.1462	NA	NA	NA	NA	NA	NA	No	0.2711	0.07	50	NA	GBM	13.9396	1:DECEASED	NA	NA	NA	NA	NA	6.83828	1:PROGRESSION	NA	NA	NA	NA	1	Primary	NA	Matched	NA
gbm_tcga_pan_can_atlas_2018	TCGA-06-0155	TCGA-06-0155-01	NA	NA	NA	6	Glioblastoma	GBM	Glioblastoma Multiforme	NA	NA	NA	NA	NA	10.4547	1:DEAD WITH TUMOR	NA	NA	0.1303	NA	NA	NA	NA	NA	NA	No	0.269	0.04	61	NA	GBM	10.4547	1:DECEASED	NA	NA	NA	NA	NA	8.41635	1:PROGRESSION	NA	NA	NA	NA	1	Primary	NA	Matched	NA
gbm_tcga_pan_can_atlas_2018	TCGA-06-0157	TCGA-06-0157-01	NA	NA	NA	5	Glioblastoma	GBM	Glioblastoma Multiforme	NA	NA	NA	NA	NA	3.18901	1:DEAD WITH TUMOR	NA	NA	0.1501	NA	NA	NA	NA	NA	NA	No	0.2759	0.05	46	NA	GBM	3.18901	1:DECEASED	NA	NA	NA	NA	NA	3.18901	1:PROGRESSION	NA	NA	NA	NA	1	Primary	NA	Matched	NA
gbm_tcga_pan_can_atlas_2018	TCGA-06-0158	TCGA-06-0158-01	NA	NA	NA	8	Glioblastoma	GBM	Glioblastoma Multiforme	NA	NA	NA	NA	NA	10.8163	1:DEAD WITH TUMOR	NA	NA	0.1777	NA	NA	NA	NA	NA	NA	No	0.2707	0.1	49	NA	GBM	10.8163	1:DECEASED	NA	NA	NA	NA	NA	2.95887	1:PROGRESSION	NA	NA	NA	NA	1	Primary	NA	Matched	NA
gbm_tcga_pan_can_atlas_2018	TCGA-06-0159	TCGA-06-0159-01	NA	NA	NA	12	Glioblastoma	GBM	Glioblastoma Multiforme	NA	NA	NA	NA	NA	9.43551	1:DEAD WITH TUMOR	NA	NA	0.1623	NA	NA	NA	NA	NA	NA	No	NA	NA	NA	NA	GBM	9.43551	1:DECEASED	NA	NA	NA	NA	NA	9.43551	1:PROGRESSION	NA	NA	NA	NA	1	Primary	NA	Matched	NA
gbm_tcga_pan_can_atlas_2018	TCGA-06-0160	TCGA-06-0160-01	NA	NA	NA	NA	Glioblastoma	GBM	Glioblastoma Multiforme	NA	NA	NA	NA	NA	11.8026	1:DEAD WITH TUMOR	NA	NA	0.0008	NA	NA	NA	NA	NA	NA	No	NA	NA	NA	NA	GBM	11.8026	1:DECEASED	NA	NA	NA	NA	NA	11.8026	1:PROGRESSION	NA	NA	NA	NA	1	Primary	NA	Matched	NA
gbm_tcga_pan_can_atlas_2018	TCGA-06-0162	TCGA-06-0162-01	NA	NA	NA	11	Glioblastoma	GBM	Glioblastoma Multiforme	NA	NA	NA	NA	NA	3.41914	1:DEAD WITH TUMOR	NA	NA	0.3592	NA	NA	NA	NA	NA	NA	No	NA	NA	NA	NA	GBM	3.41914	1:DECEASED	NA	NA	NA	NA	NA	3.41914	1:PROGRESSION	NA	NA	NA	NA	1	Primary	NA	Matched	NA
gbm_tcga_pan_can_atlas_2018	TCGA-06-0164	TCGA-06-0164-01	NA	NA	NA	10	Glioblastoma	GBM	Glioblastoma Multiforme	NA	NA	NA	NA	NA	56.909	1:DEAD WITH TUMOR	NA	NA	0.2224	NA	NA	NA	NA	NA	NA	No	NA	NA	NA	NA	GBM	56.909	1:DECEASED	NA	NA	NA	NA	NA	46.9474	1:PROGRESSION	NA	NA	NA	NA	1	Primary	NA	Matched	NA
gbm_tcga_pan_can_atlas_2018	TCGA-06-0165	TCGA-06-0165-01	NA	NA	NA	NA	Glioblastoma	GBM	Glioblastoma Multiforme	NA	NA	NA	NA	NA	10.6519	1:DEAD WITH TUMOR	NA	NA	0.0001	NA	NA	NA	NA	NA	NA	No	0.2722	0	NA	NA	GBM	10.6519	1:DECEASED	NA	NA	NA	NA	NA	10.6519	1:PROGRESSION	NA	NA	NA	NA	1	Primary	NA	Matched	NA
gbm_tcga_pan_can_atlas_2018	TCGA-06-0166	TCGA-06-0166-01	NA	NA	NA	10	Glioblastoma	GBM	Glioblastoma Multiforme	NA	NA	NA	NA	NA	5.85199	1:DEAD WITH TUMOR	NA	NA	0.3618	NA	NA	NA	NA	NA	NA	No	0.2762	0	40	NA	GBM	5.85199	1:DECEASED	NA	NA	NA	NA	NA	2.16984	1:PROGRESSION	NA	NA	NA	NA	1	Primary	NA	Matched	NA
gbm_tcga_pan_can_atlas_2018	TCGA-06-0167	TCGA-06-0167-01	NA	NA	NA	NA	Glioblastoma	GBM	Glioblastoma Multiforme	NA	NA	NA	NA	NA	11.4081	1:DEAD WITH TUMOR	NA	NA	NA	NA	NA	NA	NA	NA	NA	No	0.2784	0	NA	NA	GBM	11.4081	1:DECEASED	NA	NA	NA	NA	NA	11.4081	1:PROGRESSION	NA	NA	NA	NA	1	Primary	NA	Matched	NA
gbm_tcga_pan_can_atlas_2018	TCGA-06-0168	TCGA-06-0168-01	NA	NA	NA	10	Glioblastoma	GBM	Glioblastoma Multiforme	NA	NA	NA	NA	NA	19.6601	1:DEAD WITH TUMOR	NA	NA	0.26	NA	NA	NA	NA	NA	NA	No	0.274	0.03	36	NA	GBM	19.6601	1:DECEASED	NA	NA	NA	NA	NA	15.156	1:PROGRESSION	NA	NA	NA	NA	1	Primary	NA	Matched	NA
gbm_tcga_pan_can_atlas_2018	TCGA-06-0169	TCGA-06-0169-01	NA	NA	NA	6	Glioblastoma	GBM	Glioblastoma Multiforme	NA	NA	NA	NA	NA	3.28764	1:DEAD WITH TUMOR	NA	NA	0.1306	NA	NA	NA	NA	NA	NA	No	0.2645	0.01	46	NA	GBM	3.28764	1:DECEASED	NA	NA	NA	NA	NA	3.02462	1:PROGRESSION	NA	NA	NA	NA	1	Primary	NA	Matched	NA
gbm_tcga_pan_can_atlas_2018	TCGA-06-0171	TCGA-06-0171-01	NA	NA	NA	9	Glioblastoma	GBM	Glioblastoma Multiforme	NA	NA	NA	NA	NA	13.1177	1:DEAD WITH TUMOR	NA	NA	0.2447	NA	NA	NA	NA	NA	NA	Yes	0.2659	0.01	54	NA	GBM	13.1177	1:DECEASED	NA	NA	NA	NA	NA	3.84653	1:PROGRESSION	NA	NA	NA	NA	2	Primary	NA	Matched	GBM_IDHwt
gbm_tcga_pan_can_atlas_2018	TCGA-06-0171	TCGA-06-0171-02	NA	NA	NA	8	Glioblastoma	GBM	Glioblastoma Multiforme	NA	NA	NA	NA	NA	13.1177	1:DEAD WITH TUMOR	NA	NA	0.0056	NA	NA	NA	NA	NA	NA	Yes	NA	NA	34	NA	GBM	13.1177	1:DECEASED	NA	NA	NA	NA	NA	3.84653	1:PROGRESSION	NA	NA	NA	NA	2	Recurrence	NA	Matched	GBM_IDHwt
gbm_tcga_pan_can_atlas_2018	TCGA-06-0173	TCGA-06-0173-01	NA	NA	NA	8	Glioblastoma	GBM	Glioblastoma Multiforme	NA	NA	NA	NA	NA	4.47118	1:DEAD WITH TUMOR	NA	NA	0.1634	NA	NA	NA	NA	NA	NA	No	0.2772	0.03	68	NA	GBM	4.47118	1:DECEASED	NA	NA	NA	NA	NA	4.47118	1:PROGRESSION	NA	NA	NA	NA	1	Primary	NA	Matched	NA
gbm_tcga_pan_can_atlas_2018	TCGA-06-0174	TCGA-06-0174-01	NA	NA	NA	6	Glioblastoma	GBM	Glioblastoma Multiforme	NA	NA	NA	NA	NA	3.22188	1:DEAD WITH TUMOR	NA	NA	0.1328	NA	NA	NA	NA	NA	NA	No	0.2931	1.27	65	NA	GBM	3.22188	1:DECEASED	NA	NA	NA	NA	NA	1.54519	1:PROGRESSION	NA	NA	NA	NA	1	Primary	NA	Matched	NA
gbm_tcga_pan_can_atlas_2018	TCGA-06-0175	TCGA-06-0175-01	NA	NA	NA	11	Glioblastoma	GBM	Glioblastoma Multiforme	NA	NA	NA	NA	NA	4.04379	1:DEAD WITH TUMOR	NA	NA	0.2598	NA	NA	NA	NA	NA	NA	No	NA	NA	NA	NA	GBM	4.04379	1:DECEASED	NA	NA	NA	NA	NA	1.28218	1:PROGRESSION	NA	NA	NA	NA	1	Primary	NA	Matched	NA
gbm_tcga_pan_can_atlas_2018	TCGA-06-0176	TCGA-06-0176-01	NA	NA	NA	NA	Glioblastoma	GBM	Glioblastoma Multiforme	NA	NA	NA	NA	NA	91.0017	0:ALIVE OR DEAD TUMOR FREE	NA	NA	0.0655	NA	NA	NA	NA	NA	NA	No	NA	NA	NA	NA	GBM	91.0017	0:LIVING	NA	NA	NA	NA	NA	1.34793	1:PROGRESSION	NA	NA	NA	NA	1	Primary	NA	Matched	NA
gbm_tcga_pan_can_atlas_2018	TCGA-06-0177	TCGA-06-0177-01	NA	NA	NA	20	Glioblastoma	GBM	Glioblastoma Multiforme	NA	NA	NA	NA	NA	4.1753	1:DEAD WITH TUMOR	NA	NA	0.4507	NA	NA	NA	NA	NA	NA	No	NA	NA	NA	NA	GBM	4.1753	1:DECEASED	NA	NA	NA	NA	NA	4.1753	1:PROGRESSION	NA	NA	NA	NA	1	Primary	NA	Matched	NA
gbm_tcga_pan_can_atlas_2018	TCGA-06-0178	TCGA-06-0178-01	NA	NA	NA	NA	Glioblastoma	GBM	Glioblastoma Multiforme	NA	NA	NA	NA	NA	88.1415	1:DEAD WITH TUMOR	NA	NA	0.0003	NA	NA	NA	NA	NA	NA	No	0.2721	0.14	NA	NA	GBM	88.1415	1:DECEASED	NA	NA	NA	NA	NA	6.31226	1:PROGRESSION	NA	NA	NA	NA	1	Primary	NA	Matched	NA
gbm_tcga_pan_can_atlas_2018	TCGA-06-0179	TCGA-06-0179-01	NA	NA	NA	8	Glioblastoma	GBM	Glioblastoma Multiforme	NA	NA	NA	NA	NA	20.2518	1:DEAD WITH TUMOR	NA	NA	0.1411	NA	NA	NA	NA	NA	NA	No	NA	NA	NA	NA	GBM	20.2518	1:DECEASED	NA	NA	NA	NA	NA	8.21909	1:PROGRESSION	NA	NA	NA	NA	1	Primary	NA	Matched	NA
gbm_tcga_pan_can_atlas_2018	TCGA-06-0182	TCGA-06-0182-01	NA	NA	NA	8	Glioblastoma	GBM	Glioblastoma Multiforme	NA	NA	NA	NA	NA	3.64928	1:DEAD WITH TUMOR	NA	NA	0.284	NA	NA	NA	NA	NA	NA	No	NA	NA	NA	NA	GBM	3.64928	1:DECEASED	NA	NA	NA	NA	NA	3.64928	1:PROGRESSION	NA	NA	NA	NA	1	Primary	NA	Matched	NA
gbm_tcga_pan_can_atlas_2018	TCGA-06-0184	TCGA-06-0184-01	NA	NA	NA	13	Glioblastoma	GBM	Glioblastoma Multiforme	NA	NA	NA	NA	NA	69.8951	1:DEAD WITH TUMOR	NA	NA	0.2877	NA	NA	NA	NA	NA	NA	No	0.2727	0.02	48	NA	GBM	69.8951	1:DECEASED	NA	NA	NA	NA	NA	41.9502	1:PROGRESSION	NA	NA	NA	NA	1	Primary	NA	Matched	NA
gbm_tcga_pan_can_atlas_2018	TCGA-06-0185	TCGA-06-0185-01	NA	NA	NA	11	Glioblastoma	GBM	Glioblastoma Multiforme	NA	NA	NA	NA	NA	73.8403	0:ALIVE OR DEAD TUMOR FREE	NA	NA	0.2282	NA	NA	NA	NA	NA	NA	No	0.2726	0.05	58	NA	GBM	73.8403	0:LIVING	NA	NA	NA	NA	NA	23.3751	1:PROGRESSION	NA	NA	NA	NA	1	Primary	NA	Matched	NA
gbm_tcga_pan_can_atlas_2018	TCGA-06-0187	TCGA-06-0187-01	NA	NA	NA	6	Glioblastoma	GBM	Glioblastoma Multiforme	NA	NA	NA	NA	NA	27.2216	1:DEAD WITH TUMOR	NA	NA	0.1799	NA	NA	NA	NA	NA	NA	No	0.3894	6.96	39	NA	GBM	27.2216	1:DECEASED	NA	NA	NA	NA	NA	17.4573	1:PROGRESSION	NA	NA	NA	NA	1	Primary	NA	Matched	NA
gbm_tcga_pan_can_atlas_2018	TCGA-06-0188	TCGA-06-0188-01	NA	NA	NA	7	Glioblastoma	GBM	Glioblastoma Multiforme	NA	NA	NA	NA	NA	44.5803	1:DEAD WITH TUMOR	NA	NA	0.4548	NA	NA	NA	NA	NA	NA	No	0.2684	0.04	46	NA	GBM	44.5803	1:DECEASED	NA	NA	NA	NA	NA	10.1917	1:PROGRESSION	NA	NA	NA	NA	1	Primary	NA	Matched	NA
gbm_tcga_pan_can_atlas_2018	TCGA-06-0189	TCGA-06-0189-01	NA	NA	NA	NA	Glioblastoma	GBM	Glioblastoma Multiforme	NA	NA	NA	NA	NA	15.419	1:DEAD WITH TUMOR	NA	NA	0.0002	NA	NA	NA	NA	NA	NA	No	0.2715	0	22	NA	GBM	15.419	1:DECEASED	NA	NA	NA	NA	NA	15.419	1:PROGRESSION	NA	NA	NA	NA	1	Primary	NA	Matched	NA
gbm_tcga_pan_can_atlas_2018	TCGA-06-0190	TCGA-06-0190-01	NA	NA	NA	7	Glioblastoma	GBM	Glioblastoma Multiforme	NA	NA	NA	NA	NA	10.4218	1:DEAD WITH TUMOR	NA	NA	0.1714	NA	NA	NA	NA	NA	NA	Yes	0.2825	0.62	59	NA	GBM	10.4218	1:DECEASED	NA	NA	NA	NA	NA	2.89312	1:PROGRESSION	NA	NA	NA	NA	2	Primary	NA	Matched	GBM_IDHwt
gbm_tcga_pan_can_atlas_2018	TCGA-06-0190	TCGA-06-0190-02	NA	NA	NA	6	Glioblastoma	GBM	Glioblastoma Multiforme	NA	NA	NA	NA	NA	10.4218	1:DEAD WITH TUMOR	NA	NA	0.055	NA	NA	NA	NA	NA	NA	Yes	NA	NA	100	NA	GBM	10.4218	1:DECEASED	NA	NA	NA	NA	NA	2.89312	1:PROGRESSION	NA	NA	NA	NA	2	Recurrence	NA	Matched	GBM_IDHwt
gbm_tcga_pan_can_atlas_2018	TCGA-06-0192	TCGA-06-0192-01	NA	NA	NA	8	Glioblastoma	GBM	Glioblastoma Multiforme	NA	NA	NA	NA	NA	38.9585	1:DEAD WITH TUMOR	NA	NA	0.1917	NA	NA	NA	NA	NA	NA	No	0.2627	0.13	59	NA	GBM	38.9585	1:DECEASED	NA	NA	NA	NA	NA	21.3039	1:PROGRESSION	NA	NA	NA	NA	1	Primary	NA	Matched	NA
gbm_tcga_pan_can_atlas_2018	TCGA-06-0194	TCGA-06-0194-01	NA	NA	NA	6	Glioblastoma	GBM	Glioblastoma Multiforme	NA	NA	NA	NA	NA	4.66844	1:DEAD WITH TUMOR	NA	NA	0.1414	NA	NA	NA	NA	NA	NA	No	NA	NA	NA	NA	GBM	4.66844	1:DECEASED	NA	NA	NA	NA	NA	4.10954	1:PROGRESSION	NA	NA	NA	NA	1	Primary	NA	Matched	NA
gbm_tcga_pan_can_atlas_2018	TCGA-06-0195	TCGA-06-0195-01	NA	NA	NA	21	Glioblastoma	GBM	Glioblastoma Multiforme	NA	NA	NA	NA	NA	7.39718	1:DEAD WITH TUMOR	NA	NA	0.4763	NA	NA	NA	NA	NA	NA	No	0.284	0.24	66	NA	GBM	7.39718	1:DECEASED	NA	NA	NA	NA	NA	4.83282	1:PROGRESSION	NA	NA	NA	NA	1	Primary	NA	Matched	NA
gbm_tcga_pan_can_atlas_2018	TCGA-06-0197	TCGA-06-0197-01	NA	NA	NA	10	Glioblastoma	GBM	Glioblastoma Multiforme	NA	NA	NA	NA	NA	5.5561	1:DEAD WITH TUMOR	NA	NA	0.1908	NA	NA	NA	NA	NA	NA	No	NA	NA	NA	NA	GBM	5.5561	1:DECEASED	NA	NA	NA	NA	NA	1.54519	1:PROGRESSION	NA	NA	NA	NA	1	Primary	NA	Matched	NA
gbm_tcga_pan_can_atlas_2018	TCGA-06-0201	TCGA-06-0201-01	NA	NA	NA	6	Glioblastoma	GBM	Glioblastoma Multiforme	NA	NA	NA	NA	NA	0.394516	1:DEAD WITH TUMOR	NA	NA	0.1551	NA	NA	NA	NA	NA	NA	No	NA	NA	NA	NA	GBM	0.394516	1:DECEASED	NA	NA	NA	NA	NA	0.394516	1:PROGRESSION	NA	NA	NA	NA	1	Primary	NA	Matched	NA
gbm_tcga_pan_can_atlas_2018	TCGA-06-0206	TCGA-06-0206-01	NA	NA	NA	10	Glioblastoma	GBM	Glioblastoma Multiforme	NA	NA	NA	NA	NA	7.66019	1:DEAD WITH TUMOR	NA	NA	0.1871	NA	NA	NA	NA	NA	NA	No	NA	NA	NA	NA	GBM	7.66019	1:DECEASED	NA	NA	NA	NA	NA	3.48489	1:PROGRESSION	NA	NA	NA	NA	1	Primary	NA	Matched	NA
gbm_tcga_pan_can_atlas_2018	TCGA-06-0208	TCGA-06-0208-01	NA	NA	NA	6	Glioblastoma	GBM	Glioblastoma Multiforme	NA	NA	NA	NA	NA	8.41635	1:DEAD WITH TUMOR	NA	NA	0.1386	NA	NA	NA	NA	NA	NA	No	NA	NA	NA	NA	GBM	8.41635	1:DECEASED	NA	NA	NA	NA	NA	4.89858	1:PROGRESSION	NA	NA	NA	NA	1	Primary	NA	Matched	NA
gbm_tcga_pan_can_atlas_2018	TCGA-06-0210	TCGA-06-0210-01	NA	NA	NA	6	Glioblastoma	GBM	Glioblastoma Multiforme	NA	NA	NA	NA	NA	7.39718	1:DEAD WITH TUMOR	NA	NA	0.155	NA	NA	NA	NA	NA	NA	Yes	0.2695	0.01	54	NA	GBM	7.39718	1:DECEASED	NA	NA	NA	NA	NA	2.20272	1:PROGRESSION	NA	NA	NA	NA	2	Primary	NA	Matched	GBM_IDHwt
gbm_tcga_pan_can_atlas_2018	TCGA-06-0210	TCGA-06-0210-02	NA	NA	NA	22	Glioblastoma	GBM	Glioblastoma Multiforme	NA	NA	NA	NA	NA	7.39718	1:DEAD WITH TUMOR	NA	NA	0.1648	NA	NA	NA	NA	NA	NA	Yes	NA	NA	62	NA	GBM	7.39718	1:DECEASED	NA	NA	NA	NA	NA	2.20272	1:PROGRESSION	NA	NA	NA	NA	2	Recurrence	NA	Matched	GBM_IDHwt
gbm_tcga_pan_can_atlas_2018	TCGA-06-0211	TCGA-06-0211-01	NA	NA	NA	9	Glioblastoma	GBM	Glioblastoma Multiforme	NA	NA	NA	NA	NA	11.8355	1:DEAD WITH TUMOR	NA	NA	0.2231	NA	NA	NA	NA	NA	NA	Yes	0.2679	0.02	54	NA	GBM	11.8355	1:DECEASED	NA	NA	NA	NA	NA	1.74245	1:PROGRESSION	NA	NA	NA	NA	2	Primary	NA	Matched	GBM_IDHwt
gbm_tcga_pan_can_atlas_2018	TCGA-06-0211	TCGA-06-0211-02	NA	NA	NA	9	Glioblastoma	GBM	Glioblastoma Multiforme	NA	NA	NA	NA	NA	11.8355	1:DEAD WITH TUMOR	NA	NA	0.1563	NA	NA	NA	NA	NA	NA	Yes	NA	NA	51	NA	GBM	11.8355	1:DECEASED	NA	NA	NA	NA	NA	1.74245	1:PROGRESSION	NA	NA	NA	NA	2	Recurrence	NA	Matched	GBM_IDHwt
gbm_tcga_pan_can_atlas_2018	TCGA-06-0213	TCGA-06-0213-01	NA	NA	NA	3	Glioblastoma	GBM	Glioblastoma Multiforme	NA	NA	NA	NA	NA	0.526022	1:DEAD WITH TUMOR	NA	NA	0.1339	NA	NA	NA	NA	NA	NA	No	0.2739	0	54	NA	GBM	0.526022	1:DECEASED	NA	NA	NA	NA	NA	0.526022	1:PROGRESSION	NA	NA	NA	NA	1	Primary	NA	Matched	NA
gbm_tcga_pan_can_atlas_2018	TCGA-06-0214	TCGA-06-0214-01	NA	NA	NA	8	Glioblastoma	GBM	Glioblastoma Multiforme	NA	NA	NA	NA	NA	15.0245	1:DEAD WITH TUMOR	NA	NA	0.2084	NA	NA	NA	NA	NA	NA	No	0.2736	0.01	64	NA	GBM	15.0245	1:DECEASED	NA	NA	NA	NA	NA	1.57806	1:PROGRESSION	NA	NA	NA	NA	1	Primary	NA	Matched	NA
gbm_tcga_pan_can_atlas_2018	TCGA-06-0216	TCGA-06-0216-01	NA	NA	NA	8	Glioblastoma	GBM	Glioblastoma Multiforme	NA	NA	NA	NA	NA	24.1641	1:DEAD WITH TUMOR	NA	NA	0.5748	NA	NA	NA	NA	NA	NA	No	0.2815	0.2	51	NA	GBM	24.1641	1:DECEASED	NA	NA	NA	NA	NA	5.75336	1:PROGRESSION	NA	NA	NA	NA	1	Primary	NA	Matched	NA
gbm_tcga_pan_can_atlas_2018	TCGA-06-0219	TCGA-06-0219-01	NA	NA	NA	5	Glioblastoma	GBM	Glioblastoma Multiforme	NA	NA	NA	NA	NA	0.72328	1:DEAD WITH TUMOR	NA	NA	0.1737	NA	NA	NA	NA	NA	NA	No	0.2722	0.01	37	NA	GBM	0.72328	1:DECEASED	NA	NA	NA	NA	NA	0.72328	1:PROGRESSION	NA	NA	NA	NA	1	Primary	NA	Matched	NA
gbm_tcga_pan_can_atlas_2018	TCGA-06-0221	TCGA-06-0221-01	NA	NA	NA	1	Glioblastoma	GBM	Glioblastoma Multiforme	NA	NA	NA	NA	NA	19.8244	1:DEAD WITH TUMOR	NA	NA	0.1805	NA	NA	NA	NA	NA	NA	Yes	0.2754	0.03	30	NA	GBM	19.8244	1:DECEASED	NA	NA	NA	NA	NA	8.54785	1:PROGRESSION	NA	NA	NA	NA	2	Primary	NA	Matched	GBM_IDHmut-non-codel
gbm_tcga_pan_can_atlas_2018	TCGA-06-0221	TCGA-06-0221-02	NA	NA	NA	1	Glioblastoma	GBM	Glioblastoma Multiforme	NA	NA	NA	NA	NA	19.8244	1:DEAD WITH TUMOR	NA	NA	0.1085	NA	NA	NA	NA	NA	NA	Yes	NA	NA	46	NA	GBM	19.8244	1:DECEASED	NA	NA	NA	NA	NA	8.54785	1:PROGRESSION	NA	NA	NA	NA	2	Recurrence	NA	Matched	GBM_IDHmut-non-codel
gbm_tcga_pan_can_atlas_2018	TCGA-06-0237	TCGA-06-0237-01	NA	NA	NA	9	Glioblastoma	GBM	Glioblastoma Multiforme	NA	NA	NA	NA	NA	13.6437	1:DEAD WITH TUMOR	NA	NA	0.2687	NA	NA	NA	NA	NA	NA	No	0.2679	0.3	35	NA	GBM	13.6437	1:DECEASED	NA	NA	NA	NA	NA	13.6437	1:PROGRESSION	NA	NA	NA	NA	1	Primary	NA	Matched	NA
gbm_tcga_pan_can_atlas_2018	TCGA-06-0238	TCGA-06-0238-01	NA	NA	NA	4	Glioblastoma	GBM	Glioblastoma Multiforme	NA	NA	NA	NA	NA	13.3149	1:DEAD WITH TUMOR	NA	NA	0.1682	NA	NA	NA	NA	NA	NA	No	0.2807	0.15	41	NA	GBM	13.3149	1:DECEASED	NA	NA	NA	NA	NA	10.2245	1:PROGRESSION	NA	NA	NA	NA	1	Primary	NA	Matched	NA
gbm_tcga_pan_can_atlas_2018	TCGA-06-0240	TCGA-06-0240-01	NA	NA	NA	NA	Glioblastoma	GBM	Glioblastoma Multiforme	NA	NA	NA	NA	NA	20.4162	1:DEAD WITH TUMOR	NA	NA	0.0006	NA	NA	NA	NA	NA	NA	No	0.2667	0.01	7	NA	GBM	20.4162	1:DECEASED	NA	NA	NA	NA	NA	20.4162	1:PROGRESSION	NA	NA	NA	NA	1	Primary	NA	Matched	NA
gbm_tcga_pan_can_atlas_2018	TCGA-06-0241	TCGA-06-0241-01	NA	NA	NA	6	Glioblastoma	GBM	Glioblastoma Multiforme	NA	NA	NA	NA	NA	48.6899	1:DEAD WITH TUMOR	NA	NA	0.1702	NA	NA	NA	NA	NA	NA	No	0.2664	0.19	46	NA	GBM	48.6899	1:DECEASED	NA	NA	NA	NA	NA	6.44376	1:PROGRESSION	NA	NA	NA	NA	1	Primary	NA	Matched	NA
gbm_tcga_pan_can_atlas_2018	TCGA-06-0394	TCGA-06-0394-01	NA	NA	NA	7	Glioblastoma	GBM	Glioblastoma Multiforme	NA	NA	NA	NA	NA	10.8163	1:DEAD WITH TUMOR	NA	NA	0.1428	NA	NA	NA	NA	NA	NA	No	NA	NA	NA	NA	GBM	10.8163	1:DECEASED	NA	NA	NA	NA	NA	2.86024	1:PROGRESSION	NA	NA	NA	NA	1	Primary	NA	Matched	NA
gbm_tcga_pan_can_atlas_2018	TCGA-06-0397	TCGA-06-0397-01	NA	NA	NA	7	Glioblastoma	GBM	Glioblastoma Multiforme	NA	NA	NA	NA	NA	9.00812	1:DEAD WITH TUMOR	NA	NA	0.1804	NA	NA	NA	NA	NA	NA	No	NA	NA	NA	NA	GBM	9.00812	1:DECEASED	NA	NA	NA	NA	NA	9.00812	1:PROGRESSION	NA	NA	NA	NA	1	Primary	NA	Matched	NA
gbm_tcga_pan_can_atlas_2018	TCGA-06-0402	TCGA-06-0402-01	NA	NA	NA	8	Glioblastoma	GBM	Glioblastoma Multiforme	NA	NA	NA	NA	NA	0.263011	1:DEAD WITH TUMOR	NA	NA	0.1842	NA	NA	NA	NA	NA	NA	No	NA	NA	NA	NA	GBM	0.263011	1:DECEASED	NA	NA	NA	NA	NA	0.263011	1:PROGRESSION	NA	NA	NA	NA	1	Primary	NA	Matched	NA
gbm_tcga_pan_can_atlas_2018	TCGA-06-0409	TCGA-06-0409-01	NA	NA	NA	16	Glioblastoma	GBM	Glioblastoma Multiforme	NA	NA	NA	NA	NA	72.3609	1:DEAD WITH TUMOR	NA	NA	0.3387	NA	NA	NA	NA	NA	NA	No	NA	NA	NA	NA	GBM	72.3609	1:DECEASED	NA	NA	NA	NA	NA	10.9807	1:PROGRESSION	NA	NA	NA	NA	1	Primary	NA	Matched	NA
gbm_tcga_pan_can_atlas_2018	TCGA-06-0410	TCGA-06-0410-01	NA	NA	NA	23	Glioblastoma	GBM	Glioblastoma Multiforme	NA	NA	NA	NA	NA	4.70132	1:DEAD WITH TUMOR	NA	NA	0.4775	NA	NA	NA	NA	NA	NA	No	NA	NA	NA	NA	GBM	4.70132	1:DECEASED	NA	NA	NA	NA	NA	4.70132	1:PROGRESSION	NA	NA	NA	NA	1	Primary	NA	Matched	NA
gbm_tcga_pan_can_atlas_2018	TCGA-06-0412	TCGA-06-0412-01	NA	NA	NA	6	Glioblastoma	GBM	Glioblastoma Multiforme	NA	NA	NA	NA	NA	9.56702	1:DEAD WITH TUMOR	NA	NA	0.1628	NA	NA	NA	NA	NA	NA	No	NA	NA	NA	NA	GBM	9.56702	1:DECEASED	NA	NA	NA	NA	NA	4.27393	1:PROGRESSION	NA	NA	NA	NA	1	Primary	NA	Matched	NA
gbm_tcga_pan_can_atlas_2018	TCGA-06-0413	TCGA-06-0413-01	NA	NA	NA	5	Glioblastoma	GBM	Glioblastoma Multiforme	NA	NA	NA	NA	NA	3.15613	1:DEAD WITH TUMOR	NA	NA	0.1698	NA	NA	NA	NA	NA	NA	No	NA	NA	NA	NA	GBM	3.15613	1:DECEASED	NA	NA	NA	NA	NA	3.15613	1:PROGRESSION	NA	NA	NA	NA	1	Primary	NA	Matched	NA
gbm_tcga_pan_can_atlas_2018	TCGA-06-0414	TCGA-06-0414-01	NA	NA	NA	26	Glioblastoma	GBM	Glioblastoma Multiforme	NA	NA	NA	NA	NA	35.1119	0:ALIVE OR DEAD TUMOR FREE	NA	NA	0.5239	NA	NA	NA	NA	NA	NA	No	NA	NA	NA	NA	GBM	35.1119	1:DECEASED	NA	NA	NA	NA	NA	33.3037	1:PROGRESSION	NA	NA	NA	NA	1	Primary	NA	Matched	NA
gbm_tcga_pan_can_atlas_2018	TCGA-06-0644	TCGA-06-0644-01	NA	NA	NA	9	Glioblastoma	GBM	Glioblastoma Multiforme	NA	NA	NA	NA	NA	12.6245	1:DEAD WITH TUMOR	NA	NA	0.1618	NA	NA	NA	NA	NA	NA	No	0.2763	0.06	47	NA	GBM	12.6245	1:DECEASED	NA	NA	NA	NA	NA	2.79449	1:PROGRESSION	NA	NA	NA	NA	1	Primary	NA	Matched	NA
gbm_tcga_pan_can_atlas_2018	TCGA-06-0645	TCGA-06-0645-01	NA	NA	NA	10	Glioblastoma	GBM	Glioblastoma Multiforme	NA	NA	NA	NA	NA	5.75336	1:DEAD WITH TUMOR	NA	NA	0.1504	NA	NA	NA	NA	NA	NA	No	0.2765	0.01	53	NA	GBM	5.75336	1:DECEASED	NA	NA	NA	NA	NA	5.75336	1:PROGRESSION	NA	NA	NA	NA	1	Primary	NA	Matched	NA
gbm_tcga_pan_can_atlas_2018	TCGA-06-0646	TCGA-06-0646-01	NA	NA	NA	6	Glioblastoma	GBM	Glioblastoma Multiforme	NA	NA	NA	NA	NA	5.75336	1:DEAD WITH TUMOR	NA	NA	0.1651	NA	NA	NA	NA	NA	NA	No	0.2839	0.13	31	NA	GBM	5.75336	1:DECEASED	NA	NA	NA	NA	NA	2.95887	1:PROGRESSION	NA	NA	NA	NA	1	Primary	NA	Matched	NA
gbm_tcga_pan_can_atlas_2018	TCGA-06-0648	TCGA-06-0648-01	NA	NA	NA	6	Glioblastoma	GBM	Glioblastoma Multiforme	NA	NA	NA	NA	NA	9.79715	1:DEAD WITH TUMOR	NA	NA	0.183	NA	NA	NA	NA	NA	NA	No	0.2804	0.07	57	NA	GBM	9.79715	1:DECEASED	NA	NA	NA	NA	NA	6.64102	1:PROGRESSION	NA	NA	NA	NA	1	Primary	NA	Matched	NA
gbm_tcga_pan_can_atlas_2018	TCGA-06-0649	TCGA-06-0649-01	NA	NA	NA	7	Glioblastoma	GBM	Glioblastoma Multiforme	NA	NA	NA	NA	NA	2.10409	1:DEAD WITH TUMOR	NA	NA	0.2981	NA	NA	NA	NA	NA	NA	No	0.2803	0.18	114	NA	GBM	2.10409	1:DECEASED	NA	NA	NA	NA	NA	2.10409	1:PROGRESSION	NA	NA	NA	NA	1	Primary	NA	Matched	NA
gbm_tcga_pan_can_atlas_2018	TCGA-06-0650	TCGA-06-0650-01	NA	NA	NA	6	Glioblastoma	GBM	Glioblastoma Multiforme	NA	NA	NA	NA	NA	23.5723	1:DEAD WITH TUMOR	NA	NA	0.001	NA	NA	NA	NA	NA	NA	No	0.2922	0	34	NA	GBM	23.5723	1:DECEASED	NA	NA	NA	NA	NA	11.5396	1:PROGRESSION	NA	NA	NA	NA	1	Primary	NA	Matched	NA
gbm_tcga_pan_can_atlas_2018	TCGA-06-0686	TCGA-06-0686-01	NA	NA	NA	4	Glioblastoma	GBM	Glioblastoma Multiforme	NA	NA	NA	NA	NA	14.2026	1:DEAD WITH TUMOR	NA	NA	0.247	NA	NA	NA	NA	NA	NA	No	0.2763	0.04	57	NA	GBM	14.2026	1:DECEASED	NA	NA	NA	NA	NA	5.26022	1:PROGRESSION	NA	NA	NA	NA	1	Primary	NA	Matched	NA
gbm_tcga_pan_can_atlas_2018	TCGA-06-0743	TCGA-06-0743-01	NA	NA	NA	8	Glioblastoma	GBM	Glioblastoma Multiforme	NA	NA	NA	NA	NA	26.3997	1:DEAD WITH TUMOR	NA	NA	0.1855	NA	NA	NA	NA	NA	NA	No	0.2901	0.02	85	NA	GBM	26.3997	1:DECEASED	NA	NA	NA	NA	NA	5.78624	1:PROGRESSION	NA	NA	NA	NA	1	Primary	NA	Matched	NA
gbm_tcga_pan_can_atlas_2018	TCGA-06-0744	TCGA-06-0744-01	NA	NA	NA	7	Glioblastoma	GBM	Glioblastoma Multiforme	NA	NA	NA	NA	NA	46.8817	1:DEAD WITH TUMOR	NA	NA	0.1878	NA	NA	NA	NA	NA	NA	No	0.2839	0.35	64	NA	GBM	46.8817	1:DECEASED	NA	NA	NA	NA	NA	41.9831	1:PROGRESSION	NA	NA	NA	NA	1	Primary	NA	Matched	NA
gbm_tcga_pan_can_atlas_2018	TCGA-06-0745	TCGA-06-0745-01	NA	NA	NA	7	Glioblastoma	GBM	Glioblastoma Multiforme	NA	NA	NA	NA	NA	7.85745	1:DEAD WITH TUMOR	NA	NA	0.2292	NA	NA	NA	NA	NA	NA	No	0.2711	0.25	44	NA	GBM	7.85745	1:DECEASED	NA	NA	NA	NA	NA	3.02462	1:PROGRESSION	NA	NA	NA	NA	1	Primary	NA	Matched	NA
gbm_tcga_pan_can_atlas_2018	TCGA-06-0747	TCGA-06-0747-01	NA	NA	NA	7	Glioblastoma	GBM	Glioblastoma Multiforme	NA	NA	NA	NA	NA	2.69586	1:DEAD WITH TUMOR	NA	NA	0.1674	NA	NA	NA	NA	NA	NA	No	0.2796	0.52	66	NA	GBM	2.69586	1:DECEASED	NA	NA	NA	NA	NA	2.69586	1:PROGRESSION	NA	NA	NA	NA	1	Primary	NA	Matched	NA
gbm_tcga_pan_can_atlas_2018	TCGA-06-0749	TCGA-06-0749-01	NA	NA	NA	6	Glioblastoma	GBM	Glioblastoma Multiforme	NA	NA	NA	NA	NA	2.69586	1:DEAD WITH TUMOR	NA	NA	0.1563	NA	NA	NA	NA	NA	NA	No	0.2779	0.23	47	NA	GBM	2.69586	1:DECEASED	NA	NA	NA	NA	NA	2.69586	1:PROGRESSION	NA	NA	NA	NA	1	Primary	NA	Matched	NA
gbm_tcga_pan_can_atlas_2018	TCGA-06-0750	TCGA-06-0750-01	NA	NA	NA	7	Glioblastoma	GBM	Glioblastoma Multiforme	NA	NA	NA	NA	NA	0.920538	1:DEAD WITH TUMOR	NA	NA	0.1925	NA	NA	NA	NA	NA	NA	No	0.2667	0.02	33	NA	GBM	0.920538	1:DECEASED	NA	NA	NA	NA	NA	0.920538	1:PROGRESSION	NA	NA	NA	NA	1	Primary	NA	Matched	NA
gbm_tcga_pan_can_atlas_2018	TCGA-06-0875	TCGA-06-0875-01	NA	NA	NA	11	Glioblastoma	GBM	Glioblastoma Multiforme	NA	NA	NA	NA	NA	43.4625	0:ALIVE OR DEAD TUMOR FREE	NA	NA	0.2496	NA	NA	NA	NA	NA	NA	No	0.2665	0.42	62	NA	GBM	43.4625	0:LIVING	NA	NA	NA	NA	NA	9.1725	1:PROGRESSION	NA	NA	NA	NA	1	Primary	NA	Matched	NA
gbm_tcga_pan_can_atlas_2018	TCGA-06-0876	TCGA-06-0876-01	NA	NA	NA	6	Glioblastoma	GBM	Glioblastoma Multiforme	NA	NA	NA	NA	NA	46.1913	0:ALIVE OR DEAD TUMOR FREE	NA	NA	0.1359	NA	NA	NA	NA	NA	NA	No	0.295	0.29	63	NA	GBM	46.1913	0:LIVING	NA	NA	NA	NA	NA	13.9396	1:PROGRESSION	NA	NA	NA	NA	1	Primary	NA	Matched	NA
gbm_tcga_pan_can_atlas_2018	TCGA-06-0877	TCGA-06-0877-01	NA	NA	NA	12	Glioblastoma	GBM	Glioblastoma Multiforme	NA	NA	NA	NA	NA	6.70678	0:ALIVE OR DEAD TUMOR FREE	NA	NA	0.2759	NA	NA	NA	NA	NA	NA	No	0.2669	0.01	62	NA	GBM	6.70678	0:LIVING	NA	NA	NA	NA	NA	6.70678	0:CENSORED	NA	NA	NA	NA	1	Primary	NA	Matched	NA
gbm_tcga_pan_can_atlas_2018	TCGA-06-0878	TCGA-06-0878-01	NA	NA	NA	8	Glioblastoma	GBM	Glioblastoma Multiforme	NA	NA	NA	NA	NA	7.16704	0:ALIVE OR DEAD TUMOR FREE	NA	NA	0.2168	NA	NA	NA	NA	NA	NA	Yes	0.267	0.32	40	NA	GBM	7.16704	0:LIVING	NA	NA	NA	NA	NA	2.16984	1:PROGRESSION	NA	NA	NA	NA	1	Primary	NA	Matched	GBM_IDHwt
gbm_tcga_pan_can_atlas_2018	TCGA-06-0879	TCGA-06-0879-01	NA	NA	NA	9	Glioblastoma	GBM	Glioblastoma Multiforme	NA	NA	NA	NA	NA	40.405	1:DEAD WITH TUMOR	NA	NA	0.2177	NA	NA	NA	NA	NA	NA	No	0.2771	0.26	46	NA	GBM	40.405	1:DECEASED	NA	NA	NA	NA	NA	22.9806	1:PROGRESSION	NA	NA	NA	NA	1	Primary	NA	Matched	NA
gbm_tcga_pan_can_atlas_2018	TCGA-06-0881	TCGA-06-0881-01	NA	NA	NA	NA	Glioblastoma	GBM	Glioblastoma Multiforme	NA	NA	NA	NA	NA	16.5697	1:DEAD WITH TUMOR	NA	NA	0.0011	NA	NA	NA	NA	NA	NA	No	0.2581	0	19	NA	GBM	16.5697	1:DECEASED	NA	NA	NA	NA	NA	4.63557	1:PROGRESSION	NA	NA	NA	NA	1	Primary	NA	Matched	NA
gbm_tcga_pan_can_atlas_2018	TCGA-06-0882	TCGA-06-0882-01	NA	NA	NA	8	Glioblastoma	GBM	Glioblastoma Multiforme	NA	NA	NA	NA	NA	20.7779	1:DEAD WITH TUMOR	NA	NA	0.1664	NA	NA	NA	NA	NA	NA	Yes	0.2696	0.09	32	NA	GBM	20.7779	1:DECEASED	NA	NA	NA	NA	NA	7.00266	1:PROGRESSION	NA	NA	NA	NA	1	Primary	NA	Matched	GBM_IDHwt
gbm_tcga_pan_can_atlas_2018	TCGA-06-0939	TCGA-06-0939-01	NA	NA	NA	5	Glioblastoma	GBM	Glioblastoma Multiforme	NA	NA	NA	NA	NA	26.7614	1:DEAD WITH TUMOR	NA	NA	0.1352	NA	NA	NA	NA	NA	NA	No	0.2797	0.63	58	NA	GBM	26.7614	1:DECEASED	NA	NA	NA	NA	NA	10.8163	1:PROGRESSION	NA	NA	NA	NA	1	Primary	NA	Matched	NA
gbm_tcga_pan_can_atlas_2018	TCGA-06-1084	TCGA-06-1084-01	54	NA	NA	7	Glioblastoma	GBM	Glioblastoma Multiforme	226	-19899	0	NA	NA	23.934	1:DEAD WITH TUMOR	Not Hispanic Or Latino	2005-11-09	0.2901	NA	No	C71.9	9440-03-01	C71.9	Yes	No	0.2907	0.3	90	NA	GBM	23.934	1:DECEASED	ac3582a9-46b1-4322-95fa-9e8b149b8044	NA	NA	NA	With Tumor	6.83828	1:PROGRESSION	NA	NA	Black or African American	Yes	1	Primary	Male	Matched	NA
gbm_tcga_pan_can_atlas_2018	TCGA-06-1086	TCGA-06-1086-01	42	NA	NA	18	Glioblastoma	GBM	Glioblastoma Multiforme	193	-15645	0	NA	NA	6.83828	1:DEAD WITH TUMOR	Not Hispanic Or Latino	2005-11-09	0.374	NA	No	C71.9	9440-03-01	C71.9	Yes	No	NA	NA	NA	NA	GBM	6.83828	1:DECEASED	97686ab2-3b7e-4b21-9bf3-9a5a01709e04	NA	NA	NA	With Tumor	6.83828	1:PROGRESSION	NA	NA	Black or African American	Yes	1	Primary	Male	Matched	NA
gbm_tcga_pan_can_atlas_2018	TCGA-06-1087	TCGA-06-1087-01	75	NA	NA	27	Glioblastoma	GBM	Glioblastoma Multiforme	109	-27658	0	NA	NA	4.04379	1:DEAD WITH TUMOR	Not Hispanic Or Latino	2005-11-09	0.565	NA	No	C71.9	9440-03-01	C71.9	Yes	No	0.3224	0.81	87	NA	GBM	4.04379	1:DECEASED	98dd5ea6-8d40-4963-bbae-2d37001d71c8	NA	NA	NA	With Tumor	3.58352	1:PROGRESSION	NA	NA	White	Yes	1	Primary	Male	Matched	NA
gbm_tcga_pan_can_atlas_2018	TCGA-06-1800	TCGA-06-1800-01	61	NA	NA	6	Glioblastoma	GBM	Glioblastoma Multiforme	815	-22332	0	NA	NA	26.7942	1:DEAD WITH TUMOR	Not Hispanic Or Latino	8/19/09	0.2443	NA	No	C71.9	9440-03-01	C71.9	Yes	No	0.2667	0.15	69	NA	GBM	26.7942	1:DECEASED	b1ce95bf-7441-4aac-8131-19a177d2b8ac	NA	NA	NA	With Tumor	24.6573	1:PROGRESSION	NA	NA	White	Yes	1	Primary	Male	Matched	NA
gbm_tcga_pan_can_atlas_2018	TCGA-06-1801	TCGA-06-1801-01	56	NA	NA	4	Glioblastoma	GBM	Glioblastoma Multiforme	263	-20538	0	NA	NA	11.8355	1:DEAD WITH TUMOR	Not Hispanic Or Latino	8/19/09	0.1542	NA	No	C71.9	9440-03-01	C71.9	Yes	No	0.2811	0.54	245	NA	GBM	11.8355	1:DECEASED	bdc75722-1076-49f3-8dc7-f2b91e5a15eb	NA	NA	NA	With Tumor	7.62731	1:PROGRESSION	NA	NA	White	Yes	1	Primary	Female	Matched	NA
gbm_tcga_pan_can_atlas_2018	TCGA-06-1802	TCGA-06-1802-01	61	NA	NA	5	Glioblastoma	GBM	Glioblastoma Multiforme	240	-22537	0	NA	NA	15.3204	1:DEAD WITH TUMOR	Not Hispanic Or Latino	8/19/09	0.1998	NA	No	C71.9	9440-03-01	C71.9	Yes	No	0.2859	2.26	530	NA	GBM	15.3204	1:DECEASED	13d12179-3182-4f41-85a2-90fd50e51480	NA	NA	NA	With Tumor	2.66298	1:PROGRESSION	NA	NA	White	Yes	1	Primary	Male	Matched	NA
gbm_tcga_pan_can_atlas_2018	TCGA-06-1804	TCGA-06-1804-01	81	NA	NA	6	Glioblastoma	GBM	Glioblastoma Multiforme	414	-29802	0	NA	NA	13.6108	1:DEAD WITH TUMOR	Not Hispanic Or Latino	9/26/11	0.1633	NA	No	C71.9	9440-03-01	C71.9	Yes	Yes	0.2911	0.14	67	NA	GBM	13.6108	1:DECEASED	9348e446-0e43-4210-b07e-c534980cbf62	NA	NA	NA	With Tumor	13.6108	1:PROGRESSION	NA	NA	White	No	1	Primary	Female	Matched	GBM_IDHwt
gbm_tcga_pan_can_atlas_2018	TCGA-06-1805	TCGA-06-1805-01	28	NA	NA	4	Glioblastoma	GBM	Glioblastoma Multiforme	1031	-10542	0	NA	NA	33.8955	0:ALIVE OR DEAD TUMOR FREE	Not Hispanic Or Latino	8/19/09	0.102	NA	No	C71.9	9440-03-01	C71.9	Yes	No	0.3011	1.31	312	NA	GBM	33.8955	0:LIVING	9f004b8a-f202-419d-a4d8-01f9430eaca5	NA	NA	NA	With Tumor	33.8955	0:CENSORED	NA	NA	White	Yes	1	Primary	Female	Matched	NA
gbm_tcga_pan_can_atlas_2018	TCGA-06-1806	TCGA-06-1806-01	47	NA	NA	8	Glioblastoma	GBM	Glioblastoma Multiforme	NA	-17296	0	NA	NA	15.3204	1:DEAD WITH TUMOR	Not Hispanic Or Latino	9/18/13	0.1639	NA	No	C71.9	9440-03-01	C71.9	Yes	No	0.3197	0	22	NA	GBM	15.3204	1:DECEASED	a0339182-2fd6-459d-9703-422474222e76	NA	NA	NA	With Tumor	8.41635	1:PROGRESSION	NA	No	White	Yes	1	Primary	Male	Matched	NA
gbm_tcga_pan_can_atlas_2018	TCGA-06-2557	TCGA-06-2557-01	76	NA	NA	9	Glioblastoma	GBM	Glioblastoma Multiforme	33	-27980	0	NA	NA	1.08492	1:DEAD WITH TUMOR	Not Hispanic Or Latino	3/22/10	0.2655	NA	No	C71.9	9440-03-01	C71.9	Yes	Yes	0.2881	0.15	39	NA	GBM	1.08492	1:DECEASED	6c28f086-6a25-40b6-93eb-bba0014acda6	NA	NA	NA	With Tumor	1.08492	1:PROGRESSION	NA	NA	Black or African American	No	1	Primary	Male	Matched	GBM_IDHwt
gbm_tcga_pan_can_atlas_2018	TCGA-06-2558	TCGA-06-2558-01	75	NA	NA	7	Glioblastoma	GBM	Glioblastoma Multiforme	23	-27511	0	NA	NA	12.493	NA	Not Hispanic Or Latino	3/22/10	0.2007	NA	No	C71.9	9440-03-01	C71.9	Yes	Yes	0.2652	0.19	71	NA	GBM	12.493	1:DECEASED	cf286533-5c8a-40f3-9c69-f46264c7893b	NA	NA	NA	NA	12.493	0:CENSORED	NA	NA	White	Yes	1	Primary	Female	Matched	GBM_IDHwt
gbm_tcga_pan_can_atlas_2018	TCGA-06-2559	TCGA-06-2559-01	83	NA	NA	4	Glioblastoma	GBM	Glioblastoma Multiforme	150	-30580	0	NA	NA	4.93145	1:DEAD WITH TUMOR	Not Hispanic Or Latino	3/22/10	0.1216	NA	No	C71.9	9440-03-01	C71.9	Yes	Yes	0.2742	0.08	53	NA	GBM	4.93145	1:DECEASED	ca893d12-3d6c-4e6f-b0e7-7f4eb8bb724b	NA	NA	NA	With Tumor	4.93145	1:PROGRESSION	NA	NA	White	Yes	1	Primary	Male	Matched	GBM_IDHwt
gbm_tcga_pan_can_atlas_2018	TCGA-06-2561	TCGA-06-2561-01	53	NA	NA	13	Glioblastoma	GBM	Glioblastoma Multiforme	282	-19505	0	NA	NA	17.6546	1:DEAD WITH TUMOR	Not Hispanic Or Latino	3/22/10	0.3097	NA	No	C71.9	9440-03-01	C71.9	Yes	Yes	0.2728	0.17	37	NA	GBM	17.6546	1:DECEASED	d6a48eb1-7c20-4ae3-ae35-b6b641238ef1	NA	NA	NA	With Tumor	2.56436	1:PROGRESSION	NA	NA	White	Yes	1	Primary	Female	Matched	GBM_IDHwt
gbm_tcga_pan_can_atlas_2018	TCGA-06-2562	TCGA-06-2562-01	81	NA	NA	8	Glioblastoma	GBM	Glioblastoma Multiforme	86	-29753	0	NA	NA	12.5588	1:DEAD WITH TUMOR	Not Hispanic Or Latino	3/22/10	0.1989	NA	No	C71.9	9440-03-01	C71.9	Yes	Yes	0.2614	0.23	58	NA	GBM	12.5588	1:DECEASED	e3251837-f6f3-4dad-856f-108e20d03dad	NA	NA	NA	With Tumor	4.96433	1:PROGRESSION	NA	NA	White	Yes	1	Primary	Male	Matched	GBM_IDHwt
gbm_tcga_pan_can_atlas_2018	TCGA-06-2563	TCGA-06-2563-01	72	NA	NA	8	Glioblastoma	GBM	Glioblastoma Multiforme	932	-26643	0	NA	NA	30.6408	0:ALIVE OR DEAD TUMOR FREE	Not Hispanic Or Latino	3/22/10	0.1697	NA	No	C71.9	9440-03-01	C71.9	Yes	Yes	0.2704	0.26	66	NA	GBM	30.6408	0:LIVING	ba383ea6-c885-49f0-bddc-e00be0230a6b	NA	NA	NA	With Tumor	18.2135	1:PROGRESSION	NA	NA	White	Yes	1	Primary	Female	Matched	GBM_IDHwt
gbm_tcga_pan_can_atlas_2018	TCGA-06-2564	TCGA-06-2564-01	50	NA	NA	4	Glioblastoma	GBM	Glioblastoma Multiforme	181	-18435	0	NA	NA	5.95062	0:ALIVE OR DEAD TUMOR FREE	Not Hispanic Or Latino	3/22/10	0.1122	NA	No	C71.9	9440-03-01	C71.9	Yes	Yes	0.2692	0.07	56	NA	GBM	5.95062	0:LIVING	8ff9f921-f9e9-41c1-a5d4-891fd4cfe979	NA	NA	NA	With Tumor	5.95062	0:CENSORED	NA	NA	White	Yes	1	Primary	Male	Matched	GBM_IDHwt
gbm_tcga_pan_can_atlas_2018	TCGA-06-2565	TCGA-06-2565-01	59	NA	NA	8	Glioblastoma	GBM	Glioblastoma Multiforme	207	-21559	0	NA	NA	16.6354	1:DEAD WITH TUMOR	Not Hispanic Or Latino	3/22/10	0.1404	NA	No	C71.9	9440-03-01	C71.9	Yes	Yes	0.2816	0.36	44	NA	GBM	16.6354	1:DECEASED	c7b4fd72-b45d-4524-8424-983120abfec0	NA	NA	NA	With Tumor	5.85199	1:PROGRESSION	NA	NA	Asian	Yes	1	Primary	Male	Matched	GBM_IDHwt
gbm_tcga_pan_can_atlas_2018	TCGA-06-2566	TCGA-06-2566-01	23	NA	NA	0	Glioblastoma	GBM	Glioblastoma Multiforme	182	-8428	0	NA	NA	5.9835	1:DEAD WITH TUMOR	Not Hispanic Or Latino	3/22/10	0.0816	NA	No	C71.9	9440-03-01	C71.9	Yes	No	0.2775	1.1	207	NA	GBM	5.9835	1:DECEASED	ae5b2e48-d186-4e77-a797-dcc3b3ca4847	NA	NA	NA	With Tumor	5.9835	1:PROGRESSION	NA	NA	White	Yes	1	Primary	Female	Matched	NA
gbm_tcga_pan_can_atlas_2018	TCGA-06-2567	TCGA-06-2567-01	65	NA	NA	5	Glioblastoma	GBM	Glioblastoma Multiforme	133	-23759	0	NA	NA	4.37255	1:DEAD WITH TUMOR	Not Hispanic Or Latino	3/22/10	0.1619	NA	No	C71.9	9440-03-01	C71.9	Yes	Yes	0.2749	0.04	48	NA	GBM	4.37255	1:DECEASED	55a063b0-98ad-4700-b3ce-61bfe364fec8	NA	NA	NA	With Tumor	4.37255	1:PROGRESSION	NA	NA	White	Yes	1	Primary	Male	Matched	GBM_IDHwt
gbm_tcga_pan_can_atlas_2018	TCGA-06-2569	TCGA-06-2569-01	24	NA	NA	13	Glioblastoma	GBM	Glioblastoma Multiforme	13	-8922	0	NA	NA	0.427393	0:ALIVE OR DEAD TUMOR FREE	Not Hispanic Or Latino	3/22/10	0.5305	NA	No	C71.9	9440-03-01	C71.9	Yes	Yes	0.3081	1.96	33	NA	GBM	0.427393	0:LIVING	620282f9-f932-4335-9c7d-ece53dcaf7a1	NA	NA	NA	With Tumor	0.427393	0:CENSORED	NA	NA	Black or African American	NA	1	Primary	Female	Matched	GBM_IDHwt
gbm_tcga_pan_can_atlas_2018	TCGA-06-2570	TCGA-06-2570-01	21	NA	NA	1	Glioblastoma	GBM	Glioblastoma Multiforme	958	-7936	0	NA	NA	31.4955	0:ALIVE OR DEAD TUMOR FREE	Not Hispanic Or Latino	3/22/10	0.0786	NA	No	C71.9	9440-03-01	C71.9	Yes	Yes	0.2611	0.29	35	NA	GBM	31.4955	0:LIVING	b37d944c-c65c-46d6-bb8b-3eb37cb85b68	NA	NA	NA	With Tumor	31.4955	0:CENSORED	NA	NA	White	Yes	1	Primary	Female	Matched	GBM_IDHmut-non-codel
gbm_tcga_pan_can_atlas_2018	TCGA-06-5408	TCGA-06-5408-01	54	NA	NA	6	Glioblastoma	GBM	Glioblastoma Multiforme	342	-20063	0	NA	NA	11.7369	1:DEAD WITH TUMOR	Not Hispanic Or Latino	1/24/11	0.2419	NA	No	C71.9	9440-03-01	C71.9	Yes	Yes	0.2961	0	42	NA	GBM	11.7369	1:DECEASED	af055b98-be6a-4012-ac64-f1b6539b23d0	NA	NA	NA	With Tumor	5.19446	1:PROGRESSION	NA	NA	White	Yes	1	Primary	Female	Matched	GBM_IDHwt
gbm_tcga_pan_can_atlas_2018	TCGA-06-5410	TCGA-06-5410-01	72	NA	NA	NA	Glioblastoma	GBM	Glioblastoma Multiforme	108	-26395	0	NA	NA	3.55065	1:DEAD WITH TUMOR	Not Hispanic Or Latino	1/25/11	0	NA	No	C71.9	9440-03-01	C71.9	Yes	Yes	0.2903	0	22	NA	GBM	3.55065	1:DECEASED	884f867b-4a8b-4b67-8fe4-ab3f068be84e	NA	NA	NA	With Tumor	3.55065	1:PROGRESSION	NA	NA	White	No	1	Primary	Female	Matched	GBM_IDHwt
gbm_tcga_pan_can_atlas_2018	TCGA-06-5411	TCGA-06-5411-01	51	NA	NA	6	Glioblastoma	GBM	Glioblastoma Multiforme	254	-18832	0	NA	NA	8.35059	1:DEAD WITH TUMOR	Not Hispanic Or Latino	1/25/11	0.1427	NA	No	C71.9	9440-03-01	C71.9	Yes	Yes	0.2943	0	28	NA	GBM	8.35059	1:DECEASED	3f960d3b-a58c-43d0-a8a4-f3555b399c9d	NA	NA	NA	With Tumor	7.03554	1:PROGRESSION	NA	NA	White	Yes	1	Primary	Male	Matched	GBM_IDHwt
gbm_tcga_pan_can_atlas_2018	TCGA-06-5412	TCGA-06-5412-01	78	NA	NA	7	Glioblastoma	GBM	Glioblastoma Multiforme	138	-28762	0	NA	NA	4.53694	1:DEAD WITH TUMOR	Not Hispanic Or Latino	1/25/11	0.0576	NA	No	C71.9	9440-03-01	C71.9	Yes	Yes	0.2833	0.01	52	NA	GBM	4.53694	1:DECEASED	e6e2d4c3-d37c-4de3-ac68-b301800770f0	NA	NA	NA	With Tumor	2.89312	1:PROGRESSION	NA	NA	White	Yes	1	Primary	Female	Matched	GBM_IDHwt
gbm_tcga_pan_can_atlas_2018	TCGA-06-5413	TCGA-06-5413-01	67	NA	NA	6	Glioblastoma	GBM	Glioblastoma Multiforme	268	-24477	0	NA	NA	8.81086	0:ALIVE OR DEAD TUMOR FREE	Not Hispanic Or Latino	1/25/11	0.1798	NA	No	C71.9	9440-03-01	C71.9	Yes	Yes	0.2839	0	41	NA	GBM	8.81086	0:LIVING	8d2e88d9-d8d0-4c42-8aa2-205a788dea58	NA	NA	NA	With Tumor	6.41089	1:PROGRESSION	NA	NA	White	Yes	1	Primary	Male	Matched	GBM_IDHwt
gbm_tcga_pan_can_atlas_2018	TCGA-06-5414	TCGA-06-5414-01	61	NA	NA	8	Glioblastoma	GBM	Glioblastoma Multiforme	273	-22527	0	NA	NA	8.97524	0:ALIVE OR DEAD TUMOR FREE	Not Hispanic Or Latino	1/24/11	0.1865	NA	No	C71.9	9440-03-01	C71.9	Yes	Yes	0.268	0.02	33	NA	GBM	8.97524	0:LIVING	7a650a2c-bc3f-4e0c-820e-4f492977107b	NA	NA	NA	With Tumor	5.49035	1:PROGRESSION	NA	NA	White	Yes	1	Primary	Male	Matched	GBM_IDHwt
gbm_tcga_pan_can_atlas_2018	TCGA-06-5415	TCGA-06-5415-01	60	NA	NA	9	Glioblastoma	GBM	Glioblastoma Multiforme	260	-22213	0	NA	NA	8.54785	0:ALIVE OR DEAD TUMOR FREE	Not Hispanic Or Latino	1/24/11	0.2468	NA	No	C71.9	9440-03-01	C71.9	Yes	Yes	0.2682	0.06	43	NA	GBM	8.54785	0:LIVING	713190ed-c6c1-4695-814b-85ca9b95e6a0	NA	NA	NA	With Tumor	8.54785	0:CENSORED	NA	NA	White	Yes	1	Primary	Male	Matched	GBM_IDHwt
gbm_tcga_pan_can_atlas_2018	TCGA-06-5416	TCGA-06-5416-01	23	NA	NA	8	Glioblastoma	GBM	Glioblastoma Multiforme	204	-8533	0	NA	NA	6.70678	0:ALIVE OR DEAD TUMOR FREE	Not Hispanic Or Latino	1/24/11	0.2617	NA	No	C71.9	9440-03-01	C71.9	Yes	Yes	0.2849	1	12173	NA	GBM	6.70678	0:LIVING	3a3fc890-1985-4353-861b-dc3abfb364b1	NA	NA	NA	With Tumor	6.70678	0:CENSORED	NA	NA	White	Yes	1	Primary	Female	Matched	GBM
gbm_tcga_pan_can_atlas_2018	TCGA-06-5417	TCGA-06-5417-01	45	NA	NA	NA	Glioblastoma	GBM	Glioblastoma Multiforme	155	-16572	0	NA	NA	5.09583	0:ALIVE OR DEAD TUMOR FREE	Not Hispanic Or Latino	1/24/11	NA	NA	No	C71.9	9440-03-01	C71.9	Yes	No	0.2709	0.3	51	NA	GBM	5.09583	0:LIVING	74ce7e7f-e214-4b6e-8551-114a153ab7fb	NA	NA	NA	With Tumor	5.09583	0:CENSORED	NA	NA	White	Yes	1	Primary	Female	Matched	NA
gbm_tcga_pan_can_atlas_2018	TCGA-06-5418	TCGA-06-5418-01	75	NA	NA	7	Glioblastoma	GBM	Glioblastoma Multiforme	83	-27584	0	NA	NA	2.72874	1:DEAD WITH TUMOR	Not Hispanic Or Latino	1/31/11	0.1658	NA	No	C71.9	9440-03-01	C71.9	Yes	Yes	0.2713	0.07	37	NA	GBM	2.72874	1:DECEASED	51c3409d-5df7-4720-83db-0e6de065f82c	NA	NA	NA	With Tumor	2.72874	1:PROGRESSION	NA	NA	White	No	1	Primary	Female	Matched	GBM_IDHwt
gbm_tcga_pan_can_atlas_2018	TCGA-06-5856	TCGA-06-5856-01	58	NA	NA	12	Glioblastoma	GBM	Glioblastoma Multiforme	114	-21232	0	NA	NA	3.7479	1:DEAD WITH TUMOR	Not Hispanic Or Latino	2008-09-11	0.677	NA	No	C71.9	9440-03-01	C71.9	Yes	Yes	0.2914	0.55	54	NA	GBM	3.7479	1:DECEASED	f4fe7c02-be19-4929-8638-960e5776494c	NA	NA	NA	With Tumor	3.7479	1:PROGRESSION	NA	NA	White	No	1	Primary	Male	Matched	GBM_IDHwt
gbm_tcga_pan_can_atlas_2018	TCGA-06-5858	TCGA-06-5858-01	45	NA	NA	3	Glioblastoma	GBM	Glioblastoma Multiforme	187	-16662	0	NA	NA	6.14788	0:ALIVE OR DEAD TUMOR FREE	Not Hispanic Or Latino	2008-08-11	0.08	NA	No	C71.9	9440-03-01	C71.9	Yes	Yes	0.3491	1.88	161	NA	GBM	6.14788	0:LIVING	d1547b99-3c96-4c62-8261-5111bcf860a9	NA	NA	NA	With Tumor	3.18901	1:PROGRESSION	NA	NA	White	Yes	1	Primary	Female	Matched	GBM_IDHwt
gbm_tcga_pan_can_atlas_2018	TCGA-06-5859	TCGA-06-5859-01	63	NA	NA	10	Glioblastoma	GBM	Glioblastoma Multiforme	139	-23211	0	NA	NA	4.56981	0:ALIVE OR DEAD TUMOR FREE	Not Hispanic Or Latino	2008-09-11	0.4078	NA	No	C71.9	9440-03-01	C71.9	Yes	Yes	0.3054	0.1	42	NA	GBM	4.56981	0:LIVING	4644a15f-3115-4f27-86b2-b092419431e1	NA	NA	NA	With Tumor	4.56981	0:CENSORED	NA	NA	White	Yes	1	Primary	Male	Matched	GBM_IDHwt
gbm_tcga_pan_can_atlas_2018	TCGA-06-6388	TCGA-06-6388-01	64	NA	NA	8	Glioblastoma	GBM	Glioblastoma Multiforme	120	-23519	0	NA	NA	5.22734	1:DEAD WITH TUMOR	Not Hispanic Or Latino	2008-08-11	0.1656	NA	No	C71.9	9440-03-01	C71.9	Yes	No	0.3143	0.01	45	NA	GBM	5.22734	1:DECEASED	7eb1d526-923d-4b31-b8be-27d83b3dd025	NA	NA	NA	With Tumor	2.79449	1:PROGRESSION	NA	NA	White	Yes	1	Primary	Female	Matched	NA
gbm_tcga_pan_can_atlas_2018	TCGA-06-6389	TCGA-06-6389-01	49	NA	NA	12	Glioblastoma	GBM	Glioblastoma Multiforme	237	-18248	0	NA	NA	7.7917	0:ALIVE OR DEAD TUMOR FREE	Not Hispanic Or Latino	2011-07-11	0.1242	NA	No	C71.9	9440-03-01	C71.9	Yes	No	0.2818	0	35	NA	GBM	7.7917	0:LIVING	d9cae674-1100-44a4-8c61-2f15ea1b6214	NA	NA	NA	With Tumor	7.7917	0:CENSORED	NA	NA	White	Yes	1	Primary	Female	Matched	NA
gbm_tcga_pan_can_atlas_2018	TCGA-06-6390	TCGA-06-6390-01	58	NA	NA	13	Glioblastoma	GBM	Glioblastoma Multiforme	164	-21328	0	NA	NA	5.39172	1:DEAD WITH TUMOR	Not Hispanic Or Latino	2011-07-11	0.232	NA	No	C71.9	9440-03-01	C71.9	Yes	No	0.295	0	35	NA	GBM	5.39172	1:DECEASED	3ed101b5-0007-4957-a25d-4cf43bde08b6	NA	NA	NA	With Tumor	5.39172	1:PROGRESSION	NA	NA	White	Yes	1	Primary	Male	Matched	NA
gbm_tcga_pan_can_atlas_2018	TCGA-06-6693	TCGA-06-6693-01	64	NA	NA	8	Glioblastoma	GBM	Glioblastoma Multiforme	15	-23585	0	NA	NA	120.558	1:DEAD WITH TUMOR	Not Hispanic Or Latino	9/26/11	0.1589	NA	No	C71.9	9440-03-01	C71.9	Yes	No	0.31	0.27	43	NA	GBM	120.558	1:DECEASED	d27a7f17-fdc9-4325-b98b-ad6839cc88f5	NA	NA	NA	With Tumor	120.558	1:PROGRESSION	NA	NA	White	No	1	Primary	Female	Matched	NA
gbm_tcga_pan_can_atlas_2018	TCGA-06-6694	TCGA-06-6694-01	76	NA	NA	16	Glioblastoma	GBM	Glioblastoma Multiforme	224	-27909	0	NA	NA	7.3643	1:DEAD WITH TUMOR	Not Hispanic Or Latino	9/26/11	0.3172	NA	No	C71.9	9440-03-01	C71.9	Yes	No	0.3127	0.19	70	NA	GBM	7.3643	1:DECEASED	863d58e7-91c2-4602-98ed-c6c6e0859566	NA	NA	NA	With Tumor	7.3643	1:PROGRESSION	NA	NA	White	NA	1	Primary	Female	Matched	NA
gbm_tcga_pan_can_atlas_2018	TCGA-06-6695	TCGA-06-6695-01	64	NA	NA	9	Glioblastoma	GBM	Glioblastoma Multiforme	253	-23426	0	NA	NA	8.31772	0:ALIVE OR DEAD TUMOR FREE	Not Hispanic Or Latino	9/14/11	0.1715	NA	No	C71.9	9440-03-01	C71.9	Yes	No	0.318	0.03	55	NA	GBM	8.31772	0:LIVING	0628cb4a-c480-4b2f-bd2e-bb33e6994302	NA	NA	NA	With Tumor	4.37255	1:PROGRESSION	NA	NA	White	Yes	1	Primary	Male	Matched	NA
gbm_tcga_pan_can_atlas_2018	TCGA-06-6697	TCGA-06-6697-01	65	NA	NA	9	Glioblastoma	GBM	Glioblastoma Multiforme	391	-23763	0	NA	NA	12.8547	0:ALIVE OR DEAD TUMOR FREE	Not Hispanic Or Latino	9/14/11	0.2048	NA	No	C71.9	9440-03-01	C71.9	Yes	No	0.3018	0	59	NA	GBM	12.8547	0:LIVING	b28b3575-8097-4a97-b32a-5f0eeff64863	NA	NA	NA	With Tumor	10.0602	1:PROGRESSION	NA	NA	White	Yes	1	Primary	Male	Matched	NA
gbm_tcga_pan_can_atlas_2018	TCGA-06-6698	TCGA-06-6698-01	53	NA	NA	6	Glioblastoma	GBM	Glioblastoma Multiforme	145	-19591	0	NA	NA	4.76707	0:ALIVE OR DEAD TUMOR FREE	Not Hispanic Or Latino	9/14/11	0.1394	NA	No	C71.9	9440-03-01	C71.9	Yes	No	0.3509	1.56	34	NA	GBM	4.76707	0:LIVING	c129c34a-8d40-4d98-b9ad-a10d3f7b3ee0	NA	NA	NA	With Tumor	4.76707	0:CENSORED	NA	NA	White	Yes	1	Primary	Female	Matched	NA
gbm_tcga_pan_can_atlas_2018	TCGA-06-6699	TCGA-06-6699-01	58	NA	NA	7	Glioblastoma	GBM	Glioblastoma Multiforme	47	-21190	0	NA	NA	1.54519	0:ALIVE OR DEAD TUMOR FREE	Not Hispanic Or Latino	9/14/11	0.1645	NA	No	C71.9	9440-03-01	C71.9	Yes	No	0.3093	0.08	52	NA	GBM	1.54519	0:LIVING	9848f14b-8eab-4ac9-89b0-99a5ebf14696	NA	NA	NA	With Tumor	1.54519	0:CENSORED	NA	NA	White	Yes	1	Primary	Female	Matched	NA
gbm_tcga_pan_can_atlas_2018	TCGA-06-6700	TCGA-06-6700-01	76	NA	NA	4	Glioblastoma	GBM	Glioblastoma Multiforme	145	-27850	0	NA	NA	4.76707	0:ALIVE OR DEAD TUMOR FREE	Not Hispanic Or Latino	9/14/11	0.1095	NA	No	C71.9	9440-03-01	C71.9	Yes	No	0.3157	0	47	NA	GBM	4.76707	0:LIVING	3dddfc44-7bb1-4974-8a65-a84fd4bac484	NA	NA	NA	With Tumor	4.76707	0:CENSORED	NA	NA	White	Yes	1	Primary	Male	Matched	NA
gbm_tcga_pan_can_atlas_2018	TCGA-06-6701	TCGA-06-6701-01	60	NA	NA	0	Glioblastoma	GBM	Glioblastoma Multiforme	151	-22051	0	NA	NA	4.96433	0:ALIVE OR DEAD TUMOR FREE	Not Hispanic Or Latino	9/14/11	0.0498	NA	No	C71.9	9440-03-01	C71.9	Yes	No	0.3067	0.02	34	NA	GBM	4.96433	0:LIVING	13429a31-a193-4180-a8b2-cceaa21ecbfd	NA	NA	NA	With Tumor	4.96433	0:CENSORED	NA	NA	White	Yes	1	Primary	Male	Matched	NA
gbm_tcga_pan_can_atlas_2018	TCGA-06-A5U0	TCGA-06-A5U0-01	21	NA	NA	6	Glioblastoma	GBM	Glioblastoma Multiforme	815	-7958	0	NA	NA	26.7942	0:ALIVE OR DEAD TUMOR FREE	Not Hispanic Or Latino	5/13/13	0.2335	NA	No	C71.4	9440-03-01	C71.4	Yes	No	0.3472	0.05	32	Yes	GBM	26.7942	0:LIVING	603D2B61-B636-4054-AC95-AB66DABB3B48	NA	NA	NA	With Tumor	3.28764	1:PROGRESSION	NA	No	Black or African American	Yes	1	Primary	Female	Matched	NA
gbm_tcga_pan_can_atlas_2018	TCGA-06-A5U1	TCGA-06-A5U1-01	78	NA	NA	9	Glioblastoma	GBM	Glioblastoma Multiforme	NA	-28545	0	NA	NA	1.87395	1:DEAD WITH TUMOR	Not Hispanic Or Latino	5/13/13	0.2688	NA	No	C71.4	9440-03-01	C71.4	Yes	No	0.3227	0	52	NA	GBM	1.87395	1:DECEASED	81648978-A543-4EAE-8848-98DDF1CB832B	NA	NA	NA	With Tumor	1.87395	1:PROGRESSION	NA	No	Black or African American	No	1	Primary	Female	Matched	NA
gbm_tcga_pan_can_atlas_2018	TCGA-06-A6S0	TCGA-06-A6S0-01	79	NA	NA	4	Glioblastoma	GBM	Glioblastoma Multiforme	NA	-29037	0	NA	NA	3.12325	1:DEAD WITH TUMOR	Not Hispanic Or Latino	2010-01-13	0.1683	NA	No	C71.9	9440-03-01	C71.9	Yes	No	0.3315	0.05	54	NA	GBM	3.12325	1:DECEASED	820AEA32-8F1C-478B-AB56-8171425CD76B	NA	NA	NA	With Tumor	3.12325	1:PROGRESSION	NA	No	Black or African American	Yes	1	Primary	Male	Matched	NA
gbm_tcga_pan_can_atlas_2018	TCGA-06-A6S1	TCGA-06-A6S1-01	53	NA	NA	9	Glioblastoma	GBM	Glioblastoma Multiforme	NA	-19443	0	NA	NA	2.56436	1:DEAD WITH TUMOR	Not Hispanic Or Latino	2010-01-13	0.2619	NA	No	C71.9	9440-03-01	C71.9	Yes	No	0.3301	0	45	NA	GBM	2.56436	1:DECEASED	E3953994-0299-4E04-9423-6153B142FB8E	NA	NA	NA	With Tumor	1.51231	1:PROGRESSION	NA	No	Black or African American	Yes	1	Primary	Female	Matched	NA
gbm_tcga_pan_can_atlas_2018	TCGA-06-A7TK	TCGA-06-A7TK-01	64	NA	NA	8	Glioblastoma	GBM	Glioblastoma Multiforme	164	-23674	0	NA	NA	14.5971	1:DEAD WITH TUMOR	Not Hispanic Or Latino	12/23/13	0.1944	NA	No	C71.1	9440-03-01	C71.1	Yes	No	0.3082	0.01	51	Yes	GBM	14.5971	1:DECEASED	41685C5A-A548-483A-8A20-305AD8D61771	NA	NA	NA	With Tumor	11.2437	1:PROGRESSION	NA	No	Black or African American	Yes	1	Primary	Male	Matched	NA
gbm_tcga_pan_can_atlas_2018	TCGA-06-A7TL	TCGA-06-A7TL-01	30	NA	NA	4	Glioblastoma	GBM	Glioblastoma Multiforme	539	-11297	0	NA	NA	17.7204	0:ALIVE OR DEAD TUMOR FREE	Not Hispanic Or Latino	2002-05-14	0.1837	NA	No	C71.8	9440-03-01	C71.8	Yes	No	0.3372	0.08	28	No	GBM	17.7204	0:LIVING	0CA72EBD-FF33-45B8-A97C-3F1435603D71	NA	NA	NA	With Tumor	6.18075	1:PROGRESSION	NA	No	Black or African American	Yes	1	Primary	Female	Matched	NA
gbm_tcga_pan_can_atlas_2018	TCGA-08-0244	TCGA-08-0244-01	NA	NA	NA	5	Glioblastoma	GBM	Glioblastoma Multiforme	NA	NA	NA	NA	NA	22.6847	1:DEAD WITH TUMOR	NA	NA	0.1865	NA	NA	NA	NA	NA	NA	No	NA	NA	NA	NA	GBM	22.6847	1:DECEASED	NA	NA	NA	NA	NA	15.9122	1:PROGRESSION	NA	NA	NA	NA	1	Primary	NA	Matched	NA
gbm_tcga_pan_can_atlas_2018	TCGA-08-0245	TCGA-08-0245-01	NA	NA	NA	11	Glioblastoma	GBM	Glioblastoma Multiforme	NA	NA	NA	NA	NA	37.8407	1:DEAD WITH TUMOR	NA	NA	0.476	NA	NA	NA	NA	NA	NA	No	NA	NA	NA	NA	GBM	37.8407	1:DECEASED	NA	NA	NA	NA	NA	15.2218	1:PROGRESSION	NA	NA	NA	NA	1	Primary	NA	Matched	NA
gbm_tcga_pan_can_atlas_2018	TCGA-08-0246	TCGA-08-0246-01	NA	NA	NA	21	Glioblastoma	GBM	Glioblastoma Multiforme	NA	NA	NA	NA	NA	4.1753	1:DEAD WITH TUMOR	NA	NA	0.5416	NA	NA	NA	NA	NA	NA	No	NA	NA	NA	NA	GBM	4.1753	1:DECEASED	NA	NA	NA	NA	NA	3.38626	1:PROGRESSION	NA	NA	NA	NA	1	Primary	NA	Matched	NA
gbm_tcga_pan_can_atlas_2018	TCGA-08-0344	TCGA-08-0344-01	NA	NA	NA	2	Glioblastoma	GBM	Glioblastoma Multiforme	NA	NA	NA	NA	NA	115.856	1:DEAD WITH TUMOR	NA	NA	0.0614	NA	NA	NA	NA	NA	NA	No	NA	NA	NA	NA	GBM	115.856	1:DECEASED	NA	NA	NA	NA	NA	61.8075	1:PROGRESSION	NA	NA	NA	NA	1	Primary	NA	Matched	NA
gbm_tcga_pan_can_atlas_2018	TCGA-08-0345	TCGA-08-0345-01	NA	NA	NA	6	Glioblastoma	GBM	Glioblastoma Multiforme	NA	NA	NA	NA	NA	1.74245	1:DEAD WITH TUMOR	NA	NA	0.1755	NA	NA	NA	NA	NA	NA	No	NA	NA	NA	NA	GBM	1.74245	1:DECEASED	NA	NA	NA	NA	NA	1.74245	1:PROGRESSION	NA	NA	NA	NA	1	Primary	NA	Matched	NA
gbm_tcga_pan_can_atlas_2018	TCGA-08-0346	TCGA-08-0346-01	NA	NA	NA	8	Glioblastoma	GBM	Glioblastoma Multiforme	NA	NA	NA	NA	NA	8.41635	1:DEAD WITH TUMOR	NA	NA	0.1132	NA	NA	NA	NA	NA	NA	No	NA	NA	NA	NA	GBM	8.41635	1:DECEASED	NA	NA	NA	NA	NA	2.46573	1:PROGRESSION	NA	NA	NA	NA	1	Primary	NA	Matched	NA
gbm_tcga_pan_can_atlas_2018	TCGA-08-0347	TCGA-08-0347-01	NA	NA	NA	5	Glioblastoma	GBM	Glioblastoma Multiforme	NA	NA	NA	NA	NA	25.7093	1:DEAD WITH TUMOR	NA	NA	0.1501	NA	NA	NA	NA	NA	NA	No	NA	NA	NA	NA	GBM	25.7093	1:DECEASED	NA	NA	NA	NA	NA	1.9397	1:PROGRESSION	NA	NA	NA	NA	1	Primary	NA	Matched	NA
gbm_tcga_pan_can_atlas_2018	TCGA-08-0348	TCGA-08-0348-01	NA	NA	NA	5	Glioblastoma	GBM	Glioblastoma Multiforme	NA	NA	NA	NA	NA	12.1643	1:DEAD WITH TUMOR	NA	NA	0.1703	NA	NA	NA	NA	NA	NA	No	NA	NA	NA	NA	GBM	12.1643	1:DECEASED	NA	NA	NA	NA	NA	6.50952	1:PROGRESSION	NA	NA	NA	NA	1	Primary	NA	Matched	NA
gbm_tcga_pan_can_atlas_2018	TCGA-08-0349	TCGA-08-0349-01	NA	NA	NA	8	Glioblastoma	GBM	Glioblastoma Multiforme	NA	NA	NA	NA	NA	9.79715	1:DEAD WITH TUMOR	NA	NA	0.2547	NA	NA	NA	NA	NA	NA	No	NA	NA	NA	NA	GBM	9.79715	1:DECEASED	NA	NA	NA	NA	NA	3.0575	1:PROGRESSION	NA	NA	NA	NA	1	Primary	NA	Matched	NA
gbm_tcga_pan_can_atlas_2018	TCGA-08-0350	TCGA-08-0350-01	NA	NA	NA	5	Glioblastoma	GBM	Glioblastoma Multiforme	NA	NA	NA	NA	NA	29.2271	1:DEAD WITH TUMOR	NA	NA	0.1689	NA	NA	NA	NA	NA	NA	No	NA	NA	NA	NA	GBM	29.2271	1:DECEASED	NA	NA	NA	NA	NA	14.4327	1:PROGRESSION	NA	NA	NA	NA	1	Primary	NA	Matched	NA
gbm_tcga_pan_can_atlas_2018	TCGA-08-0351	TCGA-08-0351-01	NA	NA	NA	3	Glioblastoma	GBM	Glioblastoma Multiforme	NA	NA	NA	NA	NA	65.3253	1:DEAD WITH TUMOR	NA	NA	0.1112	NA	NA	NA	NA	NA	NA	No	NA	NA	NA	NA	GBM	65.3253	1:DECEASED	NA	NA	NA	NA	NA	50.6953	1:PROGRESSION	NA	NA	NA	NA	1	Primary	NA	Matched	NA
gbm_tcga_pan_can_atlas_2018	TCGA-08-0352	TCGA-08-0352-01	NA	NA	NA	8	Glioblastoma	GBM	Glioblastoma Multiforme	NA	NA	NA	NA	NA	1.28218	1:DEAD WITH TUMOR	NA	NA	0.1578	NA	NA	NA	NA	NA	NA	No	NA	NA	NA	NA	GBM	1.28218	1:DECEASED	NA	NA	NA	NA	NA	1.28218	1:PROGRESSION	NA	NA	NA	NA	1	Primary	NA	Matched	NA
gbm_tcga_pan_can_atlas_2018	TCGA-08-0353	TCGA-08-0353-01	NA	NA	NA	5	Glioblastoma	GBM	Glioblastoma Multiforme	NA	NA	NA	NA	NA	8.41635	1:DEAD WITH TUMOR	NA	NA	0.1384	NA	NA	NA	NA	NA	NA	No	NA	NA	NA	NA	GBM	8.41635	1:DECEASED	NA	NA	NA	NA	NA	5.39172	1:PROGRESSION	NA	NA	NA	NA	1	Primary	NA	Matched	NA
gbm_tcga_pan_can_atlas_2018	TCGA-08-0354	TCGA-08-0354-01	NA	NA	NA	6	Glioblastoma	GBM	Glioblastoma Multiforme	NA	NA	NA	NA	NA	17.9505	1:DEAD WITH TUMOR	NA	NA	0.1642	NA	NA	NA	NA	NA	NA	No	NA	NA	NA	NA	GBM	17.9505	1:DECEASED	NA	NA	NA	NA	NA	8.31772	1:PROGRESSION	NA	NA	NA	NA	1	Primary	NA	Matched	NA
gbm_tcga_pan_can_atlas_2018	TCGA-08-0355	TCGA-08-0355-01	NA	NA	NA	7	Glioblastoma	GBM	Glioblastoma Multiforme	NA	NA	NA	NA	NA	24.5586	1:DEAD WITH TUMOR	NA	NA	0.182	NA	NA	NA	NA	NA	NA	No	NA	NA	NA	NA	GBM	24.5586	1:DECEASED	NA	NA	NA	NA	NA	17.0628	1:PROGRESSION	NA	NA	NA	NA	1	Primary	NA	Matched	NA
gbm_tcga_pan_can_atlas_2018	TCGA-08-0356	TCGA-08-0356-01	NA	NA	NA	8	Glioblastoma	GBM	Glioblastoma Multiforme	NA	NA	NA	NA	NA	31.101	1:DEAD WITH TUMOR	NA	NA	0.1554	NA	NA	NA	NA	NA	NA	No	NA	NA	NA	NA	GBM	31.101	1:DECEASED	NA	NA	NA	NA	NA	14.6957	1:PROGRESSION	NA	NA	NA	NA	1	Primary	NA	Matched	NA
gbm_tcga_pan_can_atlas_2018	TCGA-08-0357	TCGA-08-0357-01	NA	NA	NA	6	Glioblastoma	GBM	Glioblastoma Multiforme	NA	NA	NA	NA	NA	37.5777	1:DEAD WITH TUMOR	NA	NA	0.1448	NA	NA	NA	NA	NA	NA	No	NA	NA	NA	NA	GBM	37.5777	1:DECEASED	NA	NA	NA	NA	NA	5.09583	1:PROGRESSION	NA	NA	NA	NA	1	Primary	NA	Matched	NA
gbm_tcga_pan_can_atlas_2018	TCGA-08-0358	TCGA-08-0358-01	NA	NA	NA	6	Glioblastoma	GBM	Glioblastoma Multiforme	NA	NA	NA	NA	NA	22.2902	1:DEAD WITH TUMOR	NA	NA	0.1718	NA	NA	NA	NA	NA	NA	No	NA	NA	NA	NA	GBM	22.2902	1:DECEASED	NA	NA	NA	NA	NA	8.67936	1:PROGRESSION	NA	NA	NA	NA	1	Primary	NA	Matched	NA
gbm_tcga_pan_can_atlas_2018	TCGA-08-0359	TCGA-08-0359-01	NA	NA	NA	6	Glioblastoma	GBM	Glioblastoma Multiforme	NA	NA	NA	NA	NA	3.38626	1:DEAD WITH TUMOR	NA	NA	0.1795	NA	NA	NA	NA	NA	NA	No	NA	NA	NA	NA	GBM	3.38626	1:DECEASED	NA	NA	NA	NA	NA	3.38626	1:PROGRESSION	NA	NA	NA	NA	1	Primary	NA	Matched	NA
gbm_tcga_pan_can_atlas_2018	TCGA-08-0375	TCGA-08-0375-01	NA	NA	NA	10	Glioblastoma	GBM	Glioblastoma Multiforme	NA	NA	NA	NA	NA	12.23	1:DEAD WITH TUMOR	NA	NA	0.1982	NA	NA	NA	NA	NA	NA	No	NA	NA	NA	NA	GBM	12.23	1:DECEASED	NA	NA	NA	NA	NA	5.29309	1:PROGRESSION	NA	NA	NA	NA	1	Primary	NA	Matched	NA
gbm_tcga_pan_can_atlas_2018	TCGA-08-0380	TCGA-08-0380-01	NA	NA	NA	6	Glioblastoma	GBM	Glioblastoma Multiforme	NA	NA	NA	NA	NA	14.9259	1:DEAD WITH TUMOR	NA	NA	0.1727	NA	NA	NA	NA	NA	NA	No	NA	NA	NA	NA	GBM	14.9259	1:DECEASED	NA	NA	NA	NA	NA	4.96433	1:PROGRESSION	NA	NA	NA	NA	1	Primary	NA	Matched	NA
gbm_tcga_pan_can_atlas_2018	TCGA-08-0386	TCGA-08-0386-01	NA	NA	NA	7	Glioblastoma	GBM	Glioblastoma Multiforme	NA	NA	NA	NA	NA	18.0162	1:DEAD WITH TUMOR	NA	NA	0.3945	NA	NA	NA	NA	NA	NA	No	0.2734	0.04	10	NA	GBM	18.0162	1:DECEASED	NA	NA	NA	NA	NA	14.0382	1:PROGRESSION	NA	NA	NA	NA	1	Primary	NA	Matched	NA
gbm_tcga_pan_can_atlas_2018	TCGA-08-0389	TCGA-08-0389-01	NA	NA	NA	6	Glioblastoma	GBM	Glioblastoma Multiforme	NA	NA	NA	NA	NA	15.3533	1:DEAD WITH TUMOR	NA	NA	0.152	NA	NA	NA	NA	NA	NA	No	NA	NA	NA	NA	GBM	15.3533	1:DECEASED	NA	NA	NA	NA	NA	15.3533	1:PROGRESSION	NA	NA	NA	NA	1	Primary	NA	Matched	NA
gbm_tcga_pan_can_atlas_2018	TCGA-08-0390	TCGA-08-0390-01	NA	NA	NA	5	Glioblastoma	GBM	Glioblastoma Multiforme	NA	NA	NA	NA	NA	13.9724	1:DEAD WITH TUMOR	NA	NA	0.1481	NA	NA	NA	NA	NA	NA	No	NA	NA	NA	NA	GBM	13.9724	1:DECEASED	NA	NA	NA	NA	NA	13.9724	1:PROGRESSION	NA	NA	NA	NA	1	Primary	NA	Matched	NA
gbm_tcga_pan_can_atlas_2018	TCGA-08-0392	TCGA-08-0392-01	NA	NA	NA	6	Glioblastoma	GBM	Glioblastoma Multiforme	NA	NA	NA	NA	NA	0.72328	1:DEAD WITH TUMOR	NA	NA	0.1801	NA	NA	NA	NA	NA	NA	No	NA	NA	NA	NA	GBM	0.72328	1:DECEASED	NA	NA	NA	NA	NA	0.72328	1:PROGRESSION	NA	NA	NA	NA	1	Primary	NA	Matched	NA
gbm_tcga_pan_can_atlas_2018	TCGA-08-0509	TCGA-08-0509-01	NA	NA	NA	8	Glioblastoma	GBM	Glioblastoma Multiforme	NA	NA	NA	NA	NA	12.5588	1:DEAD WITH TUMOR	NA	NA	0.1689	NA	NA	NA	NA	NA	NA	No	NA	NA	NA	NA	GBM	12.5588	1:DECEASED	NA	NA	NA	NA	NA	12.5588	1:PROGRESSION	NA	NA	NA	NA	1	Primary	NA	Matched	NA
gbm_tcga_pan_can_atlas_2018	TCGA-08-0510	TCGA-08-0510-01	NA	NA	NA	22	Glioblastoma	GBM	Glioblastoma Multiforme	NA	NA	NA	NA	NA	4.27393	1:DEAD WITH TUMOR	NA	NA	0.1714	NA	NA	NA	NA	NA	NA	No	NA	NA	NA	NA	GBM	4.27393	1:DECEASED	NA	NA	NA	NA	NA	2.95887	1:PROGRESSION	NA	NA	NA	NA	1	Primary	NA	Matched	NA
gbm_tcga_pan_can_atlas_2018	TCGA-08-0512	TCGA-08-0512-01	NA	NA	NA	7	Glioblastoma	GBM	Glioblastoma Multiforme	NA	NA	NA	NA	NA	42.1475	1:DEAD WITH TUMOR	NA	NA	0.1929	NA	NA	NA	NA	NA	NA	No	NA	NA	NA	NA	GBM	42.1475	1:DECEASED	NA	NA	NA	NA	NA	7.59444	1:PROGRESSION	NA	NA	NA	NA	1	Primary	NA	Matched	NA
gbm_tcga_pan_can_atlas_2018	TCGA-08-0514	TCGA-08-0514-01	NA	NA	NA	7	Glioblastoma	GBM	Glioblastoma Multiforme	NA	NA	NA	NA	NA	11.0793	1:DEAD WITH TUMOR	NA	NA	0.1915	NA	NA	NA	NA	NA	NA	No	NA	NA	NA	NA	GBM	11.0793	1:DECEASED	NA	NA	NA	NA	NA	11.0793	1:PROGRESSION	NA	NA	NA	NA	1	Primary	NA	Matched	NA
gbm_tcga_pan_can_atlas_2018	TCGA-08-0516	TCGA-08-0516-01	NA	NA	NA	1	Glioblastoma	GBM	Glioblastoma Multiforme	NA	NA	NA	NA	NA	19.5943	1:DEAD WITH TUMOR	NA	NA	0.4793	NA	NA	NA	NA	NA	NA	No	NA	NA	NA	NA	GBM	19.5943	1:DECEASED	NA	NA	NA	NA	NA	1.31505	1:PROGRESSION	NA	NA	NA	NA	1	Primary	NA	Matched	NA
gbm_tcga_pan_can_atlas_2018	TCGA-08-0517	TCGA-08-0517-01	NA	NA	NA	6	Glioblastoma	GBM	Glioblastoma Multiforme	NA	NA	NA	NA	NA	58.6843	1:DEAD WITH TUMOR	NA	NA	0.2415	NA	NA	NA	NA	NA	NA	No	NA	NA	NA	NA	GBM	58.6843	1:DECEASED	NA	NA	NA	NA	NA	33.6654	1:PROGRESSION	NA	NA	NA	NA	1	Primary	NA	Matched	NA
gbm_tcga_pan_can_atlas_2018	TCGA-08-0518	TCGA-08-0518-01	NA	NA	NA	6	Glioblastoma	GBM	Glioblastoma Multiforme	NA	NA	NA	NA	NA	19.3313	1:DEAD WITH TUMOR	NA	NA	0.1841	NA	NA	NA	NA	NA	NA	No	NA	NA	NA	NA	GBM	19.3313	1:DECEASED	NA	NA	NA	NA	NA	4.40543	1:PROGRESSION	NA	NA	NA	NA	1	Primary	NA	Matched	NA
gbm_tcga_pan_can_atlas_2018	TCGA-08-0520	TCGA-08-0520-01	NA	NA	NA	8	Glioblastoma	GBM	Glioblastoma Multiforme	NA	NA	NA	NA	NA	10.7506	1:DEAD WITH TUMOR	NA	NA	0.2513	NA	NA	NA	NA	NA	NA	No	NA	NA	NA	NA	GBM	10.7506	1:DECEASED	NA	NA	NA	NA	NA	3.45202	1:PROGRESSION	NA	NA	NA	NA	1	Primary	NA	Matched	NA
gbm_tcga_pan_can_atlas_2018	TCGA-08-0521	TCGA-08-0521-01	NA	NA	NA	0	Glioblastoma	GBM	Glioblastoma Multiforme	NA	NA	NA	NA	NA	4.79995	1:DEAD WITH TUMOR	NA	NA	0.0466	NA	NA	NA	NA	NA	NA	No	NA	NA	NA	NA	GBM	4.79995	1:DECEASED	NA	NA	NA	NA	NA	4.10954	1:PROGRESSION	NA	NA	NA	NA	1	Primary	NA	Matched	NA
gbm_tcga_pan_can_atlas_2018	TCGA-08-0524	TCGA-08-0524-01	NA	NA	NA	3	Glioblastoma	GBM	Glioblastoma Multiforme	NA	NA	NA	NA	NA	7.26567	1:DEAD WITH TUMOR	NA	NA	0.1226	NA	NA	NA	NA	NA	NA	No	NA	NA	NA	NA	GBM	7.26567	1:DECEASED	NA	NA	NA	NA	NA	2.00546	1:PROGRESSION	NA	NA	NA	NA	1	Primary	NA	Matched	NA
gbm_tcga_pan_can_atlas_2018	TCGA-08-0525	TCGA-08-0525-01	NA	NA	NA	11	Glioblastoma	GBM	Glioblastoma Multiforme	NA	NA	NA	NA	NA	15.9779	1:DEAD WITH TUMOR	NA	NA	0.2857	NA	NA	NA	NA	NA	NA	No	NA	NA	NA	NA	GBM	15.9779	1:DECEASED	NA	NA	NA	NA	NA	11.2766	1:PROGRESSION	NA	NA	NA	NA	1	Primary	NA	Matched	NA
gbm_tcga_pan_can_atlas_2018	TCGA-08-0529	TCGA-08-0529-01	NA	NA	NA	7	Glioblastoma	GBM	Glioblastoma Multiforme	NA	NA	NA	NA	NA	18.4108	1:DEAD WITH TUMOR	NA	NA	0.153	NA	NA	NA	NA	NA	NA	No	NA	NA	NA	NA	GBM	18.4108	1:DECEASED	NA	NA	NA	NA	NA	10.7834	1:PROGRESSION	NA	NA	NA	NA	1	Primary	NA	Matched	NA
gbm_tcga_pan_can_atlas_2018	TCGA-08-0531	TCGA-08-0531-01	NA	NA	NA	6	Glioblastoma	GBM	Glioblastoma Multiforme	NA	NA	NA	NA	NA	7.56156	1:DEAD WITH TUMOR	NA	NA	0.1471	NA	NA	NA	NA	NA	NA	No	NA	NA	NA	NA	GBM	7.56156	1:DECEASED	NA	NA	NA	NA	NA	7.56156	1:PROGRESSION	NA	NA	NA	NA	1	Primary	NA	Matched	NA
ov_tcga_pan_can_atlas_2018	TCGA-09-0364	TCGA-09-0364-01	NA	NA	NA	11	Ovarian Epithelial Tumor	OV	Serous Ovarian Cancer	NA	NA	NA	12.9862	1:Recurred/Progressed	29.1613	1:DEAD WITH TUMOR	NA	NA	0.5758	NA	NA	NA	NA	NA	NA	Yes	0.5118	3	5	NA	SOC	29.1613	1:DECEASED	NA	NA	NA	NA	NA	12.9862	1:PROGRESSION	NA	NA	NA	NA	1	Primary	NA	Matched	OV
ov_tcga_pan_can_atlas_2018	TCGA-09-0365	TCGA-09-0365-01	NA	NA	NA	24	Ovarian Epithelial Tumor	OV	Serous Ovarian Cancer	NA	NA	NA	8.25196	1:Recurred/Progressed	9.46839	1:DEAD WITH TUMOR	NA	NA	0.5928	NA	NA	NA	NA	NA	NA	No	0.2915	2.25	54	NA	SOC	9.46839	1:DECEASED	NA	NA	NA	NA	NA	8.25196	1:PROGRESSION	NA	NA	NA	NA	1	Primary	NA	Matched	NA
ov_tcga_pan_can_atlas_2018	TCGA-09-0366	TCGA-09-0366-01	NA	NA	NA	18	Ovarian Epithelial Tumor	OV	Serous Ovarian Cancer	NA	NA	NA	NA	NA	57.7638	1:DEAD WITH TUMOR	NA	NA	0.519	NA	NA	NA	NA	NA	NA	No	0.2689	1.17	NA	NA	SOC	57.7638	1:DECEASED	NA	NA	NA	NA	NA	6.24651	1:PROGRESSION	NA	NA	NA	NA	1	Primary	NA	Matched	NA
ov_tcga_pan_can_atlas_2018	TCGA-09-0367	TCGA-09-0367-01	NA	NA	NA	12	Ovarian Epithelial Tumor	OV	Serous Ovarian Cancer	NA	NA	NA	NA	NA	17.9834	1:DEAD WITH TUMOR	NA	NA	0.6295	NA	NA	NA	NA	NA	NA	No	0.3076	1.8	NA	NA	SOC	17.9834	1:DECEASED	NA	NA	NA	NA	NA	17.9834	1:PROGRESSION	NA	NA	NA	NA	1	Primary	NA	Matched	NA
ov_tcga_pan_can_atlas_2018	TCGA-09-0369	TCGA-09-0369-01	NA	NA	NA	15	Ovarian Epithelial Tumor	OV	Serous Ovarian Cancer	NA	NA	NA	9.00812	1:Recurred/Progressed	35.5722	1:DEAD WITH TUMOR	NA	NA	0.6931	NA	NA	NA	NA	NA	NA	Yes	0.2862	2.07	102	NA	SOC	35.5722	1:DECEASED	NA	NA	NA	NA	NA	9.00812	1:PROGRESSION	NA	NA	NA	NA	1	Primary	NA	Matched	OV
ov_tcga_pan_can_atlas_2018	TCGA-09-1659	TCGA-09-1659-01	51	NA	NA	17	Ovarian Epithelial Tumor	OV	Serous Ovarian Cancer	NA	-18733	0	NA	NA	9.99441	1:DEAD WITH TUMOR	Not Hispanic Or Latino	2006-02-09	0.5905	G3	No	C56.9	8441-03-01	C56.9	Yes	No	NA	2.37	NA	NA	SOC	9.99441	1:DECEASED	644a88a7-dc56-468a-af5c-60278aab7642	NA	NA	NA	With Tumor	9.99441	1:PROGRESSION	NA	NA	White	No	1	Primary	Female	Matched	NA
ov_tcga_pan_can_atlas_2018	TCGA-09-1661	TCGA-09-1661-01	75	NA	NA	24	Ovarian Epithelial Tumor	OV	Serous Ovarian Cancer	NA	-27486	0	NA	NA	38.4325	1:DEAD WITH TUMOR	Not Hispanic Or Latino	2006-02-09	0.7353	G3	No	C56.9	8441-03-01	C56.9	Yes	No	NA	0.09	NA	NA	SOC	38.4325	1:DECEASED	f8e9d538-7291-4fe7-b3f2-d01676a027f9	NA	NA	NA	With Tumor	38.4325	1:PROGRESSION	NA	NA	White	No	1	Primary	Female	Matched	NA
ov_tcga_pan_can_atlas_2018	TCGA-09-1662	TCGA-09-1662-01	58	NA	NA	4	Ovarian Epithelial Tumor	OV	Serous Ovarian Cancer	NA	-21246	0	NA	NA	89.325	1:DEAD WITH TUMOR	Not Hispanic Or Latino	2006-02-09	0.3567	G3	No	C56.9	8441-03-01	C56.9	Yes	No	NA	0.07	NA	NA	SOC	89.325	1:DECEASED	867f9563-16c9-45a8-b519-6df61ba1b6b7	NA	NA	NA	With Tumor	34.3887	1:PROGRESSION	NA	NA	White	No	1	Primary	Female	Matched	NA
ov_tcga_pan_can_atlas_2018	TCGA-09-1664	TCGA-09-1664-01	37	NA	NA	2	Ovarian Epithelial Tumor	OV	Serous Ovarian Cancer	NA	-13739	0	74.9252	0:DiseaseFree	74.9252	NA	Not Hispanic Or Latino	2006-02-09	0.0912	G1	No	C56.9	8441-03-01	C56.9	Yes	No	0.2365	0.49	11	NA	SOC	74.9252	1:DECEASED	3438c018-9856-4628-ae59-7d365713647f	NA	NA	NA	NA	74.9252	0:CENSORED	NA	NA	White	No	1	Primary	Female	Matched	NA
ov_tcga_pan_can_atlas_2018	TCGA-09-1665	TCGA-09-1665-01	73	NA	NA	12	Ovarian Epithelial Tumor	OV	Serous Ovarian Cancer	NA	-27010	0	15.3861	1:Recurred/Progressed	41.6215	1:DEAD WITH TUMOR	Not Hispanic Or Latino	2006-02-09	0.7047	G2	No	C56.9	8441-03-01	C56.9	Yes	No	NA	0.12	NA	NA	SOC	41.6215	1:DECEASED	9d25cd0e-0a3e-4ee0-b1a3-58ffab348c9d	NA	NA	NA	With Tumor	15.3861	1:PROGRESSION	NA	NA	White	No	1	Primary	Female	Matched	NA
ov_tcga_pan_can_atlas_2018	TCGA-09-1666	TCGA-09-1666-01	57	NA	NA	3	Ovarian Epithelial Tumor	OV	Serous Ovarian Cancer	1752	-21066	0	15.7806	1:Recurred/Progressed	57.5994	0:ALIVE OR DEAD TUMOR FREE	Not Hispanic Or Latino	2006-02-09	0.8926	G3	No	C56.9	8441-03-01	C56.9	Yes	No	NA	0.31	NA	NA	SOC	57.5994	0:LIVING	4eac2c98-86d2-4ee6-a1d3-157d013c78dc	NA	NA	NA	With Tumor	15.7806	1:PROGRESSION	NA	NA	White	No	1	Primary	Female	Matched	NA
ov_tcga_pan_can_atlas_2018	TCGA-09-1667	TCGA-09-1667-01	61	NA	NA	17	Ovarian Epithelial Tumor	OV	Serous Ovarian Cancer	1882	-22306	0	15.1231	1:Recurred/Progressed	61.8733	0:ALIVE OR DEAD TUMOR FREE	Not Hispanic Or Latino	2006-02-09	0.4345	G2	No	C56.9	8441-03-01	C56.9	Yes	No	NA	0.12	NA	NA	SOC	61.8733	0:LIVING	32d4d200-1fdf-44ed-b81f-1954a9c93926	NA	NA	NA	With Tumor	15.1231	1:PROGRESSION	NA	NA	White	No	1	Primary	Female	Matched	NA
ov_tcga_pan_can_atlas_2018	TCGA-09-1668	TCGA-09-1668-01	57	NA	NA	18	Ovarian Epithelial Tumor	OV	Serous Ovarian Cancer	1684	-20972	0	55.3638	0:DiseaseFree	55.3638	0:ALIVE OR DEAD TUMOR FREE	Not Hispanic Or Latino	2006-02-09	0.6808	G3	No	C56.9	8441-03-01	C56.9	Yes	No	NA	0.08	NA	NA	SOC	55.3638	0:LIVING	0e475b3d-be3c-431a-ab12-5a867ea8f6cd	NA	NA	NA	With Tumor	55.3638	0:CENSORED	NA	NA	White	No	1	Primary	Female	Matched	NA
ov_tcga_pan_can_atlas_2018	TCGA-09-1669	TCGA-09-1669-01	54	NA	NA	7	Ovarian Epithelial Tumor	OV	Serous Ovarian Cancer	928	-20052	0	30.5093	0:DiseaseFree	30.5093	0:ALIVE OR DEAD TUMOR FREE	Not Hispanic Or Latino	2006-02-09	0.4394	G3	No	C56.9	8441-03-01	C56.9	Yes	No	NA	0.66	NA	NA	SOC	30.5093	0:LIVING	b1c90c69-6149-4105-8182-ab9212f196be	NA	NA	NA	With Tumor	30.5093	0:CENSORED	NA	NA	White	No	1	Primary	Female	Matched	NA
ov_tcga_pan_can_atlas_2018	TCGA-09-1670	TCGA-09-1670-01	57	NA	NA	NA	Ovarian Epithelial Tumor	OV	Serous Ovarian Cancer	547	-21147	0	17.9834	1:Recurred/Progressed	17.9834	0:ALIVE OR DEAD TUMOR FREE	NA	2006-02-09	0.8335	G3	No	C56.9	8441-03-01	C56.9	Yes	Yes	0.2731	1.75	29	NA	SOC	17.9834	0:LIVING	60014a6e-6a13-4f92-bbfd-eeeee9632f98	NA	NA	NA	With Tumor	17.9834	1:PROGRESSION	NA	NA	White	No	1	Primary	Female	Matched	OV
ov_tcga_pan_can_atlas_2018	TCGA-09-1672	TCGA-09-1672-01	78	NA	NA	25	Ovarian Epithelial Tumor	OV	Serous Ovarian Cancer	178	-28556	0	NA	NA	5.85199	0:ALIVE OR DEAD TUMOR FREE	Not Hispanic Or Latino	2006-02-09	0.6237	G1	No	C56.9	8441-03-01	C56.9	Yes	No	0.2825	0.65	22	NA	SOC	5.85199	0:LIVING	66dc6379-a98b-498f-8109-e3a811d043ea	NA	NA	NA	Tumor Free	5.85199	0:CENSORED	NA	NA	White	No	1	Primary	Female	Matched	NA
ov_tcga_pan_can_atlas_2018	TCGA-09-1673	TCGA-09-1673-01	50	NA	NA	17	Ovarian Epithelial Tumor	OV	Serous Ovarian Cancer	92	-18599	0	NA	NA	3.02462	0:ALIVE OR DEAD TUMOR FREE	Not Hispanic Or Latino	2006-02-09	0.5429	G3	No	C56.9	8441-03-01	C56.9	Yes	Yes	0.2652	1.07	42	NA	SOC	3.02462	0:LIVING	4e6f88de-7624-4719-8234-4c9e5b2e2988	NA	NA	NA	With Tumor	3.02462	0:CENSORED	NA	NA	White	No	1	Primary	Female	Matched	OV
ov_tcga_pan_can_atlas_2018	TCGA-09-1674	TCGA-09-1674-01	79	NA	NA	24	Ovarian Epithelial Tumor	OV	Serous Ovarian Cancer	260	-28878	0	8.54785	0:DiseaseFree	8.54785	0:ALIVE OR DEAD TUMOR FREE	Not Hispanic Or Latino	2006-02-09	0.6023	G3	No	C56.9	8441-03-01	C56.9	Yes	Yes	0.2793	2.02	112	NA	SOC	8.54785	0:LIVING	1ede8063-e0e9-466d-891c-ac8916f1b5fa	NA	NA	NA	With Tumor	8.54785	0:CENSORED	NA	NA	White	No	1	Primary	Female	Matched	OV
ov_tcga_pan_can_atlas_2018	TCGA-09-1675	TCGA-09-1675-01	50	NA	NA	6	Ovarian Epithelial Tumor	OV	Serous Ovarian Cancer	2967	-18596	0	97.5441	0:DiseaseFree	97.5441	0:ALIVE OR DEAD TUMOR FREE	Not Hispanic Or Latino	2006-02-09	0.8556	G2	No	C56.9	8441-03-01	C56.9	Yes	No	0.2746	2.15	56	NA	SOC	97.5441	0:LIVING	0fc8777c-8f12-472f-a0ea-085139b35d1f	NA	NA	NA	Tumor Free	97.5441	0:CENSORED	NA	NA	NA	No	1	Primary	Female	Matched	NA
ov_tcga_pan_can_atlas_2018	TCGA-09-2043	TCGA-09-2043-01	69	NA	NA	9	Ovarian Epithelial Tumor	OV	Serous Ovarian Cancer	188	-25480	0	6.18075	0:DiseaseFree	6.18075	0:ALIVE OR DEAD TUMOR FREE	Not Hispanic Or Latino	2011-02-09	0.5683	G3	No	C56.9	8441-03-01	C56.9	Yes	No	0.3258	1.38	105	NA	SOC	6.18075	0:LIVING	2e05cd3a-a55f-43b8-b2a9-72fb742b89c9	NA	NA	NA	Tumor Free	6.18075	0:CENSORED	NA	NA	White	No	1	Primary	Female	Matched	NA
ov_tcga_pan_can_atlas_2018	TCGA-09-2044	TCGA-09-2044-01	77	NA	NA	9	Ovarian Epithelial Tumor	OV	Serous Ovarian Cancer	186	-28231	0	6.115	0:DiseaseFree	6.115	0:ALIVE OR DEAD TUMOR FREE	Not Hispanic Or Latino	2011-02-09	0.6316	G3	No	C56.9	8441-03-01	C56.9	Yes	Yes	0.3147	0.58	1892	NA	SOC	6.115	0:LIVING	7d03ddb6-f3fe-4b50-8bba-514aa65e7d0e	NA	NA	NA	Tumor Free	6.115	0:CENSORED	NA	NA	Asian	No	1	Primary	Female	Matched	OV
ov_tcga_pan_can_atlas_2018	TCGA-09-2045	TCGA-09-2045-01	50	NA	NA	NA	Ovarian Epithelial Tumor	OV	Serous Ovarian Cancer	NA	-18285	0	NA	NA	35.1448	1:DEAD WITH TUMOR	Not Hispanic Or Latino	2011-03-09	NA	G2	No	C56.9	8441-03-01	C56.9	Yes	No	0.2832	0.32	41	NA	SOC	35.1448	1:DECEASED	3768d34f-1527-40db-b116-cd80cee5ec3a	NA	NA	NA	With Tumor	20.745	1:PROGRESSION	NA	NA	Asian	No	1	Primary	Female	Matched	NA
ov_tcga_pan_can_atlas_2018	TCGA-09-2049	TCGA-09-2049-01	64	NA	NA	14	Ovarian Epithelial Tumor	OV	Serous Ovarian Cancer	3419	-23410	0	31.3312	1:Recurred/Progressed	112.404	0:ALIVE OR DEAD TUMOR FREE	Not Hispanic Or Latino	2011-03-09	0.7383	G3	No	C56.9	8441-03-01	C56.9	Yes	No	0.2793	0.91	139	NA	SOC	112.404	0:LIVING	05eb8bd5-d31b-4595-921a-366e53ea5a8b	NA	NA	NA	With Tumor	31.3312	1:PROGRESSION	NA	NA	White	No	1	Primary	Female	Matched	NA
ov_tcga_pan_can_atlas_2018	TCGA-09-2050	TCGA-09-2050-01	65	NA	NA	10	Ovarian Epithelial Tumor	OV	Serous Ovarian Cancer	2163	-23987	0	71.1115	0:DiseaseFree	71.1115	0:ALIVE OR DEAD TUMOR FREE	Not Hispanic Or Latino	2011-03-09	0.9166	G2	No	C56.9	8441-03-01	C56.9	Yes	No	0.2972	1.36	107	NA	SOC	71.1115	0:LIVING	3c037acf-f453-4513-a6dd-129163ddde2a	NA	NA	NA	Tumor Free	71.1115	0:CENSORED	NA	NA	White	No	1	Primary	Female	Matched	NA
ov_tcga_pan_can_atlas_2018	TCGA-09-2051	TCGA-09-2051-01	42	NA	NA	14	Ovarian Epithelial Tumor	OV	Serous Ovarian Cancer	1919	-15650	0	19.1669	1:Recurred/Progressed	63.0897	0:ALIVE OR DEAD TUMOR FREE	Not Hispanic Or Latino	2011-03-09	0.646	G3	No	C56.9	8441-03-01	C56.9	Yes	Yes	0.3008	1.4	230	NA	SOC	63.0897	0:LIVING	02594e5e-8751-47c1-9245-90c66984b665	NA	NA	NA	Tumor Free	19.1669	1:PROGRESSION	NA	NA	White	No	1	Primary	Female	Matched	OV
ov_tcga_pan_can_atlas_2018	TCGA-09-2053	TCGA-09-2053-01	72	NA	NA	16	Ovarian Epithelial Tumor	OV	Serous Ovarian Cancer	1209	-26433	0	39.7475	0:DiseaseFree	39.7475	0:ALIVE OR DEAD TUMOR FREE	Not Hispanic Or Latino	2011-02-09	0.7319	G3	No	C56.9	8441-03-01	C56.9	Yes	No	0.2787	0.58	73	NA	SOC	39.7475	0:LIVING	ea605be2-6578-4e01-8ec3-bbd84c0b7f1d	NA	NA	NA	Tumor Free	39.7475	0:CENSORED	NA	NA	White	No	1	Primary	Female	Matched	NA
ov_tcga_pan_can_atlas_2018	TCGA-09-2054	TCGA-09-2054-01	58	NA	NA	16	Ovarian Epithelial Tumor	OV	Serous Ovarian Cancer	637	-21285	0	NA	NA	20.9422	1:DEAD WITH TUMOR	Not Hispanic Or Latino	2011-02-09	0.5838	G3	No	C56.9	8441-03-01	C56.9	Yes	No	NA	NA	NA	NA	SOC	20.9422	1:DECEASED	cbd87697-7708-4b69-9e50-9ee474feabe1	NA	NA	NA	With Tumor	20.9422	1:PROGRESSION	NA	NA	Black or African American	No	1	Primary	Female	Matched	NA
ov_tcga_pan_can_atlas_2018	TCGA-09-2055	TCGA-09-2055-01	48	NA	NA	6	Ovarian Epithelial Tumor	OV	Serous Ovarian Cancer	819	-17545	0	26.9257	0:DiseaseFree	26.9257	0:ALIVE OR DEAD TUMOR FREE	Not Hispanic Or Latino	2011-02-09	0.3691	G3	No	C56.9	8441-03-01	C56.9	Yes	No	0.281	0.44	101	NA	SOC	26.9257	0:LIVING	838778c3-0b33-4fc5-97fc-5da163475485	NA	NA	NA	Tumor Free	26.9257	0:CENSORED	NA	NA	White	No	1	Primary	Female	Matched	NA
ov_tcga_pan_can_atlas_2018	TCGA-10-0925	TCGA-10-0925-01	NA	NA	NA	4	Ovarian Epithelial Tumor	OV	Serous Ovarian Cancer	NA	NA	NA	NA	NA	54.3117	1:DEAD WITH TUMOR	NA	NA	0.2977	NA	NA	NA	NA	NA	NA	No	NA	NA	NA	NA	SOC	54.3117	1:DECEASED	NA	NA	NA	NA	NA	18.345	1:PROGRESSION	NA	NA	NA	NA	1	Primary	NA	Matched	NA
ov_tcga_pan_can_atlas_2018	TCGA-10-0926	TCGA-10-0926-01	NA	NA	NA	20	Ovarian Epithelial Tumor	OV	Serous Ovarian Cancer	NA	NA	NA	9.43551	1:Recurred/Progressed	25.9066	1:DEAD WITH TUMOR	NA	NA	0.4703	NA	NA	NA	NA	NA	NA	No	0.3144	2.71	18	NA	SOC	25.9066	1:DECEASED	NA	NA	NA	NA	NA	9.43551	1:PROGRESSION	NA	NA	NA	NA	1	Primary	NA	Matched	NA
ov_tcga_pan_can_atlas_2018	TCGA-10-0927	TCGA-10-0927-01	NA	NA	NA	20	Ovarian Epithelial Tumor	OV	Serous Ovarian Cancer	NA	NA	NA	32.9092	1:Recurred/Progressed	81.8621	1:DEAD WITH TUMOR	NA	NA	0.6567	NA	NA	NA	NA	NA	NA	No	0.3504	0.41	18	NA	SOC	81.8621	1:DECEASED	NA	NA	NA	NA	NA	32.9092	1:PROGRESSION	NA	NA	NA	NA	1	Primary	NA	Matched	NA
ov_tcga_pan_can_atlas_2018	TCGA-10-0928	TCGA-10-0928-01	NA	NA	NA	7	Ovarian Epithelial Tumor	OV	Serous Ovarian Cancer	NA	NA	NA	NA	NA	18.5094	1:DEAD WITH TUMOR	NA	NA	0.9646	NA	NA	NA	NA	NA	NA	Yes	0.3325	4.26	7	NA	SOC	18.5094	1:DECEASED	NA	NA	NA	NA	NA	18.5094	1:PROGRESSION	NA	NA	NA	NA	1	Primary	NA	Matched	OV
ov_tcga_pan_can_atlas_2018	TCGA-10-0930	TCGA-10-0930-01	NA	NA	NA	16	Ovarian Epithelial Tumor	OV	Serous Ovarian Cancer	NA	NA	NA	22.3559	1:Recurred/Progressed	34.1914	1:DEAD WITH TUMOR	NA	NA	0.6666	NA	NA	NA	NA	NA	NA	No	0.2802	0.98	154	NA	SOC	34.1914	1:DECEASED	NA	NA	NA	NA	NA	22.3559	1:PROGRESSION	NA	NA	NA	NA	1	Primary	NA	Matched	NA
ov_tcga_pan_can_atlas_2018	TCGA-10-0931	TCGA-10-0931-01	NA	NA	NA	6	Ovarian Epithelial Tumor	OV	Serous Ovarian Cancer	NA	NA	NA	9.86291	1:Recurred/Progressed	32.8764	1:DEAD WITH TUMOR	NA	NA	0.397	NA	NA	NA	NA	NA	NA	No	0.3414	2.27	55	NA	SOC	32.8764	1:DECEASED	NA	NA	NA	NA	NA	9.86291	1:PROGRESSION	NA	NA	NA	NA	1	Primary	NA	Matched	NA
ov_tcga_pan_can_atlas_2018	TCGA-10-0933	TCGA-10-0933-01	NA	NA	NA	27	Ovarian Epithelial Tumor	OV	Serous Ovarian Cancer	NA	NA	NA	11.704	1:Recurred/Progressed	14.6629	1:DEAD WITH TUMOR	NA	NA	0.9455	NA	NA	NA	NA	NA	NA	No	0.2848	1.15	68	NA	SOC	14.6629	1:DECEASED	NA	NA	NA	NA	NA	11.704	1:PROGRESSION	NA	NA	NA	NA	1	Primary	NA	Matched	NA
ov_tcga_pan_can_atlas_2018	TCGA-10-0934	TCGA-10-0934-01	NA	NA	NA	0	Ovarian Epithelial Tumor	OV	Serous Ovarian Cancer	NA	NA	NA	NA	NA	6.70678	1:DEAD WITH TUMOR	NA	NA	0.1283	NA	NA	NA	NA	NA	NA	No	0.2745	0.47	15	NA	SOC	6.70678	1:DECEASED	NA	NA	NA	NA	NA	3.64928	1:PROGRESSION	NA	NA	NA	NA	1	Primary	NA	Matched	NA
ov_tcga_pan_can_atlas_2018	TCGA-10-0935	TCGA-10-0935-01	NA	NA	NA	18	Ovarian Epithelial Tumor	OV	Serous Ovarian Cancer	NA	NA	NA	NA	NA	35.4407	1:DEAD WITH TUMOR	NA	NA	0.6514	NA	NA	NA	NA	NA	NA	No	0.2713	1.11	48	NA	SOC	35.4407	1:DECEASED	NA	NA	NA	NA	NA	35.4407	1:PROGRESSION	NA	NA	NA	NA	1	Primary	NA	Matched	NA
ov_tcga_pan_can_atlas_2018	TCGA-10-0936	TCGA-10-0936-01	NA	NA	NA	28	Ovarian Epithelial Tumor	OV	Serous Ovarian Cancer	NA	NA	NA	NA	NA	36.9201	1:DEAD WITH TUMOR	NA	NA	0.6065	NA	NA	NA	NA	NA	NA	No	NA	NA	NA	NA	SOC	36.9201	1:DECEASED	NA	NA	NA	NA	NA	36.9201	1:PROGRESSION	NA	NA	NA	NA	1	Primary	NA	Matched	NA
ov_tcga_pan_can_atlas_2018	TCGA-10-0937	TCGA-10-0937-01	NA	NA	NA	4	Ovarian Epithelial Tumor	OV	Serous Ovarian Cancer	NA	NA	NA	7.72594	1:Recurred/Progressed	19.9888	1:DEAD WITH TUMOR	NA	NA	0.4289	NA	NA	NA	NA	NA	NA	No	0.4425	0.06	5	NA	SOC	19.9888	1:DECEASED	NA	NA	NA	NA	NA	7.72594	1:PROGRESSION	NA	NA	NA	NA	1	Primary	NA	Matched	NA
ov_tcga_pan_can_atlas_2018	TCGA-10-0938	TCGA-10-0938-01	NA	NA	NA	20	Ovarian Epithelial Tumor	OV	Serous Ovarian Cancer	NA	NA	NA	NA	NA	20.9094	1:DEAD WITH TUMOR	NA	NA	0.6526	NA	NA	NA	NA	NA	NA	No	NA	0.08	NA	NA	SOC	20.9094	1:DECEASED	NA	NA	NA	NA	NA	11.9012	1:PROGRESSION	NA	NA	NA	NA	1	Primary	NA	Matched	NA
gbm_tcga_pan_can_atlas_2018	TCGA-12-0615	TCGA-12-0615-01	NA	NA	NA	7	Glioblastoma	GBM	Glioblastoma Multiforme	NA	NA	NA	NA	NA	15.3533	1:DEAD WITH TUMOR	NA	NA	0.2956	NA	NA	NA	NA	NA	NA	No	0.2899	0.43	56	NA	GBM	15.3533	1:DECEASED	NA	NA	NA	NA	NA	5.26022	1:PROGRESSION	NA	NA	NA	NA	1	Primary	NA	Matched	NA
gbm_tcga_pan_can_atlas_2018	TCGA-12-0616	TCGA-12-0616-01	NA	NA	NA	4	Glioblastoma	GBM	Glioblastoma Multiforme	NA	NA	NA	NA	NA	14.7286	1:DEAD WITH TUMOR	NA	NA	0.1425	NA	NA	NA	NA	NA	NA	No	0.2723	0.07	37	NA	GBM	14.7286	1:DECEASED	NA	NA	NA	NA	NA	13.0848	1:PROGRESSION	NA	NA	NA	NA	1	Primary	NA	Matched	NA
gbm_tcga_pan_can_atlas_2018	TCGA-12-0618	TCGA-12-0618-01	NA	NA	NA	7	Glioblastoma	GBM	Glioblastoma Multiforme	NA	NA	NA	NA	NA	12.9862	NA	NA	NA	0.1684	NA	NA	NA	NA	NA	NA	No	0.2702	0.41	44	NA	GBM	12.9862	1:DECEASED	NA	NA	NA	NA	NA	12.9862	0:CENSORED	NA	NA	NA	NA	1	Primary	NA	Matched	NA
gbm_tcga_pan_can_atlas_2018	TCGA-12-0619	TCGA-12-0619-01	NA	NA	NA	9	Glioblastoma	GBM	Glioblastoma Multiforme	NA	NA	NA	NA	NA	34.9147	1:DEAD WITH TUMOR	NA	NA	0.3561	NA	NA	NA	NA	NA	NA	No	0.2888	0.07	52	NA	GBM	34.9147	1:DECEASED	NA	NA	NA	NA	NA	6.6739	1:PROGRESSION	NA	NA	NA	NA	1	Primary	NA	Matched	NA
gbm_tcga_pan_can_atlas_2018	TCGA-12-0620	TCGA-12-0620-01	NA	NA	NA	6	Glioblastoma	GBM	Glioblastoma Multiforme	NA	NA	NA	NA	NA	10.4547	1:DEAD WITH TUMOR	NA	NA	0.1663	NA	NA	NA	NA	NA	NA	No	NA	NA	NA	NA	GBM	10.4547	1:DECEASED	NA	NA	NA	NA	NA	10.4547	1:PROGRESSION	NA	NA	NA	NA	1	Primary	NA	Matched	NA
gbm_tcga_pan_can_atlas_2018	TCGA-12-0654	TCGA-12-0654-01	NA	NA	NA	9	Glioblastoma	GBM	Glioblastoma Multiforme	NA	NA	NA	NA	NA	7.59444	1:DEAD WITH TUMOR	NA	NA	0.2237	NA	NA	NA	NA	NA	NA	No	NA	NA	NA	NA	GBM	7.59444	1:DECEASED	NA	NA	NA	NA	NA	7.10129	1:PROGRESSION	NA	NA	NA	NA	1	Primary	NA	Matched	NA
gbm_tcga_pan_can_atlas_2018	TCGA-12-0656	TCGA-12-0656-01	NA	NA	NA	6	Glioblastoma	GBM	Glioblastoma Multiforme	NA	NA	NA	NA	NA	94.7825	1:DEAD WITH TUMOR	NA	NA	0.1744	NA	NA	NA	NA	NA	NA	No	0.2726	0.55	51	NA	GBM	94.7825	1:DECEASED	NA	NA	NA	NA	NA	48.2296	1:PROGRESSION	NA	NA	NA	NA	1	Primary	NA	Matched	NA
gbm_tcga_pan_can_atlas_2018	TCGA-12-0657	TCGA-12-0657-01	NA	NA	NA	6	Glioblastoma	GBM	Glioblastoma Multiforme	NA	NA	NA	NA	NA	0.0986291	1:DEAD WITH TUMOR	NA	NA	0.1419	NA	NA	NA	NA	NA	NA	No	0.2603	0.06	56	NA	GBM	0.0986291	1:DECEASED	NA	NA	NA	NA	NA	0.0986291	1:PROGRESSION	NA	NA	NA	NA	1	Primary	NA	Matched	NA
gbm_tcga_pan_can_atlas_2018	TCGA-12-0662	TCGA-12-0662-01	NA	NA	NA	8	Glioblastoma	GBM	Glioblastoma Multiforme	NA	NA	NA	NA	NA	38.1694	1:DEAD WITH TUMOR	NA	NA	0.2478	NA	NA	NA	NA	NA	NA	No	0.2619	0.07	34	NA	GBM	38.1694	1:DECEASED	NA	NA	NA	NA	NA	19.7258	1:PROGRESSION	NA	NA	NA	NA	1	Primary	NA	Matched	NA
gbm_tcga_pan_can_atlas_2018	TCGA-12-0670	TCGA-12-0670-01	NA	NA	NA	9	Glioblastoma	GBM	Glioblastoma Multiforme	NA	NA	NA	NA	NA	25.9723	NA	NA	NA	0.2029	NA	NA	NA	NA	NA	NA	No	0.2933	0.4	53	NA	GBM	25.9723	1:DECEASED	NA	NA	NA	NA	NA	12.4601	1:PROGRESSION	NA	NA	NA	NA	1	Primary	NA	Matched	NA
gbm_tcga_pan_can_atlas_2018	TCGA-12-0688	TCGA-12-0688-01	NA	NA	NA	8	Glioblastoma	GBM	Glioblastoma Multiforme	NA	NA	NA	NA	NA	26.6627	1:DEAD WITH TUMOR	NA	NA	0.1454	NA	NA	NA	NA	NA	NA	No	0.2778	0.02	40	NA	GBM	26.6627	1:DECEASED	NA	NA	NA	NA	NA	7.49581	1:PROGRESSION	NA	NA	NA	NA	1	Primary	NA	Matched	NA
gbm_tcga_pan_can_atlas_2018	TCGA-12-0691	TCGA-12-0691-01	NA	NA	NA	7	Glioblastoma	GBM	Glioblastoma Multiforme	NA	NA	NA	NA	NA	12.1314	1:DEAD WITH TUMOR	NA	NA	0.3867	NA	NA	NA	NA	NA	NA	No	0.2981	0.68	58	NA	GBM	12.1314	1:DECEASED	NA	NA	NA	NA	NA	3.22188	1:PROGRESSION	NA	NA	NA	NA	1	Primary	NA	Matched	NA
gbm_tcga_pan_can_atlas_2018	TCGA-12-0692	TCGA-12-0692-01	NA	NA	NA	6	Glioblastoma	GBM	Glioblastoma Multiforme	NA	NA	NA	NA	NA	3.64928	1:DEAD WITH TUMOR	NA	NA	0.1733	NA	NA	NA	NA	NA	NA	No	0.2722	0.22	64	NA	GBM	3.64928	1:DECEASED	NA	NA	NA	NA	NA	1.15067	1:PROGRESSION	NA	NA	NA	NA	1	Primary	NA	Matched	NA
gbm_tcga_pan_can_atlas_2018	TCGA-12-0703	TCGA-12-0703-01	NA	NA	NA	8	Glioblastoma	GBM	Glioblastoma Multiforme	NA	NA	NA	NA	NA	20.3833	1:DEAD WITH TUMOR	NA	NA	0.1511	NA	NA	NA	NA	NA	NA	No	NA	NA	NA	NA	GBM	20.3833	1:DECEASED	NA	NA	NA	NA	NA	6.83828	1:PROGRESSION	NA	NA	NA	NA	1	Primary	NA	Matched	NA
gbm_tcga_pan_can_atlas_2018	TCGA-12-0707	TCGA-12-0707-01	NA	NA	NA	10	Glioblastoma	GBM	Glioblastoma Multiforme	NA	NA	NA	NA	NA	28.4052	NA	NA	NA	0.2117	NA	NA	NA	NA	NA	NA	No	0.2696	0.94	68	NA	GBM	28.4052	1:DECEASED	NA	NA	NA	NA	NA	28.4052	0:CENSORED	NA	NA	NA	NA	1	Primary	NA	Matched	NA
gbm_tcga_pan_can_atlas_2018	TCGA-12-0769	TCGA-12-0769-01	NA	NA	NA	7	Glioblastoma	GBM	Glioblastoma Multiforme	NA	NA	NA	NA	NA	15.0574	1:DEAD WITH TUMOR	NA	NA	0.1684	NA	NA	NA	NA	NA	NA	No	NA	NA	NA	NA	GBM	15.0574	1:DECEASED	NA	NA	NA	NA	NA	12.4273	1:PROGRESSION	NA	NA	NA	NA	1	Primary	NA	Matched	NA
gbm_tcga_pan_can_atlas_2018	TCGA-12-0772	TCGA-12-0772-01	NA	NA	NA	5	Glioblastoma	GBM	Glioblastoma Multiforme	NA	NA	NA	NA	NA	53.8515	1:DEAD WITH TUMOR	NA	NA	0.1705	NA	NA	NA	NA	NA	NA	No	0.3285	6.17	NA	NA	GBM	53.8515	1:DECEASED	NA	NA	NA	NA	NA	19.9559	1:PROGRESSION	NA	NA	NA	NA	1	Primary	NA	Matched	NA
gbm_tcga_pan_can_atlas_2018	TCGA-12-0773	TCGA-12-0773-01	NA	NA	NA	4	Glioblastoma	GBM	Glioblastoma Multiforme	NA	NA	NA	NA	NA	43.2324	1:DEAD WITH TUMOR	NA	NA	0.1354	NA	NA	NA	NA	NA	NA	No	0.2596	1.12	52	NA	GBM	43.2324	1:DECEASED	NA	NA	NA	NA	NA	23.8354	1:PROGRESSION	NA	NA	NA	NA	1	Primary	NA	Matched	NA
gbm_tcga_pan_can_atlas_2018	TCGA-12-0775	TCGA-12-0775-01	NA	NA	NA	4	Glioblastoma	GBM	Glioblastoma Multiforme	NA	NA	NA	NA	NA	7.62731	1:DEAD WITH TUMOR	NA	NA	0.1407	NA	NA	NA	NA	NA	NA	No	0.2809	0.96	181	NA	GBM	7.62731	1:DECEASED	NA	NA	NA	NA	NA	3.09038	1:PROGRESSION	NA	NA	NA	NA	1	Primary	NA	Matched	NA
gbm_tcga_pan_can_atlas_2018	TCGA-12-0776	TCGA-12-0776-01	NA	NA	NA	10	Glioblastoma	GBM	Glioblastoma Multiforme	NA	NA	NA	NA	NA	9.7314	1:DEAD WITH TUMOR	NA	NA	0.2888	NA	NA	NA	NA	NA	NA	No	NA	NA	NA	NA	GBM	9.7314	1:DECEASED	NA	NA	NA	NA	NA	4.1753	1:PROGRESSION	NA	NA	NA	NA	1	Primary	NA	Matched	NA
gbm_tcga_pan_can_atlas_2018	TCGA-12-0778	TCGA-12-0778-01	NA	NA	NA	13	Glioblastoma	GBM	Glioblastoma Multiforme	NA	NA	NA	NA	NA	14.9259	1:DEAD WITH TUMOR	NA	NA	0.2731	NA	NA	NA	NA	NA	NA	No	0.2746	1.2	303	NA	GBM	14.9259	1:DECEASED	NA	NA	NA	NA	NA	7.62731	1:PROGRESSION	NA	NA	NA	NA	1	Primary	NA	Matched	NA
gbm_tcga_pan_can_atlas_2018	TCGA-12-0780	TCGA-12-0780-01	NA	NA	NA	9	Glioblastoma	GBM	Glioblastoma Multiforme	NA	NA	NA	NA	NA	14.8601	1:DEAD WITH TUMOR	NA	NA	0.1839	NA	NA	NA	NA	NA	NA	No	NA	NA	NA	NA	GBM	14.8601	1:DECEASED	NA	NA	NA	NA	NA	2.99175	1:PROGRESSION	NA	NA	NA	NA	1	Primary	NA	Matched	NA
gbm_tcga_pan_can_atlas_2018	TCGA-12-0818	TCGA-12-0818-01	NA	NA	NA	4	Glioblastoma	GBM	Glioblastoma Multiforme	NA	NA	NA	NA	NA	91.7579	NA	NA	NA	0.1385	NA	NA	NA	NA	NA	NA	No	0.3068	0.68	134	NA	GBM	91.7579	1:DECEASED	NA	NA	NA	NA	NA	91.7579	0:CENSORED	NA	NA	NA	NA	1	Primary	NA	Matched	NA
gbm_tcga_pan_can_atlas_2018	TCGA-12-0819	TCGA-12-0819-01	NA	NA	NA	11	Glioblastoma	GBM	Glioblastoma Multiforme	NA	NA	NA	NA	NA	24.7888	1:DEAD WITH TUMOR	NA	NA	0.2532	NA	NA	NA	NA	NA	NA	No	0.2793	0.07	56	NA	GBM	24.7888	1:DECEASED	NA	NA	NA	NA	NA	14.0711	1:PROGRESSION	NA	NA	NA	NA	1	Primary	NA	Matched	NA
gbm_tcga_pan_can_atlas_2018	TCGA-12-0820	TCGA-12-0820-01	NA	NA	NA	7	Glioblastoma	GBM	Glioblastoma Multiforme	NA	NA	NA	NA	NA	18.4765	1:DEAD WITH TUMOR	NA	NA	0.1526	NA	NA	NA	NA	NA	NA	No	0.2772	0.4	83	NA	GBM	18.4765	1:DECEASED	NA	NA	NA	NA	NA	8.94237	1:PROGRESSION	NA	NA	NA	NA	1	Primary	NA	Matched	NA
gbm_tcga_pan_can_atlas_2018	TCGA-12-0821	TCGA-12-0821-01	NA	NA	NA	8	Glioblastoma	GBM	Glioblastoma Multiforme	NA	NA	NA	NA	NA	10.6191	1:DEAD WITH TUMOR	NA	NA	0.2251	NA	NA	NA	NA	NA	NA	Yes	0.2969	0.79	57	NA	GBM	10.6191	1:DECEASED	NA	NA	NA	NA	NA	8.51498	1:PROGRESSION	NA	NA	NA	NA	1	Primary	NA	Matched	GBM_IDHwt
gbm_tcga_pan_can_atlas_2018	TCGA-12-0822	TCGA-12-0822-01	NA	NA	NA	6	Glioblastoma	GBM	Glioblastoma Multiforme	NA	NA	NA	NA	NA	23.5066	1:DEAD WITH TUMOR	NA	NA	0.1799	NA	NA	NA	NA	NA	NA	No	0.274	0.2	73	NA	GBM	23.5066	1:DECEASED	NA	NA	NA	NA	NA	2.99175	1:PROGRESSION	NA	NA	NA	NA	1	Primary	NA	Matched	NA
gbm_tcga_pan_can_atlas_2018	TCGA-12-0826	TCGA-12-0826-01	NA	NA	NA	25	Glioblastoma	GBM	Glioblastoma Multiforme	NA	NA	NA	NA	NA	27.7805	NA	NA	NA	0.3227	NA	NA	NA	NA	NA	NA	No	0.2615	0.08	66	NA	GBM	27.7805	1:DECEASED	NA	NA	NA	NA	NA	27.7805	0:CENSORED	NA	NA	NA	NA	1	Primary	NA	Matched	NA
gbm_tcga_pan_can_atlas_2018	TCGA-12-0827	TCGA-12-0827-01	NA	NA	NA	10	Glioblastoma	GBM	Glioblastoma Multiforme	NA	NA	NA	NA	NA	38.7612	1:DEAD WITH TUMOR	NA	NA	0.2277	NA	NA	NA	NA	NA	NA	No	0.2652	0.16	37	NA	GBM	38.7612	1:DECEASED	NA	NA	NA	NA	NA	38.7612	1:PROGRESSION	NA	NA	NA	NA	1	Primary	NA	Matched	NA
gbm_tcga_pan_can_atlas_2018	TCGA-12-0828	TCGA-12-0828-01	NA	NA	NA	4	Glioblastoma	GBM	Glioblastoma Multiforme	NA	NA	NA	NA	NA	8.94237	1:DEAD WITH TUMOR	NA	NA	0.1058	NA	NA	NA	NA	NA	NA	No	0.2673	0.24	100	NA	GBM	8.94237	1:DECEASED	NA	NA	NA	NA	NA	0.427393	1:PROGRESSION	NA	NA	NA	NA	1	Primary	NA	Matched	NA
gbm_tcga_pan_can_atlas_2018	TCGA-12-0829	TCGA-12-0829-01	NA	NA	NA	8	Glioblastoma	GBM	Glioblastoma Multiforme	NA	NA	NA	NA	NA	20.5806	1:DEAD WITH TUMOR	NA	NA	0.1874	NA	NA	NA	NA	NA	NA	No	0.2926	1.97	608	NA	GBM	20.5806	1:DECEASED	NA	NA	NA	NA	NA	15.5505	1:PROGRESSION	NA	NA	NA	NA	1	Primary	NA	Matched	NA
gbm_tcga_pan_can_atlas_2018	TCGA-12-1088	TCGA-12-1088-01	53	NA	NA	8	Glioblastoma	GBM	Glioblastoma Multiforme	3881	-19667	0	NA	NA	127.593	NA	Not Hispanic Or Latino	2007-06-09	0.3067	NA	No	C71.9	9440-03-01	C71.9	Yes	No	0.2874	0.3	98	NA	GBM	127.593	1:DECEASED	ac72738c-8b33-4f03-917c-86b114a2b9bd	NA	NA	NA	NA	127.593	0:CENSORED	NA	NA	White	Yes	1	Primary	Female	Matched	NA
gbm_tcga_pan_can_atlas_2018	TCGA-12-1089	TCGA-12-1089-01	64	NA	NA	4	Glioblastoma	GBM	Glioblastoma Multiforme	177	-23419	0	NA	NA	5.81911	1:DEAD WITH TUMOR	Not Hispanic Or Latino	2007-02-09	0.14	NA	No	C71.9	9440-03-01	C71.9	Yes	No	0.2957	0.71	129	NA	GBM	5.81911	1:DECEASED	4f50397e-c4bd-4408-b6e9-776b8a14c8a9	NA	NA	NA	With Tumor	5.81911	1:PROGRESSION	NA	NA	White	Yes	1	Primary	Male	Matched	NA
gbm_tcga_pan_can_atlas_2018	TCGA-12-1090	TCGA-12-1090-01	58	NA	NA	4	Glioblastoma	GBM	Glioblastoma Multiforme	190	-21377	0	NA	NA	7.59444	1:DEAD WITH TUMOR	Not Hispanic Or Latino	3/17/09	0.0911	NA	No	C71.9	9440-03-01	C71.9	Yes	No	NA	NA	NA	NA	GBM	7.59444	1:DECEASED	aef8439b-2797-4c3a-b822-fcf640d200f6	NA	NA	NA	With Tumor	7.59444	1:PROGRESSION	NA	NA	White	Yes	1	Primary	Male	Matched	NA
gbm_tcga_pan_can_atlas_2018	TCGA-12-1091	TCGA-12-1091-01	10	NA	NA	8	Glioblastoma	GBM	Glioblastoma Multiforme	929	-3982	0	NA	NA	33.2051	1:DEAD WITH TUMOR	Not Hispanic Or Latino	3/17/09	0.2055	NA	No	C71.9	9440-03-01	C71.9	Yes	No	NA	0.02	NA	NA	GBM	33.2051	1:DECEASED	f8a5b835-b00b-421e-bdf5-9adb4ee84730	NA	NA	NA	With Tumor	1.84108	1:PROGRESSION	NA	NA	White	Yes	1	Primary	Female	Matched	NA
gbm_tcga_pan_can_atlas_2018	TCGA-12-1092	TCGA-12-1092-01	58	NA	NA	8	Glioblastoma	GBM	Glioblastoma Multiforme	658	-21411	0	NA	NA	21.7313	1:DEAD WITH TUMOR	Not Hispanic Or Latino	2007-02-09	0.2787	NA	No	C71.9	9440-03-01	C71.9	Yes	No	0.2921	0.36	52	NA	GBM	21.7313	1:DECEASED	4c070166-025e-49b7-b4d0-fe25c8a355b1	NA	NA	NA	With Tumor	20.9422	1:PROGRESSION	NA	NA	White	Yes	1	Primary	Male	Matched	NA
gbm_tcga_pan_can_atlas_2018	TCGA-12-1093	TCGA-12-1093-01	66	NA	NA	9	Glioblastoma	GBM	Glioblastoma Multiforme	364	-24297	0	NA	NA	15.9779	1:DEAD WITH TUMOR	Not Hispanic Or Latino	3/17/09	0.1991	NA	No	C71.9	9440-03-01	C71.9	Yes	No	0.2809	0.22	83	NA	GBM	15.9779	1:DECEASED	77d4d3ef-3fe0-4f93-a863-b5840926576c	NA	NA	NA	With Tumor	10.5862	1:PROGRESSION	NA	NA	White	Yes	1	Primary	Female	Matched	NA
gbm_tcga_pan_can_atlas_2018	TCGA-12-1094	TCGA-12-1094-01	56	NA	NA	8	Glioblastoma	GBM	Glioblastoma Multiforme	346	-20586	0	NA	NA	12.23	1:DEAD WITH TUMOR	Not Hispanic Or Latino	3/17/09	0.1806	NA	No	C71.9	9440-03-01	C71.9	Yes	No	NA	0.02	NA	NA	GBM	12.23	1:DECEASED	dca3a016-5e89-4850-80bf-e78dc19a2453	NA	NA	NA	With Tumor	6.115	1:PROGRESSION	NA	NA	White	Yes	1	Primary	Male	Matched	NA
gbm_tcga_pan_can_atlas_2018	TCGA-12-1095	TCGA-12-1095-01	65	NA	NA	6	Glioblastoma	GBM	Glioblastoma Multiforme	482	-23775	0	NA	NA	15.8464	1:DEAD WITH TUMOR	Not Hispanic Or Latino	2007-06-09	0.1712	NA	No	C71.9	9440-03-01	C71.9	Yes	No	NA	0.17	NA	NA	GBM	15.8464	1:DECEASED	82a3f532-ae59-4d06-9bfc-e5e7519c0a33	NA	NA	NA	With Tumor	3.15613	1:PROGRESSION	NA	NA	White	Yes	1	Primary	Female	Matched	NA
gbm_tcga_pan_can_atlas_2018	TCGA-12-1096	TCGA-12-1096-01	55	NA	NA	12	Glioblastoma	GBM	Glioblastoma Multiforme	NA	-20321	0	NA	NA	9.10675	1:DEAD WITH TUMOR	Not Hispanic Or Latino	3/17/09	0.1429	NA	No	C71.9	9440-03-01	C71.9	Yes	No	NA	NA	NA	NA	GBM	9.10675	1:DECEASED	b02aa13e-7fd9-40ba-9083-cbf7d4bfc948	NA	NA	NA	With Tumor	8.87662	1:PROGRESSION	NA	NA	White	No	1	Primary	Male	Matched	NA
gbm_tcga_pan_can_atlas_2018	TCGA-12-1097	TCGA-12-1097-01	61	NA	NA	8	Glioblastoma	GBM	Glioblastoma Multiforme	442	-22526	0	NA	NA	14.5313	1:DEAD WITH TUMOR	Not Hispanic Or Latino	2007-06-09	0.1838	NA	No	C71.9	9440-03-01	C71.9	Yes	No	NA	NA	NA	NA	GBM	14.5313	1:DECEASED	f7106bb6-332a-4542-bc08-59bba48f4b04	NA	NA	NA	With Tumor	5.45747	1:PROGRESSION	NA	NA	White	Yes	1	Primary	Male	Matched	NA
gbm_tcga_pan_can_atlas_2018	TCGA-12-1098	TCGA-12-1098-01	75	NA	NA	9	Glioblastoma	GBM	Glioblastoma Multiforme	121	-27726	0	NA	NA	3.97804	1:DEAD WITH TUMOR	Not Hispanic Or Latino	2007-06-09	0.2794	NA	No	C71.9	9440-03-01	C71.9	Yes	No	NA	0.06	NA	NA	GBM	3.97804	1:DECEASED	a05c4aca-5b7c-452a-a92c-f252539f9e9a	NA	NA	NA	With Tumor	3.0575	1:PROGRESSION	NA	NA	White	Yes	1	Primary	Female	Matched	NA
gbm_tcga_pan_can_atlas_2018	TCGA-12-1099	TCGA-12-1099-01	68	NA	NA	14	Glioblastoma	GBM	Glioblastoma Multiforme	104	-25034	0	NA	NA	4.14242	1:DEAD WITH TUMOR	Not Hispanic Or Latino	3/17/09	0.2977	NA	No	C71.9	9440-03-01	C71.9	Yes	No	NA	0.52	NA	NA	GBM	4.14242	1:DECEASED	0d04d215-b709-40dd-9d18-d470cfb5bafd	NA	NA	NA	With Tumor	2.03833	1:PROGRESSION	NA	NA	White	Yes	1	Primary	Female	Matched	NA
gbm_tcga_pan_can_atlas_2018	TCGA-12-1597	TCGA-12-1597-01	62	NA	NA	NA	Glioblastoma	GBM	Glioblastoma Multiforme	427	-22865	0	NA	NA	22.1915	1:DEAD WITH TUMOR	Not Hispanic Or Latino	2003-09-11	NA	NA	No	C71.9	9440-03-01	C71.9	Yes	No	0.279	0.14	63	NA	GBM	22.1915	1:DECEASED	2b82e941-1b16-444e-af41-24dbc0a7e8b5	NA	NA	NA	With Tumor	5.91774	1:PROGRESSION	NA	NA	White	Yes	1	Primary	Female	Matched	NA
gbm_tcga_pan_can_atlas_2018	TCGA-12-1598	TCGA-12-1598-01	75	NA	NA	11	Glioblastoma	GBM	Glioblastoma Multiforme	287	-27730	0	NA	NA	15.6491	1:DEAD WITH TUMOR	Not Hispanic Or Latino	11/16/09	0.4048	NA	No	C71.9	9440-03-01	C71.9	Yes	No	0.2881	0.11	69	NA	GBM	15.6491	1:DECEASED	2b90648c-c99e-4d4d-8d9b-67ff2c4e6115	NA	NA	NA	With Tumor	15.6491	1:PROGRESSION	NA	NA	White	Yes	1	Primary	Female	Matched	NA
gbm_tcga_pan_can_atlas_2018	TCGA-12-1599	TCGA-12-1599-01	47	NA	NA	6	Glioblastoma	GBM	Glioblastoma Multiforme	769	-17432	0	NA	NA	25.6764	1:DEAD WITH TUMOR	Not Hispanic Or Latino	11/16/09	0.1374	NA	No	C71.9	9440-03-01	C71.9	Yes	No	0.2761	0	28	NA	GBM	25.6764	1:DECEASED	165b8f99-f7ba-4553-96ed-235e3f77e19c	NA	NA	NA	With Tumor	2.926	1:PROGRESSION	NA	NA	White	Yes	1	Primary	Female	Matched	NA
gbm_tcga_pan_can_atlas_2018	TCGA-12-1600	TCGA-12-1600-01	86	NA	NA	9	Glioblastoma	GBM	Glioblastoma Multiforme	414	-31419	0	NA	NA	14.7286	1:DEAD WITH TUMOR	Not Hispanic Or Latino	11/16/09	0.1902	NA	No	C71.9	9440-03-01	C71.9	Yes	No	0.2793	0.08	60	NA	GBM	14.7286	1:DECEASED	12b67dc2-5e4c-48eb-92ba-8d91d2eadfe2	NA	NA	NA	With Tumor	13.282	1:PROGRESSION	NA	NA	White	Yes	1	Primary	Male	Matched	NA
gbm_tcga_pan_can_atlas_2018	TCGA-12-1602	TCGA-12-1602-01	58	NA	NA	23	Glioblastoma	GBM	Glioblastoma Multiforme	195	-21492	0	NA	NA	6.77253	1:DEAD WITH TUMOR	Not Hispanic Or Latino	11/16/09	0.5046	NA	No	C71.9	9440-03-01	C71.9	Yes	No	0.2903	0	42	NA	GBM	6.77253	1:DECEASED	8ac5b22f-3925-47a9-8d09-d819c2e191e5	NA	NA	NA	With Tumor	4.60269	1:PROGRESSION	NA	NA	White	Yes	1	Primary	Male	Matched	NA
gbm_tcga_pan_can_atlas_2018	TCGA-12-3644	TCGA-12-3644-01	47	NA	NA	8	Glioblastoma	GBM	Glioblastoma Multiforme	1807	-17468	0	NA	NA	59.7692	1:DEAD WITH TUMOR	Not Hispanic Or Latino	6/18/10	0.2588	NA	No	C71.9	9440-03-01	C71.9	Yes	No	0.2665	0.21	111	NA	GBM	59.7692	1:DECEASED	f6c6e2c9-a3d6-4b81-a421-04ffef6b8744	NA	NA	NA	With Tumor	37.5448	1:PROGRESSION	NA	NA	White	Yes	1	Primary	Female	Matched	NA
gbm_tcga_pan_can_atlas_2018	TCGA-12-3646	TCGA-12-3646-01	59	NA	NA	5	Glioblastoma	GBM	Glioblastoma Multiforme	1315	-21855	0	NA	NA	44.0214	1:DEAD WITH TUMOR	Not Hispanic Or Latino	6/17/10	0.6102	NA	No	C71.9	9440-03-01	C71.9	Yes	No	0.2447	0.33	74	NA	GBM	44.0214	1:DECEASED	e8e43a65-4ec8-4e07-a884-a6989eec28cc	NA	NA	NA	With Tumor	43.2324	1:PROGRESSION	NA	NA	White	Yes	1	Primary	Female	Matched	NA
gbm_tcga_pan_can_atlas_2018	TCGA-12-3648	TCGA-12-3648-01	61	NA	NA	8	Glioblastoma	GBM	Glioblastoma Multiforme	784	-22463	0	NA	NA	26.9257	1:DEAD WITH TUMOR	Not Hispanic Or Latino	6/17/10	0.1598	NA	No	C71.9	9440-03-01	C71.9	Yes	No	0.2603	0.02	38	NA	GBM	26.9257	1:DECEASED	407849a8-8447-4ede-a9d1-c1dfb535222e	NA	NA	NA	With Tumor	2.82737	1:PROGRESSION	NA	NA	White	Yes	1	Primary	Female	Matched	NA
gbm_tcga_pan_can_atlas_2018	TCGA-12-3649	TCGA-12-3649-01	76	NA	NA	6	Glioblastoma	GBM	Glioblastoma Multiforme	351	-27846	0	NA	NA	15.2218	1:DEAD WITH TUMOR	Not Hispanic Or Latino	6/18/10	0.1758	NA	No	C71.9	9440-03-01	C71.9	Yes	No	0.2616	0.03	74	NA	GBM	15.2218	1:DECEASED	93737759-b088-4d64-adfe-c2d5ec715341	NA	NA	NA	With Tumor	11.5396	1:PROGRESSION	NA	NA	White	No	1	Primary	Male	Matched	NA
gbm_tcga_pan_can_atlas_2018	TCGA-12-3650	TCGA-12-3650-01	46	NA	NA	6	Glioblastoma	GBM	Glioblastoma Multiforme	333	-17138	0	NA	NA	10.9478	1:DEAD WITH TUMOR	Not Hispanic Or Latino	6/17/10	0.1297	NA	No	C71.9	9440-03-01	C71.9	Yes	Yes	0.2745	0.06	46	NA	GBM	10.9478	1:DECEASED	5ef9486a-aeff-421d-b620-03ef119d85a5	NA	NA	NA	With Tumor	7.85745	1:PROGRESSION	NA	NA	White	Yes	1	Primary	Male	Matched	GBM_IDHwt
gbm_tcga_pan_can_atlas_2018	TCGA-12-3651	TCGA-12-3651-01	77	NA	NA	8	Glioblastoma	GBM	Glioblastoma Multiforme	358	-28277	0	NA	NA	12.6903	1:DEAD WITH TUMOR	Not Hispanic Or Latino	6/17/10	0.2064	NA	No	C71.9	9440-03-01	C71.9	Yes	No	0.2644	0.09	108	NA	GBM	12.6903	1:DECEASED	d540d6d2-266c-48f9-8e73-304389b2060b	NA	NA	NA	With Tumor	11.7697	1:PROGRESSION	NA	NA	White	Yes	1	Primary	Male	Matched	NA
gbm_tcga_pan_can_atlas_2018	TCGA-12-3652	TCGA-12-3652-01	60	NA	NA	8	Glioblastoma	GBM	Glioblastoma Multiforme	1050	-21920	0	NA	NA	34.9147	1:DEAD WITH TUMOR	Not Hispanic Or Latino	6/17/10	0.1739	NA	No	C71.9	9440-03-01	C71.9	Yes	Yes	0.2635	0.08	54	NA	GBM	34.9147	1:DECEASED	159e0318-6173-440f-be07-8d956086e99d	NA	NA	NA	With Tumor	6.6739	1:PROGRESSION	NA	NA	White	Yes	1	Primary	Male	Matched	GBM_IDHwt
gbm_tcga_pan_can_atlas_2018	TCGA-12-3653	TCGA-12-3653-01	34	NA	NA	22	Glioblastoma	GBM	Glioblastoma Multiforme	357	-12529	0	NA	NA	14.5313	1:DEAD WITH TUMOR	Not Hispanic Or Latino	6/17/10	0.6717	NA	No	C71.9	9440-03-01	C71.9	Yes	Yes	0.2826	0.27	27	NA	GBM	14.5313	1:DECEASED	2f61ea6b-a3f2-477f-ab98-47ed07b3b2cd	NA	NA	NA	With Tumor	7.3643	1:PROGRESSION	NA	NA	White	Yes	1	Primary	Female	Matched	GBM_IDHwt
gbm_tcga_pan_can_atlas_2018	TCGA-12-5295	TCGA-12-5295-01	60	NA	NA	8	Glioblastoma	GBM	Glioblastoma Multiforme	399	-22161	0	NA	NA	14.9259	1:DEAD WITH TUMOR	Not Hispanic Or Latino	2002-07-11	0.2468	NA	No	C71.9	9440-03-01	C71.9	Yes	Yes	0.2794	0.09	65	NA	GBM	14.9259	1:DECEASED	c970240f-03e2-4395-85be-5eb81a69b710	NA	NA	NA	With Tumor	13.1177	1:PROGRESSION	NA	NA	White	Yes	1	Primary	Female	Matched	GBM_IDHwt
gbm_tcga_pan_can_atlas_2018	TCGA-12-5299	TCGA-12-5299-01	56	NA	NA	6	Glioblastoma	GBM	Glioblastoma Multiforme	98	-20463	0	NA	NA	3.22188	1:DEAD WITH TUMOR	Not Hispanic Or Latino	2002-07-11	0.1631	NA	No	C71.9	9440-03-01	C71.9	Yes	Yes	0.2592	0.21	33	NA	GBM	3.22188	1:DECEASED	5327e899-a20d-4571-8236-98454bad574e	NA	NA	NA	With Tumor	3.22188	1:PROGRESSION	NA	NA	White	Yes	1	Primary	Female	Matched	GBM_IDHwt
gbm_tcga_pan_can_atlas_2018	TCGA-12-5301	TCGA-12-5301-01	59	NA	NA	4	Glioblastoma	GBM	Glioblastoma Multiforme	62	-21768	0	NA	NA	2.03833	1:DEAD WITH TUMOR	Not Hispanic Or Latino	2002-07-11	0.148	NA	No	C71.9	9440-03-01	C71.9	Yes	No	0.2763	0.1	60	NA	GBM	2.03833	1:DECEASED	10efeb3c-ef55-4227-91b9-8c2bb4ff43d5	NA	NA	NA	With Tumor	2.03833	1:PROGRESSION	NA	NA	White	Yes	1	Primary	Male	Matched	NA
ov_tcga_pan_can_atlas_2018	TCGA-13-0714	TCGA-13-0714-01	NA	NA	NA	5	Ovarian Epithelial Tumor	OV	Serous Ovarian Cancer	NA	NA	NA	NA	NA	6.21363	1:DEAD WITH TUMOR	NA	NA	0.3546	NA	NA	NA	NA	NA	NA	No	0.3236	0.29	7	NA	SOC	6.21363	1:DECEASED	NA	NA	NA	NA	NA	3.6164	1:PROGRESSION	NA	NA	NA	NA	1	Primary	NA	Matched	NA
ov_tcga_pan_can_atlas_2018	TCGA-13-0717	TCGA-13-0717-01	NA	NA	NA	NA	Ovarian Epithelial Tumor	OV	Serous Ovarian Cancer	NA	NA	NA	9.66565	1:Recurred/Progressed	24.5915	1:DEAD WITH TUMOR	NA	NA	0.7342	NA	NA	NA	NA	NA	NA	No	NA	0.02	2	NA	SOC	24.5915	1:DECEASED	NA	NA	NA	NA	NA	9.66565	1:PROGRESSION	NA	NA	NA	NA	1	Primary	NA	Matched	NA
ov_tcga_pan_can_atlas_2018	TCGA-13-0720	TCGA-13-0720-01	NA	NA	NA	5	Ovarian Epithelial Tumor	OV	Serous Ovarian Cancer	NA	NA	NA	9.59989	1:Recurred/Progressed	44.5475	1:DEAD WITH TUMOR	NA	NA	0.4645	NA	NA	NA	NA	NA	NA	No	NA	0	NA	NA	SOC	44.5475	1:DECEASED	NA	NA	NA	NA	NA	9.59989	1:PROGRESSION	NA	NA	NA	NA	1	Primary	NA	Matched	NA
ov_tcga_pan_can_atlas_2018	TCGA-13-0723	TCGA-13-0723-01	NA	NA	NA	21	Ovarian Epithelial Tumor	OV	Serous Ovarian Cancer	NA	NA	NA	NA	NA	39.5831	1:DEAD WITH TUMOR	NA	NA	0.6109	NA	NA	NA	NA	NA	NA	No	0.3113	1.01	NA	NA	SOC	39.5831	1:DECEASED	NA	NA	NA	NA	NA	6.90403	1:PROGRESSION	NA	NA	NA	NA	1	Primary	NA	Matched	NA
ov_tcga_pan_can_atlas_2018	TCGA-13-0724	TCGA-13-0724-01	NA	NA	NA	22	Ovarian Epithelial Tumor	OV	Serous Ovarian Cancer	NA	NA	NA	NA	NA	2.72874	1:DEAD WITH TUMOR	NA	NA	0.766	NA	NA	NA	NA	NA	NA	No	0.3171	1.48	NA	NA	SOC	2.72874	1:DECEASED	NA	NA	NA	NA	NA	2.72874	1:PROGRESSION	NA	NA	NA	NA	1	Primary	NA	Matched	NA
ov_tcga_pan_can_atlas_2018	TCGA-13-0725	TCGA-13-0725-01	NA	NA	NA	5	Ovarian Epithelial Tumor	OV	Serous Ovarian Cancer	NA	NA	NA	6.24651	1:Recurred/Progressed	12.3944	1:DEAD WITH TUMOR	NA	NA	0.3516	NA	NA	NA	NA	NA	NA	No	NA	1.03	NA	NA	SOC	12.3944	1:DECEASED	NA	NA	NA	NA	NA	6.24651	1:PROGRESSION	NA	NA	NA	NA	1	Primary	NA	Matched	NA
ov_tcga_pan_can_atlas_2018	TCGA-13-0726	TCGA-13-0726-01	NA	NA	NA	8	Ovarian Epithelial Tumor	OV	Serous Ovarian Cancer	NA	NA	NA	12.8875	1:Recurred/Progressed	31.1997	1:DEAD WITH TUMOR	NA	NA	0.4624	NA	NA	NA	NA	NA	NA	No	0.2669	0.68	78	NA	SOC	31.1997	1:DECEASED	NA	NA	NA	NA	NA	12.8875	1:PROGRESSION	NA	NA	NA	NA	1	Primary	NA	Matched	NA
ov_tcga_pan_can_atlas_2018	TCGA-13-0727	TCGA-13-0727-01	NA	NA	NA	20	Ovarian Epithelial Tumor	OV	Serous Ovarian Cancer	NA	NA	NA	8.31772	1:Recurred/Progressed	15.1889	1:DEAD WITH TUMOR	NA	NA	0.4426	NA	NA	NA	NA	NA	NA	No	NA	0	NA	NA	SOC	15.1889	1:DECEASED	NA	NA	NA	NA	NA	8.31772	1:PROGRESSION	NA	NA	NA	NA	1	Primary	NA	Matched	NA
ov_tcga_pan_can_atlas_2018	TCGA-13-0730	TCGA-13-0730-01	NA	NA	NA	23	Ovarian Epithelial Tumor	OV	Serous Ovarian Cancer	NA	NA	NA	NA	NA	17.819	NA	NA	NA	0.6489	NA	NA	NA	NA	NA	NA	No	NA	NA	NA	NA	SOC	17.819	1:DECEASED	NA	NA	NA	NA	NA	17.819	0:CENSORED	NA	NA	NA	NA	1	Primary	NA	Matched	NA
ov_tcga_pan_can_atlas_2018	TCGA-13-0751	TCGA-13-0751-01	NA	NA	NA	22	Ovarian Epithelial Tumor	OV	Serous Ovarian Cancer	NA	NA	NA	21.4683	1:Recurred/Progressed	55.1665	1:DEAD WITH TUMOR	NA	NA	0.7575	NA	NA	NA	NA	NA	NA	No	0.2949	0.21	47	NA	SOC	55.1665	1:DECEASED	NA	NA	NA	NA	NA	21.4683	1:PROGRESSION	NA	NA	NA	NA	1	Primary	NA	Matched	NA
ov_tcga_pan_can_atlas_2018	TCGA-13-0755	TCGA-13-0755-01	NA	NA	NA	5	Ovarian Epithelial Tumor	OV	Serous Ovarian Cancer	NA	NA	NA	NA	NA	2.4986	1:DEAD WITH TUMOR	NA	NA	0.3654	NA	NA	NA	NA	NA	NA	No	0.2793	0.46	108	NA	SOC	2.4986	1:DECEASED	NA	NA	NA	NA	NA	1.1178	1:PROGRESSION	NA	NA	NA	NA	1	Primary	NA	Matched	NA
ov_tcga_pan_can_atlas_2018	TCGA-13-0757	TCGA-13-0757-01	NA	NA	NA	26	Ovarian Epithelial Tumor	OV	Serous Ovarian Cancer	NA	NA	NA	9.63277	1:Recurred/Progressed	11.178	1:DEAD WITH TUMOR	NA	NA	0.7258	NA	NA	NA	NA	NA	NA	No	0.3136	31.91	89	NA	SOC	11.178	1:DECEASED	NA	NA	NA	NA	NA	9.63277	1:PROGRESSION	NA	NA	NA	NA	1	Primary	NA	Matched	NA
ov_tcga_pan_can_atlas_2018	TCGA-13-0758	TCGA-13-0758-01	NA	NA	NA	20	Ovarian Epithelial Tumor	OV	Serous Ovarian Cancer	NA	NA	NA	NA	NA	11.3752	1:DEAD WITH TUMOR	NA	NA	0.6535	NA	NA	NA	NA	NA	NA	No	0.3857	0.73	NA	NA	SOC	11.3752	1:DECEASED	NA	NA	NA	NA	NA	6.96979	1:PROGRESSION	NA	NA	NA	NA	1	Primary	NA	Matched	NA
ov_tcga_pan_can_atlas_2018	TCGA-13-0760	TCGA-13-0760-01	NA	NA	NA	13	Ovarian Epithelial Tumor	OV	Serous Ovarian Cancer	NA	NA	NA	NA	NA	11.5396	NA	NA	NA	0.8819	NA	NA	NA	NA	NA	NA	No	0.2887	1.26	173	NA	SOC	11.5396	1:DECEASED	NA	NA	NA	NA	NA	11.5396	0:CENSORED	NA	NA	NA	NA	1	Primary	NA	Matched	NA
ov_tcga_pan_can_atlas_2018	TCGA-13-0761	TCGA-13-0761-01	NA	NA	NA	9	Ovarian Epithelial Tumor	OV	Serous Ovarian Cancer	NA	NA	NA	NA	NA	38.0051	1:DEAD WITH TUMOR	NA	NA	0.4004	NA	NA	NA	NA	NA	NA	No	NA	0	NA	NA	SOC	38.0051	1:DECEASED	NA	NA	NA	NA	NA	13.9396	1:PROGRESSION	NA	NA	NA	NA	1	Primary	NA	Matched	NA
ov_tcga_pan_can_atlas_2018	TCGA-13-0762	TCGA-13-0762-01	NA	NA	NA	23	Ovarian Epithelial Tumor	OV	Serous Ovarian Cancer	NA	NA	NA	32.975	1:Recurred/Progressed	111.78	0:ALIVE OR DEAD TUMOR FREE	NA	NA	0.6146	NA	NA	NA	NA	NA	NA	No	NA	NA	NA	NA	SOC	111.78	0:LIVING	NA	NA	NA	NA	NA	32.975	1:PROGRESSION	NA	NA	NA	NA	1	Primary	NA	Matched	NA
ov_tcga_pan_can_atlas_2018	TCGA-13-0764	TCGA-13-0764-01	NA	NA	NA	15	Ovarian Epithelial Tumor	OV	Serous Ovarian Cancer	NA	NA	NA	NA	NA	61.8404	1:DEAD WITH TUMOR	NA	NA	0.6557	NA	NA	NA	NA	NA	NA	No	0.3181	1.03	35	NA	SOC	61.8404	1:DECEASED	NA	NA	NA	NA	NA	8.94237	1:PROGRESSION	NA	NA	NA	NA	1	Primary	NA	Matched	NA
ov_tcga_pan_can_atlas_2018	TCGA-13-0765	TCGA-13-0765-01	NA	NA	NA	NA	Ovarian Epithelial Tumor	OV	Serous Ovarian Cancer	NA	NA	NA	21.9614	1:Recurred/Progressed	45.6653	1:DEAD WITH TUMOR	NA	NA	NA	NA	NA	NA	NA	NA	NA	No	0.2738	1.3	28	NA	SOC	45.6653	1:DECEASED	NA	NA	NA	NA	NA	21.9614	1:PROGRESSION	NA	NA	NA	NA	1	Primary	NA	Matched	NA
ov_tcga_pan_can_atlas_2018	TCGA-13-0766	TCGA-13-0766-01	NA	NA	NA	5	Ovarian Epithelial Tumor	OV	Serous Ovarian Cancer	NA	NA	NA	20.6463	1:Recurred/Progressed	56.7117	1:DEAD WITH TUMOR	NA	NA	0.4126	NA	NA	NA	NA	NA	NA	No	0.383	0.83	NA	NA	SOC	56.7117	1:DECEASED	NA	NA	NA	NA	NA	20.6463	1:PROGRESSION	NA	NA	NA	NA	1	Primary	NA	Matched	NA
ov_tcga_pan_can_atlas_2018	TCGA-13-0768	TCGA-13-0768-01	NA	NA	NA	12	Ovarian Epithelial Tumor	OV	Serous Ovarian Cancer	NA	NA	NA	13.0848	1:Recurred/Progressed	58.6514	1:DEAD WITH TUMOR	NA	NA	0.1791	NA	NA	NA	NA	NA	NA	No	0.3302	0.12	21	NA	SOC	58.6514	1:DECEASED	NA	NA	NA	NA	NA	13.0848	1:PROGRESSION	NA	NA	NA	NA	1	Primary	NA	Matched	NA
ov_tcga_pan_can_atlas_2018	TCGA-13-0791	TCGA-13-0791-01	NA	NA	NA	8	Ovarian Epithelial Tumor	OV	Serous Ovarian Cancer	NA	NA	NA	9.23825	1:Recurred/Progressed	40.2407	1:DEAD WITH TUMOR	NA	NA	0.4224	NA	NA	NA	NA	NA	NA	No	0.2798	0.53	94	NA	SOC	40.2407	1:DECEASED	NA	NA	NA	NA	NA	9.23825	1:PROGRESSION	NA	NA	NA	NA	1	Primary	NA	Matched	NA
ov_tcga_pan_can_atlas_2018	TCGA-13-0792	TCGA-13-0792-01	NA	NA	NA	15	Ovarian Epithelial Tumor	OV	Serous Ovarian Cancer	NA	NA	NA	26.8271	1:Recurred/Progressed	118.421	0:ALIVE OR DEAD TUMOR FREE	NA	NA	0.6621	NA	NA	NA	NA	NA	NA	No	NA	0.03	NA	NA	SOC	118.421	0:LIVING	NA	NA	NA	NA	NA	26.8271	1:PROGRESSION	NA	NA	NA	NA	1	Primary	NA	Matched	NA
ov_tcga_pan_can_atlas_2018	TCGA-13-0793	TCGA-13-0793-01	NA	NA	NA	11	Ovarian Epithelial Tumor	OV	Serous Ovarian Cancer	NA	NA	NA	NA	NA	107.276	0:ALIVE OR DEAD TUMOR FREE	NA	NA	0.7435	NA	NA	NA	NA	NA	NA	No	NA	0.05	NA	NA	SOC	107.276	0:LIVING	NA	NA	NA	NA	NA	11.5396	1:PROGRESSION	NA	NA	NA	NA	1	Primary	NA	Matched	NA
ov_tcga_pan_can_atlas_2018	TCGA-13-0794	TCGA-13-0794-01	NA	NA	NA	17	Ovarian Epithelial Tumor	OV	Serous Ovarian Cancer	NA	NA	NA	27.7805	1:Recurred/Progressed	63.0897	1:DEAD WITH TUMOR	NA	NA	0.4412	NA	NA	NA	NA	NA	NA	No	0.3392	0.7	29	NA	SOC	63.0897	1:DECEASED	NA	NA	NA	NA	NA	27.7805	1:PROGRESSION	NA	NA	NA	NA	1	Primary	NA	Matched	NA
ov_tcga_pan_can_atlas_2018	TCGA-13-0795	TCGA-13-0795-01	NA	NA	NA	21	Ovarian Epithelial Tumor	OV	Serous Ovarian Cancer	NA	NA	NA	10.6848	1:Recurred/Progressed	20.3505	1:DEAD WITH TUMOR	NA	NA	0.4476	NA	NA	NA	NA	NA	NA	No	0.2771	0.34	82	NA	SOC	20.3505	1:DECEASED	NA	NA	NA	NA	NA	10.6848	1:PROGRESSION	NA	NA	NA	NA	1	Primary	NA	Matched	NA
ov_tcga_pan_can_atlas_2018	TCGA-13-0797	TCGA-13-0797-01	NA	NA	NA	7	Ovarian Epithelial Tumor	OV	Serous Ovarian Cancer	NA	NA	NA	17.2601	1:Recurred/Progressed	69.7307	0:ALIVE OR DEAD TUMOR FREE	NA	NA	0.43	NA	NA	NA	NA	NA	NA	No	0.3145	0.98	NA	NA	SOC	69.7307	0:LIVING	NA	NA	NA	NA	NA	17.2601	1:PROGRESSION	NA	NA	NA	NA	1	Primary	NA	Matched	NA
ov_tcga_pan_can_atlas_2018	TCGA-13-0799	TCGA-13-0799-01	NA	NA	NA	6	Ovarian Epithelial Tumor	OV	Serous Ovarian Cancer	NA	NA	NA	41.49	1:Recurred/Progressed	83.3416	0:ALIVE OR DEAD TUMOR FREE	NA	NA	0.365	NA	NA	NA	NA	NA	NA	No	NA	NA	NA	NA	SOC	83.3416	0:LIVING	NA	NA	NA	NA	NA	41.49	1:PROGRESSION	NA	NA	NA	NA	1	Primary	NA	Matched	NA
ov_tcga_pan_can_atlas_2018	TCGA-13-0800	TCGA-13-0800-01	NA	NA	NA	29	Ovarian Epithelial Tumor	OV	Serous Ovarian Cancer	NA	NA	NA	45.8954	1:Recurred/Progressed	87.484	0:ALIVE OR DEAD TUMOR FREE	NA	NA	0.4838	NA	NA	NA	NA	NA	NA	Yes	0.2796	0.68	114	NA	SOC	87.484	0:LIVING	NA	NA	NA	NA	NA	45.8954	1:PROGRESSION	NA	NA	NA	NA	1	Primary	NA	Matched	OV
ov_tcga_pan_can_atlas_2018	TCGA-13-0801	TCGA-13-0801-01	NA	NA	NA	9	Ovarian Epithelial Tumor	OV	Serous Ovarian Cancer	NA	NA	NA	11.3423	1:Recurred/Progressed	45.994	1:DEAD WITH TUMOR	NA	NA	0.8942	NA	NA	NA	NA	NA	NA	No	NA	0.25	NA	NA	SOC	45.994	1:DECEASED	NA	NA	NA	NA	NA	11.3423	1:PROGRESSION	NA	NA	NA	NA	1	Primary	NA	Matched	NA
ov_tcga_pan_can_atlas_2018	TCGA-13-0802	TCGA-13-0802-01	NA	NA	NA	13	Ovarian Epithelial Tumor	OV	Serous Ovarian Cancer	NA	NA	NA	16.7669	1:Recurred/Progressed	51.0241	1:DEAD WITH TUMOR	NA	NA	0.5591	NA	NA	NA	NA	NA	NA	No	NA	0.63	NA	NA	SOC	51.0241	1:DECEASED	NA	NA	NA	NA	NA	16.7669	1:PROGRESSION	NA	NA	NA	NA	1	Primary	NA	Matched	NA
ov_tcga_pan_can_atlas_2018	TCGA-13-0803	TCGA-13-0803-01	NA	NA	NA	18	Ovarian Epithelial Tumor	OV	Serous Ovarian Cancer	NA	NA	NA	11.0793	1:Recurred/Progressed	43.8571	1:DEAD WITH TUMOR	NA	NA	0.4854	NA	NA	NA	NA	NA	NA	No	0.3258	1.2	NA	NA	SOC	43.8571	1:DECEASED	NA	NA	NA	NA	NA	11.0793	1:PROGRESSION	NA	NA	NA	NA	1	Primary	NA	Matched	NA
ov_tcga_pan_can_atlas_2018	TCGA-13-0804	TCGA-13-0804-01	NA	NA	NA	14	Ovarian Epithelial Tumor	OV	Serous Ovarian Cancer	NA	NA	NA	10.8163	1:Recurred/Progressed	35.2763	1:DEAD WITH TUMOR	NA	NA	0.4749	NA	NA	NA	NA	NA	NA	No	0.2601	1.03	34	NA	SOC	35.2763	1:DECEASED	NA	NA	NA	NA	NA	10.8163	1:PROGRESSION	NA	NA	NA	NA	1	Primary	NA	Matched	NA
ov_tcga_pan_can_atlas_2018	TCGA-13-0805	TCGA-13-0805-01	NA	NA	NA	9	Ovarian Epithelial Tumor	OV	Serous Ovarian Cancer	NA	NA	NA	NA	NA	35.3092	1:DEAD WITH TUMOR	NA	NA	0.4636	NA	NA	NA	NA	NA	NA	No	0.3006	0.69	25	NA	SOC	35.3092	1:DECEASED	NA	NA	NA	NA	NA	5.81911	1:PROGRESSION	NA	NA	NA	NA	1	Primary	NA	Matched	NA
ov_tcga_pan_can_atlas_2018	TCGA-13-0807	TCGA-13-0807-01	NA	NA	NA	16	Ovarian Epithelial Tumor	OV	Serous Ovarian Cancer	NA	NA	NA	NA	NA	13.6108	NA	NA	NA	0.4914	NA	NA	NA	NA	NA	NA	No	0.2842	0.91	288	NA	SOC	13.6108	1:DECEASED	NA	NA	NA	NA	NA	13.6108	0:CENSORED	NA	NA	NA	NA	1	Primary	NA	Matched	NA
ov_tcga_pan_can_atlas_2018	TCGA-13-0883	TCGA-13-0883-01	NA	NA	NA	13	Ovarian Epithelial Tumor	OV	Serous Ovarian Cancer	NA	NA	NA	26.9257	1:Recurred/Progressed	68.9417	1:DEAD WITH TUMOR	NA	NA	0.5361	NA	NA	NA	NA	NA	NA	No	0.3136	2.05	37	NA	SOC	68.9417	1:DECEASED	NA	NA	NA	NA	NA	26.9257	1:PROGRESSION	NA	NA	NA	NA	1	Primary	NA	Matched	NA
ov_tcga_pan_can_atlas_2018	TCGA-13-0884	TCGA-13-0884-01	NA	NA	NA	22	Ovarian Epithelial Tumor	OV	Serous Ovarian Cancer	NA	NA	NA	41.1283	1:Recurred/Progressed	107.177	1:DEAD WITH TUMOR	NA	NA	0.5319	NA	NA	NA	NA	NA	NA	No	0.2665	0.73	112	NA	SOC	107.177	1:DECEASED	NA	NA	NA	NA	NA	41.1283	1:PROGRESSION	NA	NA	NA	NA	1	Primary	NA	Matched	NA
ov_tcga_pan_can_atlas_2018	TCGA-13-0885	TCGA-13-0885-01	NA	NA	NA	23	Ovarian Epithelial Tumor	OV	Serous Ovarian Cancer	NA	NA	NA	111.385	0:DiseaseFree	111.385	0:ALIVE OR DEAD TUMOR FREE	NA	NA	0.6189	NA	NA	NA	NA	NA	NA	No	0.2821	0.72	181	NA	SOC	111.385	0:LIVING	NA	NA	NA	NA	NA	111.385	0:CENSORED	NA	NA	NA	NA	1	Primary	NA	Matched	NA
ov_tcga_pan_can_atlas_2018	TCGA-13-0886	TCGA-13-0886-01	NA	NA	NA	7	Ovarian Epithelial Tumor	OV	Serous Ovarian Cancer	NA	NA	NA	153.368	0:DiseaseFree	153.368	0:ALIVE OR DEAD TUMOR FREE	NA	NA	0.3451	NA	NA	NA	NA	NA	NA	No	0.2818	0.47	37	NA	SOC	153.368	0:LIVING	NA	NA	NA	NA	NA	153.368	0:CENSORED	NA	NA	NA	NA	1	Primary	NA	Matched	NA
ov_tcga_pan_can_atlas_2018	TCGA-13-0887	TCGA-13-0887-01	NA	NA	NA	3	Ovarian Epithelial Tumor	OV	Serous Ovarian Cancer	NA	NA	NA	16.8984	1:Recurred/Progressed	66.6732	1:DEAD WITH TUMOR	NA	NA	0.6669	NA	NA	NA	NA	NA	NA	No	0.2766	0.92	143	NA	SOC	66.6732	1:DECEASED	NA	NA	NA	NA	NA	16.8984	1:PROGRESSION	NA	NA	NA	NA	1	Primary	NA	Matched	NA
ov_tcga_pan_can_atlas_2018	TCGA-13-0888	TCGA-13-0888-01	NA	NA	NA	25	Ovarian Epithelial Tumor	OV	Serous Ovarian Cancer	NA	NA	NA	NA	NA	92.4154	0:ALIVE OR DEAD TUMOR FREE	NA	NA	0.6539	NA	NA	NA	NA	NA	NA	No	0.3012	2.25	167	NA	SOC	92.4154	1:DECEASED	NA	NA	NA	NA	NA	92.4154	0:CENSORED	NA	NA	NA	NA	1	Primary	NA	Matched	NA
ov_tcga_pan_can_atlas_2018	TCGA-13-0889	TCGA-13-0889-01	NA	NA	NA	4	Ovarian Epithelial Tumor	OV	Serous Ovarian Cancer	NA	NA	NA	NA	NA	95.1442	0:ALIVE OR DEAD TUMOR FREE	NA	NA	0.2824	NA	NA	NA	NA	NA	NA	No	0.4005	0	1070	NA	SOC	95.1442	1:DECEASED	NA	NA	NA	NA	NA	95.1442	0:CENSORED	NA	NA	NA	NA	1	Primary	NA	Matched	NA
ov_tcga_pan_can_atlas_2018	TCGA-13-0890	TCGA-13-0890-01	NA	NA	NA	12	Ovarian Epithelial Tumor	OV	Serous Ovarian Cancer	NA	NA	NA	145.445	0:DiseaseFree	145.445	0:ALIVE OR DEAD TUMOR FREE	NA	NA	0.5853	NA	NA	NA	NA	NA	NA	Yes	0.2791	0.5	75	NA	SOC	145.445	0:LIVING	NA	NA	NA	NA	NA	145.445	0:CENSORED	NA	NA	NA	NA	1	Primary	NA	Matched	OV
ov_tcga_pan_can_atlas_2018	TCGA-13-0891	TCGA-13-0891-01	NA	NA	NA	25	Ovarian Epithelial Tumor	OV	Serous Ovarian Cancer	NA	NA	NA	NA	NA	102.837	1:DEAD WITH TUMOR	NA	NA	0.779	NA	NA	NA	NA	NA	NA	No	0.3053	1.3	26	NA	SOC	102.837	1:DECEASED	NA	NA	NA	NA	NA	25.0518	1:PROGRESSION	NA	NA	NA	NA	1	Primary	NA	Matched	NA
ov_tcga_pan_can_atlas_2018	TCGA-13-0893	TCGA-13-0893-01	NA	NA	NA	6	Ovarian Epithelial Tumor	OV	Serous Ovarian Cancer	NA	NA	NA	NA	NA	43.3639	1:DEAD WITH TUMOR	NA	NA	0.5632	NA	NA	NA	NA	NA	NA	Yes	0.281	1.65	79	NA	SOC	43.3639	1:DECEASED	NA	NA	NA	NA	NA	15.156	1:PROGRESSION	NA	NA	NA	NA	1	Primary	NA	Matched	OV
ov_tcga_pan_can_atlas_2018	TCGA-13-0894	TCGA-13-0894-01	NA	NA	NA	NA	Ovarian Epithelial Tumor	OV	Serous Ovarian Cancer	NA	NA	NA	18.5751	1:Recurred/Progressed	49.6104	1:DEAD WITH TUMOR	NA	NA	NA	NA	NA	NA	NA	NA	NA	No	0.2772	0.31	107	NA	SOC	49.6104	1:DECEASED	NA	NA	NA	NA	NA	18.5751	1:PROGRESSION	NA	NA	NA	NA	1	Primary	NA	Matched	NA
ov_tcga_pan_can_atlas_2018	TCGA-13-0897	TCGA-13-0897-01	NA	NA	NA	7	Ovarian Epithelial Tumor	OV	Serous Ovarian Cancer	NA	NA	NA	18.2135	1:Recurred/Progressed	71.7362	1:DEAD WITH TUMOR	NA	NA	0.4124	NA	NA	NA	NA	NA	NA	Yes	0.2874	0.65	54	NA	SOC	71.7362	1:DECEASED	NA	NA	NA	NA	NA	18.2135	1:PROGRESSION	NA	NA	NA	NA	1	Primary	NA	Matched	OV
ov_tcga_pan_can_atlas_2018	TCGA-13-0899	TCGA-13-0899-01	NA	NA	NA	23	Ovarian Epithelial Tumor	OV	Serous Ovarian Cancer	NA	NA	NA	17.9834	1:Recurred/Progressed	66.1472	1:DEAD WITH TUMOR	NA	NA	0.6152	NA	NA	NA	NA	NA	NA	Yes	0.2837	0.7	25	NA	SOC	66.1472	1:DECEASED	NA	NA	NA	NA	NA	17.9834	1:PROGRESSION	NA	NA	NA	NA	1	Primary	NA	Matched	OV
ov_tcga_pan_can_atlas_2018	TCGA-13-0900	TCGA-13-0900-01	NA	NA	NA	4	Ovarian Epithelial Tumor	OV	Serous Ovarian Cancer	NA	NA	NA	134.037	0:DiseaseFree	134.037	0:ALIVE OR DEAD TUMOR FREE	NA	NA	0.6765	NA	NA	NA	NA	NA	NA	No	NA	NA	NA	NA	SOC	134.037	0:LIVING	NA	NA	NA	NA	NA	134.037	0:CENSORED	NA	NA	NA	NA	1	Primary	NA	Matched	NA
ov_tcga_pan_can_atlas_2018	TCGA-13-0901	TCGA-13-0901-01	NA	NA	NA	17	Ovarian Epithelial Tumor	OV	Serous Ovarian Cancer	NA	NA	NA	12.8218	1:Recurred/Progressed	19.3642	0:ALIVE OR DEAD TUMOR FREE	NA	NA	0.5969	NA	NA	NA	NA	NA	NA	No	NA	0.07	NA	NA	SOC	19.3642	0:LIVING	NA	NA	NA	NA	NA	12.8218	1:PROGRESSION	NA	NA	NA	NA	1	Primary	NA	Matched	NA
ov_tcga_pan_can_atlas_2018	TCGA-13-0903	TCGA-13-0903-01	NA	NA	NA	7	Ovarian Epithelial Tumor	OV	Serous Ovarian Cancer	NA	NA	NA	NA	NA	127.79	0:ALIVE OR DEAD TUMOR FREE	NA	NA	0.389	NA	NA	NA	NA	NA	NA	No	0.2962	1.26	240	NA	SOC	127.79	0:LIVING	NA	NA	NA	NA	NA	127.79	0:CENSORED	NA	NA	NA	NA	1	Primary	NA	Matched	NA
ov_tcga_pan_can_atlas_2018	TCGA-13-0904	TCGA-13-0904-01	NA	NA	NA	13	Ovarian Epithelial Tumor	OV	Serous Ovarian Cancer	NA	NA	NA	NA	NA	50.3666	1:DEAD WITH TUMOR	NA	NA	0.6694	NA	NA	NA	NA	NA	NA	No	0.3207	3.82	44	NA	SOC	50.3666	1:DECEASED	NA	NA	NA	NA	NA	10.8492	1:PROGRESSION	NA	NA	NA	NA	1	Primary	NA	Matched	NA
ov_tcga_pan_can_atlas_2018	TCGA-13-0905	TCGA-13-0905-01	NA	NA	NA	4	Ovarian Epithelial Tumor	OV	Serous Ovarian Cancer	NA	NA	NA	50.4652	1:Recurred/Progressed	123.155	0:ALIVE OR DEAD TUMOR FREE	NA	NA	0.4633	NA	NA	NA	NA	NA	NA	No	0.2941	0.77	75	NA	SOC	123.155	0:LIVING	NA	NA	NA	NA	NA	50.4652	1:PROGRESSION	NA	NA	NA	NA	1	Primary	NA	Matched	NA
ov_tcga_pan_can_atlas_2018	TCGA-13-0906	TCGA-13-0906-01	NA	NA	NA	4	Ovarian Epithelial Tumor	OV	Serous Ovarian Cancer	NA	NA	NA	118.98	0:DiseaseFree	118.98	0:ALIVE OR DEAD TUMOR FREE	NA	NA	0.5065	NA	NA	NA	NA	NA	NA	No	0.4411	0.07	NA	NA	SOC	118.98	0:LIVING	NA	NA	NA	NA	NA	118.98	0:CENSORED	NA	NA	NA	NA	1	Primary	NA	Matched	NA
ov_tcga_pan_can_atlas_2018	TCGA-13-0908	TCGA-13-0908-01	NA	NA	NA	6	Ovarian Epithelial Tumor	OV	Serous Ovarian Cancer	NA	NA	NA	NA	NA	60.5911	1:DEAD WITH TUMOR	NA	NA	0.3879	NA	NA	NA	NA	NA	NA	No	0.3083	0.67	NA	NA	SOC	60.5911	1:DECEASED	NA	NA	NA	NA	NA	18.1477	1:PROGRESSION	NA	NA	NA	NA	1	Primary	NA	Matched	NA
ov_tcga_pan_can_atlas_2018	TCGA-13-0910	TCGA-13-0910-01	NA	NA	NA	13	Ovarian Epithelial Tumor	OV	Serous Ovarian Cancer	NA	NA	NA	39.8461	1:Recurred/Progressed	116.645	0:ALIVE OR DEAD TUMOR FREE	NA	NA	0.6084	NA	NA	NA	NA	NA	NA	No	0.2655	0.87	56	NA	SOC	116.645	0:LIVING	NA	NA	NA	NA	NA	39.8461	1:PROGRESSION	NA	NA	NA	NA	1	Primary	NA	Matched	NA
ov_tcga_pan_can_atlas_2018	TCGA-13-0911	TCGA-13-0911-01	NA	NA	NA	22	Ovarian Epithelial Tumor	OV	Serous Ovarian Cancer	NA	NA	NA	NA	NA	44.5475	1:DEAD WITH TUMOR	NA	NA	0.6107	NA	NA	NA	NA	NA	NA	No	0.2936	0.42	13	NA	SOC	44.5475	1:DECEASED	NA	NA	NA	NA	NA	9.1725	1:PROGRESSION	NA	NA	NA	NA	1	Primary	NA	Matched	NA
ov_tcga_pan_can_atlas_2018	TCGA-13-0912	TCGA-13-0912-01	NA	NA	NA	8	Ovarian Epithelial Tumor	OV	Serous Ovarian Cancer	NA	NA	NA	15.419	1:Recurred/Progressed	37.6434	1:DEAD WITH TUMOR	NA	NA	0.2675	NA	NA	NA	NA	NA	NA	No	0.2707	0.77	39	NA	SOC	37.6434	1:DECEASED	NA	NA	NA	NA	NA	15.419	1:PROGRESSION	NA	NA	NA	NA	1	Primary	NA	Matched	NA
ov_tcga_pan_can_atlas_2018	TCGA-13-0913	TCGA-13-0913-01	NA	NA	NA	5	Ovarian Epithelial Tumor	OV	Serous Ovarian Cancer	NA	NA	NA	28.6353	1:Recurred/Progressed	109.314	0:ALIVE OR DEAD TUMOR FREE	NA	NA	0.9452	NA	NA	NA	NA	NA	NA	Yes	0.2877	1.78	37	NA	SOC	109.314	0:LIVING	NA	NA	NA	NA	NA	28.6353	1:PROGRESSION	NA	NA	NA	NA	1	Primary	NA	Matched	OV
ov_tcga_pan_can_atlas_2018	TCGA-13-0916	TCGA-13-0916-01	NA	NA	NA	9	Ovarian Epithelial Tumor	OV	Serous Ovarian Cancer	NA	NA	NA	58.6843	0:DiseaseFree	58.6843	0:ALIVE OR DEAD TUMOR FREE	NA	NA	0.9955	NA	NA	NA	NA	NA	NA	Yes	0.2947	2.31	27	NA	SOC	58.6843	0:LIVING	NA	NA	NA	NA	NA	58.6843	0:CENSORED	NA	NA	NA	NA	1	Primary	NA	Matched	OV
ov_tcga_pan_can_atlas_2018	TCGA-13-0919	TCGA-13-0919-01	NA	NA	NA	22	Ovarian Epithelial Tumor	OV	Serous Ovarian Cancer	NA	NA	NA	84.5251	0:DiseaseFree	84.5251	0:ALIVE OR DEAD TUMOR FREE	NA	NA	0.442	NA	NA	NA	NA	NA	NA	No	0.3485	0	NA	NA	SOC	84.5251	0:LIVING	NA	NA	NA	NA	NA	84.5251	0:CENSORED	NA	NA	NA	NA	1	Primary	NA	Matched	NA
ov_tcga_pan_can_atlas_2018	TCGA-13-0920	TCGA-13-0920-01	NA	NA	NA	NA	Ovarian Epithelial Tumor	OV	Serous Ovarian Cancer	NA	NA	NA	9.76428	1:Recurred/Progressed	48.7885	1:DEAD WITH TUMOR	NA	NA	0.6482	NA	NA	NA	NA	NA	NA	Yes	0.2746	2.01	275	NA	SOC	48.7885	1:DECEASED	NA	NA	NA	NA	NA	9.76428	1:PROGRESSION	NA	NA	NA	NA	1	Primary	NA	Matched	OV
ov_tcga_pan_can_atlas_2018	TCGA-13-0921	TCGA-13-0921-01	NA	NA	NA	17	Ovarian Epithelial Tumor	OV	Serous Ovarian Cancer	NA	NA	NA	48.7556	0:DiseaseFree	48.7556	0:ALIVE OR DEAD TUMOR FREE	NA	NA	0.6826	NA	NA	NA	NA	NA	NA	No	0.3002	2.58	29	NA	SOC	48.7556	1:DECEASED	NA	NA	NA	NA	NA	48.7556	0:CENSORED	NA	NA	NA	NA	1	Primary	NA	Matched	NA
ov_tcga_pan_can_atlas_2018	TCGA-13-0923	TCGA-13-0923-01	NA	NA	NA	8	Ovarian Epithelial Tumor	OV	Serous Ovarian Cancer	NA	NA	NA	56.5144	1:Recurred/Progressed	83.7361	0:ALIVE OR DEAD TUMOR FREE	NA	NA	0.6117	NA	NA	NA	NA	NA	NA	No	0.3323	5.25	53	NA	SOC	83.7361	0:LIVING	NA	NA	NA	NA	NA	56.5144	1:PROGRESSION	NA	NA	NA	NA	1	Primary	NA	Matched	NA
ov_tcga_pan_can_atlas_2018	TCGA-13-0924	TCGA-13-0924-01	NA	NA	NA	11	Ovarian Epithelial Tumor	OV	Serous Ovarian Cancer	NA	NA	NA	NA	NA	85.9388	0:ALIVE OR DEAD TUMOR FREE	NA	NA	0.4157	NA	NA	NA	NA	NA	NA	No	0.2997	0.5	NA	NA	SOC	85.9388	0:LIVING	NA	NA	NA	NA	NA	31.6271	1:PROGRESSION	NA	NA	NA	NA	1	Primary	NA	Matched	NA
ov_tcga_pan_can_atlas_2018	TCGA-13-1403	TCGA-13-1403-01	48	NA	NA	10	Ovarian Epithelial Tumor	OV	Serous Ovarian Cancer	331	-17697	0	13.7423	1:Recurred/Progressed	77.095	1:DEAD WITH TUMOR	Not Hispanic Or Latino	3/20/09	0.3992	G3	No	C56.9	8441-03-01	C56.9	Yes	Yes	0.2923	1.1	64	Yes	SOC	77.095	1:DECEASED	0d5e232d-5aa2-4f6f-be58-ffd5f15ee0b8	NA	NA	NA	Tumor Free	13.7423	1:PROGRESSION	NA	NA	White	No	1	Primary	Female	Matched	OV
ov_tcga_pan_can_atlas_2018	TCGA-13-1404	TCGA-13-1404-01	48	NA	NA	9	Ovarian Epithelial Tumor	OV	Serous Ovarian Cancer	2469	-17784	0	51.9775	1:Recurred/Progressed	81.1717	0:ALIVE OR DEAD TUMOR FREE	Not Hispanic Or Latino	3/20/09	0.7514	G3	No	C56.9	8441-03-01	C56.9	Yes	No	0.2756	1.56	56	Yes	SOC	81.1717	0:LIVING	8e107f4b-1912-4d3e-814a-b863e2d65ed7	NA	NA	NA	Tumor Free	51.9775	1:PROGRESSION	NA	NA	White	No	1	Primary	Female	Matched	NA
ov_tcga_pan_can_atlas_2018	TCGA-13-1405	TCGA-13-1405-01	49	NA	NA	13	Ovarian Epithelial Tumor	OV	Serous Ovarian Cancer	224	-18218	0	NA	NA	28.5367	1:DEAD WITH TUMOR	Not Hispanic Or Latino	3/20/09	0.743	G3	No	C56.9	8441-03-01	C56.9	Yes	Yes	0.2773	0.35	55	Yes	SOC	28.5367	1:DECEASED	29dccd25-4c4a-463b-a353-38a193337f38	NA	NA	NA	Tumor Free	7.49581	1:PROGRESSION	NA	NA	White	No	1	Primary	Female	Matched	OV
ov_tcga_pan_can_atlas_2018	TCGA-13-1407	TCGA-13-1407-01	51	NA	NA	26	Ovarian Epithelial Tumor	OV	Serous Ovarian Cancer	2534	-18896	0	43.8242	1:Recurred/Progressed	83.3087	0:ALIVE OR DEAD TUMOR FREE	Not Hispanic Or Latino	3/20/09	0.786	G3	No	C56.9	8441-03-01	C56.9	Yes	No	NA	0.03	NA	Yes	SOC	83.3087	0:LIVING	f2dcf4cc-609d-4532-a90d-6ae2bbb53365	NA	NA	NA	Tumor Free	43.8242	1:PROGRESSION	NA	NA	White	No	1	Primary	Female	Matched	NA
ov_tcga_pan_can_atlas_2018	TCGA-13-1408	TCGA-13-1408-01	59	NA	NA	19	Ovarian Epithelial Tumor	OV	Serous Ovarian Cancer	180	-21635	0	NA	NA	55.2323	1:DEAD WITH TUMOR	Not Hispanic Or Latino	3/20/09	0.6201	G3	No	C56.9	8441-03-01	C56.9	Yes	No	NA	0.35	NA	Yes	SOC	55.2323	1:DECEASED	8fac8e40-beac-4059-9d54-7ee530598cfd	NA	NA	NA	With Tumor	25.1504	1:PROGRESSION	NA	NA	White	No	1	Primary	Female	Matched	NA
ov_tcga_pan_can_atlas_2018	TCGA-13-1409	TCGA-13-1409-01	73	NA	NA	23	Ovarian Epithelial Tumor	OV	Serous Ovarian Cancer	208	-26836	0	NA	NA	57.2706	1:DEAD WITH TUMOR	Not Hispanic Or Latino	3/20/09	0.7864	G3	No	C56.9	8441-03-01	C56.9	Yes	No	0.3242	1.2	NA	Yes	SOC	57.2706	1:DECEASED	18e0e996-8f23-4f53-94a5-dde38b550863	NA	NA	NA	With Tumor	22.6847	1:PROGRESSION	NA	NA	White	No	1	Primary	Female	Matched	NA
ov_tcga_pan_can_atlas_2018	TCGA-13-1410	TCGA-13-1410-01	57	NA	NA	29	Ovarian Epithelial Tumor	OV	Serous Ovarian Cancer	2464	-20950	0	NA	NA	81.0073	0:ALIVE OR DEAD TUMOR FREE	Not Hispanic Or Latino	3/20/09	0.7463	GX	No	C56.9	8441-03-01	C56.9	Yes	No	0.3172	0.89	NA	Yes	SOC	81.0073	0:LIVING	c3f9ee36-d34f-472b-ac7f-801a0d400aa4	NA	NA	NA	Tumor Free	10.4876	1:PROGRESSION	NA	NA	White	No	1	Primary	Female	Matched	NA
ov_tcga_pan_can_atlas_2018	TCGA-13-1411	TCGA-13-1411-01	81	NA	NA	24	Ovarian Epithelial Tumor	OV	Serous Ovarian Cancer	128	-29874	0	NA	NA	17.4573	1:DEAD WITH TUMOR	Not Hispanic Or Latino	3/20/09	0.5555	G3	No	C56.9	8441-03-01	C56.9	Yes	No	0.2774	0.1	60	Yes	SOC	17.4573	1:DECEASED	a9d3a7b0-faf8-4e56-8600-d9e6882a4f23	NA	NA	NA	With Tumor	7.82457	1:PROGRESSION	NA	NA	White	No	1	Primary	Female	Matched	NA
ov_tcga_pan_can_atlas_2018	TCGA-13-1412	TCGA-13-1412-01	41	NA	NA	6	Ovarian Epithelial Tumor	OV	Serous Ovarian Cancer	162	-15119	0	NA	NA	32.3503	1:DEAD WITH TUMOR	Not Hispanic Or Latino	3/20/09	0.4304	G3	No	C56.9	8441-03-01	C56.9	Yes	No	0.2668	0.47	50	Yes	SOC	32.3503	1:DECEASED	44493c23-82e9-4d9f-8e3c-7b3f9ae44970	NA	NA	NA	Tumor Free	13.4464	1:PROGRESSION	NA	NA	White	No	1	Primary	Female	Matched	NA
ov_tcga_pan_can_atlas_2018	TCGA-13-1477	TCGA-13-1477-01	49	NA	NA	4	Ovarian Epithelial Tumor	OV	Serous Ovarian Cancer	1662	-18111	0	NA	NA	54.6405	1:DEAD WITH TUMOR	Not Hispanic Or Latino	3/31/09	0.1785	G2	No	C56.9	8441-03-01	C56.9	Yes	No	0.278	0	198	NA	SOC	54.6405	1:DECEASED	13f5814c-1f99-4ffa-84a4-3bbd8979faae	NA	NA	NA	With Tumor	7.72594	1:PROGRESSION	NA	NA	White	No	1	Primary	Female	Matched	NA
ov_tcga_pan_can_atlas_2018	TCGA-13-1481	TCGA-13-1481-01	76	NA	NA	7	Ovarian Epithelial Tumor	OV	Serous Ovarian Cancer	2648	-27898	0	87.0566	0:DiseaseFree	87.0566	0:ALIVE OR DEAD TUMOR FREE	Not Hispanic Or Latino	3/31/09	0.4085	G2	No	C56.9	8441-03-01	C56.9	Yes	Yes	0.273	0.23	226	NA	SOC	87.0566	1:DECEASED	c5355491-e1e8-46a4-a05e-bafcaf2e7459	NA	NA	NA	Tumor Free	87.0566	0:CENSORED	NA	NA	White	No	1	Primary	Female	Matched	OV
ov_tcga_pan_can_atlas_2018	TCGA-13-1482	TCGA-13-1482-01	52	NA	NA	4	Ovarian Epithelial Tumor	OV	Serous Ovarian Cancer	1877	-19178	0	NA	NA	61.7089	1:DEAD WITH TUMOR	Not Hispanic Or Latino	3/31/09	0.4161	G2	No	C56.9	8441-03-01	C56.9	Yes	No	0.2862	1.04	56	NA	SOC	61.7089	1:DECEASED	f3af727e-b592-4828-94f5-22008666cf8c	NA	NA	NA	With Tumor	19.7916	1:PROGRESSION	NA	NA	White	No	1	Primary	Female	Matched	NA
ov_tcga_pan_can_atlas_2018	TCGA-13-1483	TCGA-13-1483-01	61	NA	NA	8	Ovarian Epithelial Tumor	OV	Serous Ovarian Cancer	895	-22342	0	NA	NA	29.4243	1:DEAD WITH TUMOR	Not Hispanic Or Latino	3/31/09	0.4431	G3	No	C56.9	8441-03-01	C56.9	Yes	No	0.2701	0.51	78	NA	SOC	29.4243	1:DECEASED	611600a6-43ec-4029-9682-cd6d6a3312ec	NA	NA	NA	With Tumor	9.76428	1:PROGRESSION	NA	NA	White	No	1	Primary	Female	Matched	NA
ov_tcga_pan_can_atlas_2018	TCGA-13-1484	TCGA-13-1484-01	62	NA	NA	28	Ovarian Epithelial Tumor	OV	Serous Ovarian Cancer	2982	-22698	0	16.3395	1:Recurred/Progressed	124.437	1:DEAD WITH TUMOR	Not Hispanic Or Latino	3/31/09	0.6072	G3	No	C56.9	8441-03-01	C56.9	Yes	No	0.3066	0.2	42	Yes	SOC	124.437	1:DECEASED	ead71c90-cc5e-42ce-8754-c3cf15a41134	NA	NA	NA	With Tumor	16.3395	1:PROGRESSION	NA	NA	White	No	1	Primary	Female	Matched	NA
ov_tcga_pan_can_atlas_2018	TCGA-13-1485	TCGA-13-1485-01	48	NA	NA	10	Ovarian Epithelial Tumor	OV	Serous Ovarian Cancer	629	-17642	0	NA	NA	20.6792	1:DEAD WITH TUMOR	Not Hispanic Or Latino	3/31/09	0.2233	G2	No	C56.9	8441-03-01	C56.9	Yes	No	0.3038	0.09	NA	NA	SOC	20.6792	1:DECEASED	49bfd0fe-48ce-49db-9f76-ce2310410950	NA	NA	NA	With Tumor	5.58898	1:PROGRESSION	NA	NA	White	No	1	Primary	Female	Matched	NA
ov_tcga_pan_can_atlas_2018	TCGA-13-1487	TCGA-13-1487-01	74	NA	NA	20	Ovarian Epithelial Tumor	OV	Serous Ovarian Cancer	681	-27176	0	NA	NA	22.3888	1:DEAD WITH TUMOR	Not Hispanic Or Latino	3/31/09	0.6513	GX	No	C56.9	8441-03-01	C56.9	Yes	No	0.2937	0.34	22	NA	SOC	22.3888	1:DECEASED	c9e28934-8379-4511-817c-d787f2c4ca3a	NA	NA	NA	With Tumor	13.5451	1:PROGRESSION	NA	NA	White	No	1	Primary	Female	Matched	NA
ov_tcga_pan_can_atlas_2018	TCGA-13-1488	TCGA-13-1488-01	59	NA	NA	14	Ovarian Epithelial Tumor	OV	Serous Ovarian Cancer	2154	-21726	0	NA	NA	70.8157	1:DEAD WITH TUMOR	Not Hispanic Or Latino	3/31/09	0.4583	G3	No	C56.9	8441-03-01	C56.9	Yes	No	0.2648	0.73	150	NA	SOC	70.8157	1:DECEASED	a85f6f9c-1e1d-44fc-85eb-3b2d96cfbc61	NA	NA	NA	With Tumor	11.5396	1:PROGRESSION	NA	NA	White	No	1	Primary	Female	Matched	NA
ov_tcga_pan_can_atlas_2018	TCGA-13-1489	TCGA-13-1489-01	70	NA	NA	19	Ovarian Epithelial Tumor	OV	Serous Ovarian Cancer	2521	-25768	0	26.4983	1:Recurred/Progressed	83.9333	0:ALIVE OR DEAD TUMOR FREE	Not Hispanic Or Latino	3/31/09	0.8985	G2	No	C56.9	8441-03-01	C56.9	Yes	Yes	0.3082	2.7	58	Yes	SOC	83.9333	1:DECEASED	7248cd60-be22-44bc-bc58-f644db0940a2	NA	NA	NA	With Tumor	26.4983	1:PROGRESSION	NA	NA	White	No	1	Primary	Female	Matched	OV
ov_tcga_pan_can_atlas_2018	TCGA-13-1491	TCGA-13-1491-01	55	NA	NA	14	Ovarian Epithelial Tumor	OV	Serous Ovarian Cancer	1595	-20262	0	NA	NA	52.4378	1:DEAD WITH TUMOR	Not Hispanic Or Latino	3/31/09	0.9476	G3	No	C56.9	8441-03-01	C56.9	Yes	No	0.2771	2.35	53	NA	SOC	52.4378	1:DECEASED	c8febeef-8e7e-459e-88cb-8086692dc559	NA	NA	NA	With Tumor	16.7012	1:PROGRESSION	NA	NA	Asian	No	1	Primary	Female	Matched	NA
ov_tcga_pan_can_atlas_2018	TCGA-13-1492	TCGA-13-1492-01	66	NA	NA	14	Ovarian Epithelial Tumor	OV	Serous Ovarian Cancer	2237	-24332	0	125.555	0:DiseaseFree	125.555	0:ALIVE OR DEAD TUMOR FREE	Not Hispanic Or Latino	3/31/09	0.8414	G3	No	C56.9	8441-03-01	C56.9	Yes	No	0.2978	0.88	15	No	SOC	125.555	1:DECEASED	63c6a89b-b28c-434a-a632-5de6545db731	NA	NA	NA	Tumor Free	125.555	0:CENSORED	NA	NA	White	No	1	Primary	Female	Matched	NA
ov_tcga_pan_can_atlas_2018	TCGA-13-1494	TCGA-13-1494-01	43	NA	NA	6	Ovarian Epithelial Tumor	OV	Serous Ovarian Cancer	1162	-15993	0	NA	NA	93.8949	1:DEAD WITH TUMOR	Not Hispanic Or Latino	3/31/09	0.4586	G3	No	C56.9	8441-03-01	C56.9	Yes	No	0.3076	0.47	77	Yes	SOC	93.8949	1:DECEASED	f50ee039-1da9-43d9-ac01-657ec77a7f32	NA	NA	NA	With Tumor	22.7833	1:PROGRESSION	NA	NA	White	No	1	Primary	Female	Matched	NA
ov_tcga_pan_can_atlas_2018	TCGA-13-1495	TCGA-13-1495-01	60	NA	NA	17	Ovarian Epithelial Tumor	OV	Serous Ovarian Cancer	1498	-22046	0	32.1202	1:Recurred/Progressed	90.3771	1:DEAD WITH TUMOR	Not Hispanic Or Latino	3/31/09	0.5194	G2	No	C56.9	8441-03-01	C56.9	Yes	No	0.294	0.5	19	Yes	SOC	90.3771	1:DECEASED	74dcdfb4-a637-4111-9a22-4b4bc7bbc8f7	NA	NA	NA	With Tumor	32.1202	1:PROGRESSION	NA	NA	White	No	1	Primary	Female	Matched	NA
ov_tcga_pan_can_atlas_2018	TCGA-13-1496	TCGA-13-1496-01	65	NA	NA	20	Ovarian Epithelial Tumor	OV	Serous Ovarian Cancer	129	-23993	0	NA	NA	4.24105	NA	Not Hispanic Or Latino	3/31/09	0.5076	G3	No	C56.9	8441-03-01	C56.9	Yes	No	0.3244	0.59	65	NA	SOC	4.24105	1:DECEASED	e5a329ec-e50e-4786-901d-b58474f8ea65	NA	NA	NA	NA	4.24105	0:CENSORED	NA	NA	White	No	1	Primary	Female	Matched	NA
ov_tcga_pan_can_atlas_2018	TCGA-13-1497	TCGA-13-1497-01	47	NA	NA	7	Ovarian Epithelial Tumor	OV	Serous Ovarian Cancer	3871	-17528	0	26.7285	1:Recurred/Progressed	127.264	0:ALIVE OR DEAD TUMOR FREE	Not Hispanic Or Latino	3/31/09	0.6962	G3	No	C56.9	8441-03-01	C56.9	Yes	Yes	0.2877	2.5	143	Yes	SOC	127.264	0:LIVING	bc4bc342-20bf-40c3-af26-2c6f942da93d	NA	NA	NA	With Tumor	26.7285	1:PROGRESSION	NA	NA	White	No	1	Primary	Female	Matched	OV
ov_tcga_pan_can_atlas_2018	TCGA-13-1498	TCGA-13-1498-01	73	NA	NA	5	Ovarian Epithelial Tumor	OV	Serous Ovarian Cancer	1144	-26820	0	NA	NA	66.1472	1:DEAD WITH TUMOR	Not Hispanic Or Latino	3/31/09	0.4009	G3	No	C56.9	8441-03-01	C56.9	Yes	Yes	0.2635	1.44	127	Yes	SOC	66.1472	1:DECEASED	56a30462-2819-4c18-95be-8e73880a4921	NA	NA	NA	With Tumor	17.556	1:PROGRESSION	NA	NA	White	No	1	Primary	Female	Matched	OV
ov_tcga_pan_can_atlas_2018	TCGA-13-1499	TCGA-13-1499-01	56	NA	NA	16	Ovarian Epithelial Tumor	OV	Serous Ovarian Cancer	3500	-20668	0	19.1669	1:Recurred/Progressed	115.067	0:ALIVE OR DEAD TUMOR FREE	Not Hispanic Or Latino	3/31/09	0.304	G3	No	C56.9	8441-03-01	C56.9	Yes	No	0.2573	0.21	72	Yes	SOC	115.067	0:LIVING	b25570ed-baca-4e3f-87c6-2ef18119ba49	NA	NA	NA	With Tumor	19.1669	1:PROGRESSION	NA	NA	White	No	1	Primary	Female	Matched	NA
ov_tcga_pan_can_atlas_2018	TCGA-13-1500	TCGA-13-1500-01	71	NA	NA	10	Ovarian Epithelial Tumor	OV	Serous Ovarian Cancer	425	-26172	0	NA	NA	13.9724	1:DEAD WITH TUMOR	Not Hispanic Or Latino	3/31/09	0.3349	G3	No	C56.9	8441-03-01	C56.9	Yes	No	0.2866	0.66	83	NA	SOC	13.9724	1:DECEASED	a285786d-120e-4c88-b48b-8111f4413988	NA	NA	NA	With Tumor	8.31772	1:PROGRESSION	NA	NA	White	No	1	Primary	Female	Matched	NA
ov_tcga_pan_can_atlas_2018	TCGA-13-1501	TCGA-13-1501-01	50	NA	NA	7	Ovarian Epithelial Tumor	OV	Serous Ovarian Cancer	999	-18393	0	NA	NA	43.1995	1:DEAD WITH TUMOR	Not Hispanic Or Latino	3/31/09	0.4528	G3	No	C56.9	8441-03-01	C56.9	Yes	No	0.3177	0.22	83	Yes	SOC	43.1995	1:DECEASED	561968ce-da9a-4d69-8bc2-bc87b9550f93	NA	NA	NA	With Tumor	12.8875	1:PROGRESSION	NA	NA	White	No	1	Primary	Female	Matched	NA
ov_tcga_pan_can_atlas_2018	TCGA-13-1504	TCGA-13-1504-01	68	NA	NA	23	Ovarian Epithelial Tumor	OV	Serous Ovarian Cancer	504	-25008	0	18.0162	1:Recurred/Progressed	34.8161	1:DEAD WITH TUMOR	Not Hispanic Or Latino	3/31/09	0.5039	G3	No	C56.9	8441-03-01	C56.9	Yes	No	0.2868	0.29	41	Yes	SOC	34.8161	1:DECEASED	cd49126a-ec15-43fa-9e43-3f7460d43f2b	NA	NA	NA	Tumor Free	18.0162	1:PROGRESSION	NA	NA	White	No	1	Primary	Female	Matched	NA
ov_tcga_pan_can_atlas_2018	TCGA-13-1505	TCGA-13-1505-01	63	NA	NA	8	Ovarian Epithelial Tumor	OV	Serous Ovarian Cancer	1998	-23238	0	51.32	1:Recurred/Progressed	65.687	0:ALIVE OR DEAD TUMOR FREE	Not Hispanic Or Latino	3/31/09	0.6349	G3	No	C56.9	8441-03-01	C56.9	Yes	Yes	0.2792	0.53	74	Yes	SOC	65.687	0:LIVING	914f84bf-578b-4f4d-93cb-378228ea58f6	NA	NA	NA	Tumor Free	51.32	1:PROGRESSION	NA	NA	White	No	1	Primary	Female	Matched	OV
ov_tcga_pan_can_atlas_2018	TCGA-13-1506	TCGA-13-1506-01	45	NA	NA	16	Ovarian Epithelial Tumor	OV	Serous Ovarian Cancer	134	-16734	0	21.8957	1:Recurred/Progressed	34.1585	1:DEAD WITH TUMOR	Not Hispanic Or Latino	3/31/09	0.4623	G3	No	C56.9	8441-03-01	C56.9	Yes	Yes	0.2537	1.24	25	Yes	SOC	34.1585	1:DECEASED	1cc02c64-a34e-46ae-9bc7-5d50f2fefb31	NA	NA	NA	Tumor Free	21.8957	1:PROGRESSION	NA	NA	White	No	1	Primary	Female	Matched	OV
ov_tcga_pan_can_atlas_2018	TCGA-13-1507	TCGA-13-1507-01	77	NA	NA	19	Ovarian Epithelial Tumor	OV	Serous Ovarian Cancer	145	-28445	0	10.6519	1:Recurred/Progressed	65.5226	1:DEAD WITH TUMOR	Not Hispanic Or Latino	3/31/09	0.4892	G3	No	C56.9	8441-03-01	C56.9	Yes	Yes	0.2688	0.89	86	Yes	SOC	65.5226	1:DECEASED	502e8d02-2953-4514-a2e1-6179dd94da73	NA	NA	NA	Tumor Free	10.6519	1:PROGRESSION	NA	NA	White	No	1	Primary	Female	Matched	OV
ov_tcga_pan_can_atlas_2018	TCGA-13-1509	TCGA-13-1509-01	64	NA	NA	7	Ovarian Epithelial Tumor	OV	Serous Ovarian Cancer	2438	-23481	0	NA	NA	80.1525	0:ALIVE OR DEAD TUMOR FREE	Not Hispanic Or Latino	3/31/09	0.6403	G3	No	C56.9	8441-03-01	C56.9	Yes	No	0.2767	1	93	Yes	SOC	80.1525	0:LIVING	fe402983-70da-44db-b7b1-c32702ddde26	NA	NA	NA	Tumor Free	19.0025	1:PROGRESSION	NA	NA	White	No	1	Primary	Female	Matched	NA
ov_tcga_pan_can_atlas_2018	TCGA-13-1510	TCGA-13-1510-01	62	NA	NA	8	Ovarian Epithelial Tumor	OV	Serous Ovarian Cancer	78	-22708	0	NA	NA	44.679	1:DEAD WITH TUMOR	Not Hispanic Or Latino	3/31/09	0.55	G3	No	C56.9	8441-03-01	C56.9	Yes	No	0.3342	0.69	46	Yes	SOC	44.679	1:DECEASED	dac96910-0cb2-44ea-b108-2d6d51b07112	NA	NA	NA	Tumor Free	39.09	1:PROGRESSION	NA	NA	White	No	1	Primary	Female	Matched	NA
ov_tcga_pan_can_atlas_2018	TCGA-13-1511	TCGA-13-1511-01	52	NA	NA	5	Ovarian Epithelial Tumor	OV	Serous Ovarian Cancer	119	-19258	0	NA	NA	54.246	1:DEAD WITH TUMOR	Not Hispanic Or Latino	3/31/09	0.3214	G3	No	C56.9	8441-03-01	C56.9	Yes	Yes	0.3434	0.61	21	Yes	SOC	54.246	1:DECEASED	756f6768-e69a-4fe9-aa41-7c58aabe4577	NA	NA	NA	With Tumor	15.0902	1:PROGRESSION	NA	NA	Asian	No	1	Primary	Female	Matched	OV
ov_tcga_pan_can_atlas_2018	TCGA-13-1512	TCGA-13-1512-01	49	NA	NA	7	Ovarian Epithelial Tumor	OV	Serous Ovarian Cancer	442	-18134	0	NA	NA	14.5313	0:ALIVE OR DEAD TUMOR FREE	Not Hispanic Or Latino	3/31/09	0.7095	G3	No	C56.9	8441-03-01	C56.9	Yes	Yes	0.3092	0.97	58	Yes	SOC	14.5313	0:LIVING	82093ed9-a3c8-4e34-931f-4ec7ae745711	NA	NA	NA	NA	14.0382	1:PROGRESSION	NA	NA	White	No	1	Primary	Female	Matched	OV
ov_tcga_pan_can_atlas_2018	TCGA-13-1817	TCGA-13-1817-01	56	NA	NA	19	Ovarian Epithelial Tumor	OV	Serous Ovarian Cancer	1024	-20771	0	NA	NA	33.6654	1:DEAD WITH TUMOR	NA	2006-02-09	0.9086	G3	No	C56.9	8441-03-01	C56.9	Yes	No	NA	NA	NA	NA	SOC	33.6654	1:DECEASED	8ae56ffc-960c-46c2-bd6c-1dcff33875d0	NA	NA	NA	With Tumor	17.7861	1:PROGRESSION	NA	NA	White	No	1	Primary	Female	Matched	NA
ov_tcga_pan_can_atlas_2018	TCGA-13-1819	TCGA-13-1819-01	59	NA	NA	8	Ovarian Epithelial Tumor	OV	Serous Ovarian Cancer	1946	-21635	0	14.104	1:Recurred/Progressed	66.5746	1:DEAD WITH TUMOR	NA	2006-02-09	0.5154	G3	No	C56.9	8441-03-01	C56.9	Yes	No	NA	NA	NA	Yes	SOC	66.5746	1:DECEASED	82e96c6c-a88c-4e52-be56-7f24f6c7b835	NA	NA	NA	With Tumor	14.104	1:PROGRESSION	NA	NA	White	No	1	Primary	Female	Matched	NA
ov_tcga_pan_can_atlas_2018	TCGA-13-2057	TCGA-13-2057-01	59	NA	NA	28	Ovarian Epithelial Tumor	OV	Serous Ovarian Cancer	2434	-21554	0	29.4901	1:Recurred/Progressed	80.021	0:ALIVE OR DEAD TUMOR FREE	NA	2002-01-10	0.7135	G3	No	C56.9	8441-03-01	C56.9	Yes	No	0.2981	1.84	173	Yes	SOC	80.021	0:LIVING	56c4bd48-ab15-4b49-ae2f-968653052b50	NA	NA	NA	Tumor Free	29.4901	1:PROGRESSION	NA	NA	White	No	1	Primary	Female	Matched	NA
ov_tcga_pan_can_atlas_2018	TCGA-13-2059	TCGA-13-2059-01	50	NA	NA	13	Ovarian Epithelial Tumor	OV	Serous Ovarian Cancer	2387	-18449	0	33.0407	1:Recurred/Progressed	78.4759	0:ALIVE OR DEAD TUMOR FREE	Not Hispanic Or Latino	2002-01-10	0.7053	G3	No	C56.9	8441-03-01	C56.9	Yes	No	0.2861	1.81	86	Yes	SOC	78.4759	0:LIVING	f4b56568-a74a-4a2e-89d9-11722ecf5948	NA	NA	NA	Tumor Free	33.0407	1:PROGRESSION	NA	NA	White	No	1	Primary	Female	Matched	NA
ov_tcga_pan_can_atlas_2018	TCGA-13-2060	TCGA-13-2060-01	51	NA	NA	20	Ovarian Epithelial Tumor	OV	Serous Ovarian Cancer	2369	-18635	0	NA	NA	77.8841	0:ALIVE OR DEAD TUMOR FREE	NA	12/16/09	0.6289	G3	No	C56.9	8441-03-01	C56.9	Yes	Yes	0.2873	0.36	68	Yes	SOC	77.8841	0:LIVING	196f4600-b6c9-4652-9f77-65c92883f8c1	NA	NA	NA	Tumor Free	48.4926	1:PROGRESSION	NA	NA	White	No	1	Primary	Female	Matched	OV
ov_tcga_pan_can_atlas_2018	TCGA-13-2061	TCGA-13-2061-01	58	NA	NA	10	Ovarian Epithelial Tumor	OV	Serous Ovarian Cancer	2339	-21543	0	76.8978	0:DiseaseFree	76.8978	0:ALIVE OR DEAD TUMOR FREE	Not Hispanic Or Latino	2002-01-10	0.674	G3	No	C56.9	8441-03-01	C56.9	Yes	No	0.2913	1.63	106	No	SOC	76.8978	0:LIVING	a22c1451-7841-4fa3-b2f2-5d5cd8aa67d3	NA	NA	NA	Tumor Free	76.8978	0:CENSORED	NA	NA	White	No	1	Primary	Female	Matched	NA
ov_tcga_pan_can_atlas_2018	TCGA-13-2065	TCGA-13-2065-01	71	NA	NA	19	Ovarian Epithelial Tumor	OV	Serous Ovarian Cancer	1993	-25973	0	31.101	1:Recurred/Progressed	65.5226	0:ALIVE OR DEAD TUMOR FREE	NA	2002-02-10	0.6031	G3	No	C56.9	8441-03-01	C56.9	Yes	No	0.3031	2.58	46	Yes	SOC	65.5226	0:LIVING	8d1dcf21-efd3-4fbe-ad44-f43a19239383	NA	NA	NA	Tumor Free	31.101	1:PROGRESSION	NA	NA	Black or African American	No	1	Primary	Female	Matched	NA
ov_tcga_pan_can_atlas_2018	TCGA-13-2066	TCGA-13-2066-01	49	NA	NA	NA	Ovarian Epithelial Tumor	OV	Serous Ovarian Cancer	295	-18170	0	NA	NA	70.1253	1:DEAD WITH TUMOR	Hispanic Or Latino	2002-01-10	NA	G3	No	C56.9	8441-03-01	C56.9	Yes	No	0.311	1.71	NA	Yes	SOC	70.1253	1:DECEASED	bcb87812-94e3-4dc0-867e-d049b44a2690	NA	NA	NA	Tumor Free	33.7969	1:PROGRESSION	NA	NA	White	No	1	Primary	Female	Matched	NA
ov_tcga_pan_can_atlas_2018	TCGA-13-2071	TCGA-13-2071-01	63	NA	NA	6	Ovarian Epithelial Tumor	OV	Serous Ovarian Cancer	191	-23367	0	NA	NA	25.4134	1:DEAD WITH TUMOR	Not Hispanic Or Latino	2002-01-10	0.3791	G3	No	C56.9	8441-03-01	C56.9	Yes	No	0.2898	0.61	53	Yes	SOC	25.4134	1:DECEASED	0d15e5aa-2483-4f81-973a-ff469296c911	NA	NA	NA	Tumor Free	10.5862	1:PROGRESSION	NA	NA	White	No	1	Primary	Female	Matched	NA
ov_tcga_pan_can_atlas_2018	TCGA-13-A5FT	TCGA-13-A5FT-01	67	NA	NA	8	Ovarian Epithelial Tumor	OV	Serous Ovarian Cancer	2143	-24743	0	70.454	0:DiseaseFree	70.454	0:ALIVE OR DEAD TUMOR FREE	NA	5/26/13	0.3988	G3	No	C56.9	8441-03-01	C56.9	Yes	Yes	0.3455	0.73	74	No	SOC	70.454	0:LIVING	F3618472-32DC-4C90-A407-90050F68BE85	NA	NA	NA	Tumor Free	70.454	0:CENSORED	NA	No	Black or African American	No	1	Primary	Female	Matched	OV
ov_tcga_pan_can_atlas_2018	TCGA-13-A5FU	TCGA-13-A5FU-01	60	NA	NA	17	Ovarian Epithelial Tumor	OV	Serous Ovarian Cancer	NA	-22256	0	NA	NA	8.41635	1:DEAD WITH TUMOR	NA	5/26/13	0.4497	G3	No	C48.0	8441-03-01	C48.0	Yes	No	0.3485	0.27	68	No	SOC	8.41635	1:DECEASED	0F7AC6CA-7806-4B2A-9D37-94FF74FCD010	NA	NA	NA	With Tumor	8.41635	1:PROGRESSION	NA	No	Black or African American	No	1	Primary	Female	Matched	NA
gbm_tcga_pan_can_atlas_2018	TCGA-14-0736	TCGA-14-0736-01	NA	NA	NA	36	Glioblastoma	GBM	Glioblastoma Multiforme	NA	NA	NA	NA	NA	15.1231	1:DEAD WITH TUMOR	NA	NA	0.5443	NA	NA	NA	NA	NA	NA	Yes	0.3403	0.14	58	NA	GBM	15.1231	1:DECEASED	NA	NA	NA	NA	NA	4.20817	1:PROGRESSION	NA	NA	NA	NA	1	Primary	NA	Matched	GBM
gbm_tcga_pan_can_atlas_2018	TCGA-14-0740	TCGA-14-0740-01	NA	NA	NA	17	Glioblastoma	GBM	Glioblastoma Multiforme	NA	NA	NA	NA	NA	11.967	1:DEAD WITH TUMOR	NA	NA	0.2365	NA	NA	NA	NA	NA	NA	No	0.3223	0.23	43	NA	GBM	11.967	1:DECEASED	NA	NA	NA	NA	NA	11.967	1:PROGRESSION	NA	NA	NA	NA	1	Primary	NA	Matched	NA
gbm_tcga_pan_can_atlas_2018	TCGA-14-0781	TCGA-14-0781-01	NA	NA	NA	4	Glioblastoma	GBM	Glioblastoma Multiforme	NA	NA	NA	NA	NA	0.953414	1:DEAD WITH TUMOR	NA	NA	0.0014	NA	NA	NA	NA	NA	NA	Yes	0.2925	0	29	NA	GBM	0.953414	1:DECEASED	NA	NA	NA	NA	NA	0.953414	1:PROGRESSION	NA	NA	NA	NA	1	Primary	NA	Matched	GBM_IDHwt
gbm_tcga_pan_can_atlas_2018	TCGA-14-0783	TCGA-14-0783-01	NA	NA	NA	17	Glioblastoma	GBM	Glioblastoma Multiforme	NA	NA	NA	NA	NA	6.21363	1:DEAD WITH TUMOR	NA	NA	0.3348	NA	NA	NA	NA	NA	NA	No	NA	0.03	NA	NA	GBM	6.21363	1:DECEASED	NA	NA	NA	NA	NA	6.21363	1:PROGRESSION	NA	NA	NA	NA	1	Primary	NA	Matched	NA
gbm_tcga_pan_can_atlas_2018	TCGA-14-0786	TCGA-14-0786-01	NA	NA	NA	7	Glioblastoma	GBM	Glioblastoma Multiforme	NA	NA	NA	NA	NA	23.0463	1:DEAD WITH TUMOR	NA	NA	0.1434	NA	NA	NA	NA	NA	NA	No	0.2698	0.2	32	NA	GBM	23.0463	1:DECEASED	NA	NA	NA	NA	NA	4.1753	1:PROGRESSION	NA	NA	NA	NA	1	Primary	NA	Matched	NA
gbm_tcga_pan_can_atlas_2018	TCGA-14-0787	TCGA-14-0787-01	NA	NA	NA	8	Glioblastoma	GBM	Glioblastoma Multiforme	NA	NA	NA	NA	NA	2.23559	NA	NA	NA	0.2036	NA	NA	NA	NA	NA	NA	Yes	0.2753	0.46	29	NA	GBM	2.23559	1:DECEASED	NA	NA	NA	NA	NA	2.23559	0:CENSORED	NA	NA	NA	NA	1	Primary	NA	Matched	GBM_IDHwt
gbm_tcga_pan_can_atlas_2018	TCGA-14-0789	TCGA-14-0789-01	NA	NA	NA	6	Glioblastoma	GBM	Glioblastoma Multiforme	NA	NA	NA	NA	NA	11.2437	NA	NA	NA	0.1262	NA	NA	NA	NA	NA	NA	Yes	0.2756	0	58	NA	GBM	11.2437	1:DECEASED	NA	NA	NA	NA	NA	3.45202	1:PROGRESSION	NA	NA	NA	NA	1	Primary	NA	Matched	GBM_IDHwt
gbm_tcga_pan_can_atlas_2018	TCGA-14-0790	TCGA-14-0790-01	NA	NA	NA	6	Glioblastoma	GBM	Glioblastoma Multiforme	NA	NA	NA	NA	NA	13.7752	1:DEAD WITH TUMOR	NA	NA	0.1721	NA	NA	NA	NA	NA	NA	Yes	0.2679	0.25	57	NA	GBM	13.7752	1:DECEASED	NA	NA	NA	NA	NA	13.7752	1:PROGRESSION	NA	NA	NA	NA	1	Primary	NA	Matched	GBM_IDHwt
gbm_tcga_pan_can_atlas_2018	TCGA-14-0812	TCGA-14-0812-01	NA	NA	NA	4	Glioblastoma	GBM	Glioblastoma Multiforme	NA	NA	NA	NA	NA	3.25476	1:DEAD WITH TUMOR	NA	NA	0.1251	NA	NA	NA	NA	NA	NA	No	0.2839	0.07	79	NA	GBM	3.25476	1:DECEASED	NA	NA	NA	NA	NA	3.25476	1:PROGRESSION	NA	NA	NA	NA	1	Primary	NA	Matched	NA
gbm_tcga_pan_can_atlas_2018	TCGA-14-0813	TCGA-14-0813-01	NA	NA	NA	8	Glioblastoma	GBM	Glioblastoma Multiforme	NA	NA	NA	NA	NA	1.34793	NA	NA	NA	0.2498	NA	NA	NA	NA	NA	NA	No	0.2792	0.03	83	NA	GBM	1.34793	1:DECEASED	NA	NA	NA	NA	NA	1.34793	0:CENSORED	NA	NA	NA	NA	1	Primary	NA	Matched	NA
gbm_tcga_pan_can_atlas_2018	TCGA-14-0817	TCGA-14-0817-01	NA	NA	NA	7	Glioblastoma	GBM	Glioblastoma Multiforme	NA	NA	NA	NA	NA	5.39172	NA	NA	NA	0.3336	NA	NA	NA	NA	NA	NA	Yes	0.2746	0.71	65	NA	GBM	5.39172	1:DECEASED	NA	NA	NA	NA	NA	5.39172	0:CENSORED	NA	NA	NA	NA	1	Primary	NA	Matched	GBM_IDHwt
gbm_tcga_pan_can_atlas_2018	TCGA-14-0862	TCGA-14-0862-01	NA	NA	NA	9	Glioblastoma	GBM	Glioblastoma Multiforme	NA	NA	NA	NA	NA	2.89312	1:DEAD WITH TUMOR	NA	NA	0.3176	NA	NA	NA	NA	NA	NA	No	0.3132	0	38	NA	GBM	2.89312	1:DECEASED	NA	NA	NA	NA	NA	2.89312	1:PROGRESSION	NA	NA	NA	NA	1	Primary	NA	Matched	NA
gbm_tcga_pan_can_atlas_2018	TCGA-14-0865	TCGA-14-0865-01	NA	NA	NA	13	Glioblastoma	GBM	Glioblastoma Multiforme	NA	NA	NA	NA	NA	16.5039	1:DEAD WITH TUMOR	NA	NA	0.4038	NA	NA	NA	NA	NA	NA	No	0.2807	0.87	68	NA	GBM	16.5039	1:DECEASED	NA	NA	NA	NA	NA	7.06842	1:PROGRESSION	NA	NA	NA	NA	1	Primary	NA	Matched	NA
gbm_tcga_pan_can_atlas_2018	TCGA-14-0866	TCGA-14-0866-01	NA	NA	NA	8	Glioblastoma	GBM	Glioblastoma Multiforme	NA	NA	NA	NA	NA	26.334	NA	NA	NA	0.1468	NA	NA	NA	NA	NA	NA	No	0.2831	1.42	385	NA	GBM	26.334	1:DECEASED	NA	NA	NA	NA	NA	3.18901	1:PROGRESSION	NA	NA	NA	NA	1	Primary	NA	Matched	NA
gbm_tcga_pan_can_atlas_2018	TCGA-14-0867	TCGA-14-0867-01	NA	NA	NA	8	Glioblastoma	GBM	Glioblastoma Multiforme	NA	NA	NA	NA	NA	2.03833	NA	NA	NA	0.4025	NA	NA	NA	NA	NA	NA	No	0.3057	0.32	96	NA	GBM	2.03833	1:DECEASED	NA	NA	NA	NA	NA	2.03833	0:CENSORED	NA	NA	NA	NA	1	Primary	NA	Matched	NA
gbm_tcga_pan_can_atlas_2018	TCGA-14-0871	TCGA-14-0871-01	NA	NA	NA	24	Glioblastoma	GBM	Glioblastoma Multiforme	NA	NA	NA	NA	NA	28.9312	NA	NA	NA	0.5608	NA	NA	NA	NA	NA	NA	Yes	0.2899	1.43	50	NA	GBM	28.9312	1:DECEASED	NA	NA	NA	NA	NA	28.9312	0:CENSORED	NA	NA	NA	NA	1	Primary	NA	Matched	GBM_IDHwt
gbm_tcga_pan_can_atlas_2018	TCGA-14-1034	TCGA-14-1034-01	60	NA	NA	12	Glioblastoma	GBM	Glioblastoma Multiforme	485	-22029	0	NA	NA	15.945	1:DEAD WITH TUMOR	NA	6/18/09	0.2834	NA	No	C71.9	9440-03-01	C71.9	Yes	Yes	0.2674	0.22	73	NA	GBM	15.945	1:DECEASED	0078b0c4-68a9-483b-9aab-61156d263213	NA	NA	NA	With Tumor	9.27113	1:PROGRESSION	NA	NA	NA	Yes	2	Primary	Female	Matched	GBM_IDHwt
gbm_tcga_pan_can_atlas_2018	TCGA-14-1034	TCGA-14-1034-02	60	NA	NA	11	Glioblastoma	GBM	Glioblastoma Multiforme	485	-22029	0	NA	NA	15.945	1:DEAD WITH TUMOR	NA	6/18/09	0.7247	NA	No	C71.9	9440-03-01	C71.9	Yes	Yes	NA	NA	79	NA	GBM	15.945	1:DECEASED	0078b0c4-68a9-483b-9aab-61156d263213	NA	NA	NA	With Tumor	9.27113	1:PROGRESSION	NA	NA	NA	Yes	2	Recurrence	Female	Matched	GBM_IDHwt
gbm_tcga_pan_can_atlas_2018	TCGA-14-1037	TCGA-14-1037-01	66	NA	NA	6	Glioblastoma	GBM	Glioblastoma Multiforme	587	-24426	0	NA	NA	19.2984	1:DEAD WITH TUMOR	NA	9/24/09	0.1622	NA	No	C71.9	9440-03-01	C71.9	Yes	No	0.269	0.13	54	NA	GBM	19.2984	1:DECEASED	6a9d719d-249a-4756-adc8-e92fa60da229	NA	NA	NA	With Tumor	10.7177	1:PROGRESSION	NA	NA	White	Yes	1	Primary	Female	Matched	NA
gbm_tcga_pan_can_atlas_2018	TCGA-14-1043	TCGA-14-1043-01	61	NA	NA	6	Glioblastoma	GBM	Glioblastoma Multiforme	24	-22392	0	NA	NA	0.789032	1:DEAD WITH TUMOR	NA	6/24/10	0.1213	NA	No	C71.9	9440-03-01	C71.9	Yes	No	0.3077	0.01	18	NA	GBM	0.789032	1:DECEASED	a6cda2a0-21d9-4b72-a4c5-de1142d7ddb8	NA	NA	NA	With Tumor	0.789032	1:PROGRESSION	NA	NA	White	Yes	1	Primary	Male	Matched	NA
gbm_tcga_pan_can_atlas_2018	TCGA-14-1395	TCGA-14-1395-01	52	NA	NA	8	Glioblastoma	GBM	Glioblastoma Multiforme	42	-19237	0	NA	NA	1.38081	1:DEAD WITH TUMOR	NA	2008-05-09	0.1761	NA	No	C71.9	9440-03-01	C71.9	Yes	No	0.3103	0.04	44	NA	GBM	1.38081	1:DECEASED	74331114-65b1-4697-abc4-4769ff377528	NA	NA	NA	With Tumor	1.38081	1:PROGRESSION	NA	NA	White	No	1	Primary	Male	Matched	NA
gbm_tcga_pan_can_atlas_2018	TCGA-14-1396	TCGA-14-1396-01	78	NA	NA	6	Glioblastoma	GBM	Glioblastoma Multiforme	34	-28753	0	NA	NA	1.1178	1:DEAD WITH TUMOR	NA	2006-04-09	0.2721	NA	No	C71.9	9440-03-01	C71.9	Yes	No	0.2897	0.64	274	NA	GBM	1.1178	1:DECEASED	aad2c954-39a4-4ef3-9940-e754619007a4	NA	NA	NA	With Tumor	1.1178	1:PROGRESSION	NA	NA	White	No	1	Primary	Female	Matched	NA
gbm_tcga_pan_can_atlas_2018	TCGA-14-1401	TCGA-14-1401-01	54	NA	NA	4	Glioblastoma	GBM	Glioblastoma Multiforme	114	-19921	0	NA	NA	3.7479	1:DEAD WITH TUMOR	NA	2006-04-09	0.109	NA	No	C71.9	9440-03-01	C71.9	Yes	No	NA	NA	NA	NA	GBM	3.7479	1:DECEASED	6176621d-8534-4fba-a0e7-74a5a78245a9	NA	NA	NA	With Tumor	3.7479	1:PROGRESSION	NA	NA	White	No	1	Primary	Male	Matched	NA
gbm_tcga_pan_can_atlas_2018	TCGA-14-1402	TCGA-14-1402-01	58	NA	NA	8	Glioblastoma	GBM	Glioblastoma Multiforme	975	-21421	0	NA	NA	32.0544	1:DEAD WITH TUMOR	NA	6/18/09	0.1313	NA	No	C71.9	9440-03-01	C71.9	Yes	No	NA	0.04	NA	NA	GBM	32.0544	1:DECEASED	bf339349-062f-4ea9-a0b2-d87d3a21099e	NA	NA	NA	With Tumor	10.9478	1:PROGRESSION	NA	NA	White	Yes	1	Primary	Female	Matched	NA
gbm_tcga_pan_can_atlas_2018	TCGA-14-1450	TCGA-14-1450-01	57	NA	NA	9	Glioblastoma	GBM	Glioblastoma Multiforme	1788	-20960	0	NA	NA	58.7829	0:ALIVE OR DEAD TUMOR FREE	NA	6/24/10	0.1879	NA	No	C71.9	9440-03-01	C71.9	Yes	No	0.3102	0	48	NA	GBM	58.7829	0:LIVING	f2ec3b94-cb92-4335-bdf9-02c046130bab	NA	NA	NA	With Tumor	27.1559	1:PROGRESSION	NA	NA	Black or African American	Yes	1	Primary	Female	Matched	NA
gbm_tcga_pan_can_atlas_2018	TCGA-14-1451	TCGA-14-1451-01	39	NA	NA	6	Glioblastoma	GBM	Glioblastoma Multiforme	703	-14401	0	NA	NA	23.1121	1:DEAD WITH TUMOR	NA	2009-01-09	0.187	NA	No	C71.9	9440-03-01	C71.9	Yes	No	0.2806	0.35	30	NA	GBM	23.1121	1:DECEASED	06c427a1-8c2d-4003-b744-139114a04440	NA	NA	NA	With Tumor	0.624651	1:PROGRESSION	NA	NA	White	No	1	Primary	Male	Matched	NA
gbm_tcga_pan_can_atlas_2018	TCGA-14-1452	TCGA-14-1452-01	60	NA	NA	7	Glioblastoma	GBM	Glioblastoma Multiforme	216	-22106	0	NA	NA	7.10129	1:DEAD WITH TUMOR	NA	2006-04-09	0.1767	NA	No	C71.9	9440-03-01	C71.9	Yes	No	NA	NA	NA	NA	GBM	7.10129	1:DECEASED	f82bfa67-4e72-4a09-8022-a2fe0050090f	NA	NA	NA	With Tumor	5.65473	1:PROGRESSION	NA	NA	White	Yes	1	Primary	Male	Matched	NA
gbm_tcga_pan_can_atlas_2018	TCGA-14-1453	TCGA-14-1453-01	69	NA	NA	10	Glioblastoma	GBM	Glioblastoma Multiforme	35	-25297	0	NA	NA	1.15067	1:DEAD WITH TUMOR	NA	2006-04-09	0.6978	NA	No	C71.9	9440-03-01	C71.9	Yes	No	0.2899	0.63	54	NA	GBM	1.15067	1:DECEASED	a9597785-a1d3-4788-a431-d25d69025690	NA	NA	NA	With Tumor	1.15067	1:PROGRESSION	NA	NA	White	No	1	Primary	Male	Matched	NA
gbm_tcga_pan_can_atlas_2018	TCGA-14-1454	TCGA-14-1454-01	54	NA	NA	17	Glioblastoma	GBM	Glioblastoma Multiforme	918	-19887	0	NA	NA	30.1805	1:DEAD WITH TUMOR	NA	2006-04-09	0.4024	NA	No	C71.9	9440-03-01	C71.9	Yes	No	NA	NA	NA	NA	GBM	30.1805	1:DECEASED	c2399f5d-dc29-42e9-81f1-1d164d4cc55d	NA	NA	NA	With Tumor	9.56702	1:PROGRESSION	NA	NA	White	Yes	1	Primary	Female	Matched	NA
gbm_tcga_pan_can_atlas_2018	TCGA-14-1455	TCGA-14-1455-01	61	NA	NA	5	Glioblastoma	GBM	Glioblastoma Multiforme	28	-22562	0	NA	NA	0.920538	1:DEAD WITH TUMOR	NA	2008-05-09	0.1893	NA	No	C71.9	9440-03-01	C71.9	Yes	No	0.2838	0.07	64	NA	GBM	0.920538	1:DECEASED	04b4ebb4-6780-42d8-a980-711cd10cfe14	NA	NA	NA	With Tumor	0.920538	1:PROGRESSION	NA	NA	White	No	1	Primary	Male	Matched	NA
gbm_tcga_pan_can_atlas_2018	TCGA-14-1456	TCGA-14-1456-01	23	NA	NA	1	Glioblastoma	GBM	Glioblastoma Multiforme	1246	-8710	0	NA	NA	40.9639	0:ALIVE OR DEAD TUMOR FREE	NA	5/28/10	0.0824	NA	No	C71.9	9440-03-01	C71.9	Yes	No	0.2716	0.06	25	NA	GBM	40.9639	0:LIVING	0fe6684a-5ab2-4999-b69d-d99aa5679c97	NA	NA	NA	With Tumor	3.22188	1:PROGRESSION	NA	NA	White	Yes	1	Primary	Male	Matched	NA
gbm_tcga_pan_can_atlas_2018	TCGA-14-1458	TCGA-14-1458-01	54	NA	NA	3	Glioblastoma	GBM	Glioblastoma Multiforme	187	-19899	0	NA	NA	6.6739	NA	NA	2008-05-09	0.2232	NA	No	C71.9	9440-03-01	C71.9	Yes	No	0.306	1.4	184	NA	GBM	6.6739	1:DECEASED	5d2487b9-e0cd-40fc-a158-7b1803c8dc88	NA	NA	NA	NA	2.66298	1:PROGRESSION	NA	NA	White	Yes	1	Primary	Male	Matched	NA
gbm_tcga_pan_can_atlas_2018	TCGA-14-1459	TCGA-14-1459-01	63	NA	NA	4	Glioblastoma	GBM	Glioblastoma Multiforme	378	-23231	0	NA	NA	12.4273	1:DEAD WITH TUMOR	NA	6/18/09	0.1215	NA	No	C71.9	9440-03-01	C71.9	Yes	No	NA	NA	NA	NA	GBM	12.4273	1:DECEASED	0798dbe2-1914-427c-a2fe-2a865d0d6eda	NA	NA	NA	With Tumor	9.041	1:PROGRESSION	NA	NA	White	Yes	1	Primary	Female	Matched	NA
gbm_tcga_pan_can_atlas_2018	TCGA-14-1794	TCGA-14-1794-01	59	NA	NA	5	Glioblastoma	GBM	Glioblastoma Multiforme	30	-21628	0	NA	NA	0.986291	1:DEAD WITH TUMOR	NA	2008-04-09	0.2708	NA	No	C71.9	9440-03-01	C71.9	Yes	No	0.2843	0.57	195	NA	GBM	0.986291	1:DECEASED	eb9c8e66-6710-4141-ae28-1e5c88eaee47	NA	NA	NA	With Tumor	0.986291	1:PROGRESSION	NA	NA	NA	Yes	1	Primary	Male	Matched	NA
gbm_tcga_pan_can_atlas_2018	TCGA-14-1795	TCGA-14-1795-01	66	NA	NA	4	Glioblastoma	GBM	Glioblastoma Multiforme	60	-24375	0	NA	NA	1.97258	1:DEAD WITH TUMOR	NA	2008-04-09	0.1027	NA	No	C71.9	9440-03-01	C71.9	Yes	No	0.2751	0.19	343	NA	GBM	1.97258	1:DECEASED	7db115ea-082b-45bb-97d2-4254270b8bb6	NA	NA	NA	With Tumor	1.97258	1:PROGRESSION	NA	NA	White	No	1	Primary	Male	Matched	NA
gbm_tcga_pan_can_atlas_2018	TCGA-14-1821	TCGA-14-1821-01	31	NA	NA	4	Glioblastoma	GBM	Glioblastoma Multiforme	541	-11329	0	NA	NA	17.7861	1:DEAD WITH TUMOR	NA	2009-01-09	0.1805	NA	No	C71.9	9440-03-01	C71.9	Yes	No	0.2718	0.3	20	NA	GBM	17.7861	1:DECEASED	38dd826d-06dc-4a73-b852-c3d78c9c3ff4	NA	NA	NA	With Tumor	10.8821	1:PROGRESSION	NA	NA	White	Yes	1	Primary	Male	Matched	NA
gbm_tcga_pan_can_atlas_2018	TCGA-14-1823	TCGA-14-1823-01	58	NA	NA	25	Glioblastoma	GBM	Glioblastoma Multiforme	543	-21384	0	NA	NA	17.8519	1:DEAD WITH TUMOR	NA	2009-01-09	0.7423	NA	No	C71.9	9440-03-01	C71.9	Yes	Yes	0.2769	0.06	56	NA	GBM	17.8519	1:DECEASED	a515cf2d-e918-4958-9bf6-e611b425a97e	NA	NA	NA	With Tumor	4.60269	1:PROGRESSION	NA	NA	White	Yes	1	Primary	Female	Matched	GBM_IDHwt
gbm_tcga_pan_can_atlas_2018	TCGA-14-1825	TCGA-14-1825-01	70	NA	NA	7	Glioblastoma	GBM	Glioblastoma Multiforme	NA	-25684	0	NA	NA	7.62731	1:DEAD WITH TUMOR	Not Hispanic Or Latino	9/23/09	0.2814	NA	No	C71.9	9440-03-01	C71.9	Yes	Yes	0.2743	0.72	46	NA	GBM	7.62731	1:DECEASED	e0e1b5b3-6e3c-4b79-aa2a-32b320c3e45a	NA	NA	NA	With Tumor	2.69586	1:PROGRESSION	NA	NA	White	Yes	1	Primary	Male	Matched	GBM_IDHwt
gbm_tcga_pan_can_atlas_2018	TCGA-14-1827	TCGA-14-1827-01	51	NA	NA	5	Glioblastoma	GBM	Glioblastoma Multiforme	179	-18828	0	NA	NA	5.88487	NA	NA	9/23/09	0.1423	NA	No	C71.9	9440-03-01	C71.9	Yes	No	0.2643	0.06	43	NA	GBM	5.88487	1:DECEASED	61ed8fbd-b753-451e-9683-edd4b266b0f3	NA	NA	NA	NA	5.88487	0:CENSORED	NA	NA	White	No	1	Primary	Male	Matched	NA
gbm_tcga_pan_can_atlas_2018	TCGA-14-1829	TCGA-14-1829-01	57	NA	NA	8	Glioblastoma	GBM	Glioblastoma Multiforme	218	-20929	0	NA	NA	7.16704	0:ALIVE OR DEAD TUMOR FREE	NA	9/24/09	0.2001	NA	No	C71.9	9440-03-01	C71.9	Yes	Yes	0.2721	0.03	46	NA	GBM	7.16704	0:LIVING	47a4161c-9c61-48f5-b9bc-a6d1acad4e5a	NA	NA	NA	With Tumor	7.16704	0:CENSORED	NA	NA	Black or African American	Yes	1	Primary	Male	Matched	GBM_IDHwt
gbm_tcga_pan_can_atlas_2018	TCGA-14-2554	TCGA-14-2554-01	52	NA	NA	10	Glioblastoma	GBM	Glioblastoma Multiforme	532	-19090	0	NA	NA	17.4902	1:DEAD WITH TUMOR	NA	2002-05-10	0.2133	NA	No	C71.9	9440-03-01	C71.9	Yes	Yes	0.2618	0.05	64	NA	GBM	17.4902	1:DECEASED	b1c4579c-72fa-4974-830c-b6a81ace45f4	NA	NA	NA	With Tumor	17.4902	1:PROGRESSION	NA	NA	White	Yes	1	Primary	Female	Matched	GBM_IDHwt
gbm_tcga_pan_can_atlas_2018	TCGA-14-2555	TCGA-14-2555-01	44	NA	NA	8	Glioblastoma	GBM	Glioblastoma Multiforme	242	-16259	0	NA	NA	7.95608	0:ALIVE OR DEAD TUMOR FREE	NA	2005-11-10	0.1453	NA	No	C71.9	9440-03-01	C71.9	Yes	No	NA	NA	NA	NA	GBM	7.95608	0:LIVING	5aa15b7f-35c7-4022-b1b2-74a4f6d3ea85	NA	NA	NA	NA	7.95608	0:CENSORED	NA	NA	White	Yes	1	Primary	Female	Matched	NA
gbm_tcga_pan_can_atlas_2018	TCGA-14-3476	TCGA-14-3476-01	74	NA	NA	NA	Glioblastoma	GBM	Glioblastoma Multiforme	12	-27172	0	NA	NA	0.394516	NA	NA	2007-12-10	NA	NA	No	C71.9	9440-03-01	C71.9	Yes	No	0.2779	0.02	54	NA	GBM	0.394516	1:DECEASED	872511fb-98cd-4fba-82f6-4c3689c75ae2	NA	NA	NA	NA	0.295887	1:PROGRESSION	NA	NA	White	No	1	Primary	Male	Matched	NA
gbm_tcga_pan_can_atlas_2018	TCGA-14-3477	TCGA-14-3477-01	38	NA	NA	30	Glioblastoma	GBM	Glioblastoma Multiforme	115	-14082	0	NA	NA	3.78078	0:ALIVE OR DEAD TUMOR FREE	Not Hispanic Or Latino	2005-11-10	0.6848	NA	No	C71.9	9440-03-01	C71.9	Yes	No	0.2617	0	43	NA	GBM	3.78078	0:LIVING	60e47b7d-c664-46c0-ac13-db688d4b8a58	NA	NA	NA	With Tumor	3.78078	0:CENSORED	NA	NA	Black or African American	Yes	1	Primary	Female	Matched	NA
gbm_tcga_pan_can_atlas_2018	TCGA-14-4157	TCGA-14-4157-01	40	NA	NA	4	Glioblastoma	GBM	Glioblastoma Multiforme	104	-14816	0	NA	NA	3.41914	0:ALIVE OR DEAD TUMOR FREE	NA	2007-12-10	0.16	NA	No	C71.9	9440-03-01	C71.9	Yes	No	0.284	0.3	35	NA	GBM	3.41914	0:LIVING	38acdfc8-8abc-4d89-a68b-58c493650b48	NA	NA	NA	NA	3.15613	1:PROGRESSION	NA	NA	Black or African American	Yes	1	Primary	Male	Matched	NA
gbm_tcga_pan_can_atlas_2018	TCGA-15-0742	TCGA-15-0742-01	NA	NA	NA	9	Glioblastoma	GBM	Glioblastoma Multiforme	NA	NA	NA	NA	NA	13.7752	NA	NA	NA	0.2392	NA	NA	NA	NA	NA	NA	No	0.2727	0.23	68	NA	GBM	13.7752	1:DECEASED	NA	NA	NA	NA	NA	7.62731	1:PROGRESSION	NA	NA	NA	NA	1	Primary	NA	Matched	NA
gbm_tcga_pan_can_atlas_2018	TCGA-15-1444	TCGA-15-1444-01	21	NA	NA	2	Glioblastoma	GBM	Glioblastoma Multiforme	NA	-7827	0	50.9583	1:Recurred/Progressed	50.531	1:DEAD WITH TUMOR	Not Hispanic Or Latino	2004-04-13	0.0871	NA	No	C71.9	9440-03-01	C71.9	Yes	No	0.29	0.04	NA	No	GBM	50.531	1:DECEASED	4c42dc4e-66b7-40bf-9fbe-b92543248198	NA	NA	NA	With Tumor	50.9583	1:PROGRESSION	NA	No	White	Yes	1	Primary	Male	Matched	NA
gbm_tcga_pan_can_atlas_2018	TCGA-15-1446	TCGA-15-1446-01	55	NA	NA	4	Glioblastoma	GBM	Glioblastoma Multiforme	581	-20355	0	NA	NA	19.1012	0:ALIVE OR DEAD TUMOR FREE	NA	2005-11-09	0.1116	NA	No	C71.9	9440-03-01	C71.9	Yes	No	0.2995	0.85	173	NA	GBM	19.1012	0:LIVING	05d5da50-52fe-4342-9c15-9ee4c1d6662e	NA	NA	NA	With Tumor	14.5642	1:PROGRESSION	NA	NA	White	Yes	1	Primary	Male	Matched	NA
gbm_tcga_pan_can_atlas_2018	TCGA-15-1447	TCGA-15-1447-01	36	NA	NA	19	Glioblastoma	GBM	Glioblastoma Multiforme	1618	-13326	0	NA	NA	53.1939	0:ALIVE OR DEAD TUMOR FREE	NA	2005-11-09	0.6929	NA	No	C71.9	9440-03-01	C71.9	Yes	No	NA	0.02	NA	NA	GBM	53.1939	0:LIVING	03e9a354-7c95-4484-9ead-ed04acce7cb6	NA	NA	NA	With Tumor	11.178	1:PROGRESSION	NA	NA	White	Yes	1	Primary	Female	Matched	NA
gbm_tcga_pan_can_atlas_2018	TCGA-15-1449	TCGA-15-1449-01	65	NA	NA	23	Glioblastoma	GBM	Glioblastoma Multiforme	NA	-23828	0	NA	NA	13.282	1:DEAD WITH TUMOR	NA	2005-11-09	0.4414	NA	No	C71.9	9440-03-01	C71.9	Yes	No	NA	NA	NA	NA	GBM	13.282	1:DECEASED	2749c671-dee1-4d91-b3fa-4b50accf7a11	NA	NA	NA	With Tumor	2.43285	1:PROGRESSION	NA	NA	White	Yes	1	Primary	Male	Matched	NA
gbm_tcga_pan_can_atlas_2018	TCGA-16-0846	TCGA-16-0846-01	NA	NA	NA	18	Glioblastoma	GBM	Glioblastoma Multiforme	NA	NA	NA	NA	NA	3.91229	1:DEAD WITH TUMOR	NA	NA	0.1511	NA	NA	NA	NA	NA	NA	Yes	0.2809	0.15	61	NA	GBM	3.91229	1:DECEASED	NA	NA	NA	NA	NA	3.91229	1:PROGRESSION	NA	NA	NA	NA	1	Primary	NA	Matched	GBM_IDHwt
gbm_tcga_pan_can_atlas_2018	TCGA-16-0848	TCGA-16-0848-01	NA	NA	NA	6	Glioblastoma	GBM	Glioblastoma Multiforme	NA	NA	NA	NA	NA	17.5888	1:DEAD WITH TUMOR	NA	NA	0.1804	NA	NA	NA	NA	NA	NA	No	0.2915	0.23	332	NA	GBM	17.5888	1:DECEASED	NA	NA	NA	NA	NA	4.24105	1:PROGRESSION	NA	NA	NA	NA	1	Primary	NA	Matched	NA
gbm_tcga_pan_can_atlas_2018	TCGA-16-0849	TCGA-16-0849-01	NA	NA	NA	2	Glioblastoma	GBM	Glioblastoma Multiforme	NA	NA	NA	NA	NA	26.0709	0:ALIVE OR DEAD TUMOR FREE	NA	NA	0.0818	NA	NA	NA	NA	NA	NA	No	0.2817	0.13	63	NA	GBM	26.0709	0:LIVING	NA	NA	NA	NA	NA	26.0709	0:CENSORED	NA	NA	NA	NA	1	Primary	NA	Matched	NA
gbm_tcga_pan_can_atlas_2018	TCGA-16-0850	TCGA-16-0850-01	NA	NA	NA	25	Glioblastoma	GBM	Glioblastoma Multiforme	NA	NA	NA	NA	NA	16.3724	1:DEAD WITH TUMOR	NA	NA	0.7946	NA	NA	NA	NA	NA	NA	No	0.2886	0.53	49	NA	GBM	16.3724	1:DECEASED	NA	NA	NA	NA	NA	2.72874	1:PROGRESSION	NA	NA	NA	NA	1	Primary	NA	Matched	NA
gbm_tcga_pan_can_atlas_2018	TCGA-16-0861	TCGA-16-0861-01	NA	NA	NA	4	Glioblastoma	GBM	Glioblastoma Multiforme	NA	NA	NA	NA	NA	4.3068	NA	NA	NA	0.1926	NA	NA	NA	NA	NA	NA	No	0.2626	0.08	52	NA	GBM	4.3068	0:LIVING	NA	NA	NA	NA	NA	3.09038	1:PROGRESSION	NA	NA	NA	NA	1	Primary	NA	Matched	NA
gbm_tcga_pan_can_atlas_2018	TCGA-16-1045	TCGA-16-1045-01	49	NA	NA	13	Glioblastoma	GBM	Glioblastoma Multiforme	883	-18195	0	NA	NA	29.0298	1:DEAD WITH TUMOR	Not Hispanic Or Latino	7/27/09	0.2482	NA	No	C71.9	9440-03-01	C71.9	Yes	Yes	0.2652	0.05	71	NA	GBM	29.0298	1:DECEASED	cd73f38a-f6ff-4e7b-bd43-ec7b82dbe7df	NA	NA	NA	With Tumor	21.5011	1:PROGRESSION	NA	NA	White	Yes	1	Primary	Female	Matched	GBM_IDHwt
gbm_tcga_pan_can_atlas_2018	TCGA-16-1047	TCGA-16-1047-01	66	NA	NA	6	Glioblastoma	GBM	Glioblastoma Multiforme	25	-24301	0	NA	NA	4.56981	1:DEAD WITH TUMOR	Not Hispanic Or Latino	7/27/09	0.1743	NA	No	C71.9	9440-03-01	C71.9	Yes	No	NA	0.38	NA	NA	GBM	4.56981	1:DECEASED	8e8688f7-bf69-432b-a5ac-4f5f4d5c10ba	NA	NA	NA	With Tumor	0.821909	1:PROGRESSION	NA	NA	NA	No	1	Primary	Female	Matched	NA
gbm_tcga_pan_can_atlas_2018	TCGA-16-1048	TCGA-16-1048-01	NA	NA	NA	6	Glioblastoma	GBM	Glioblastoma Multiforme	NA	NA	NA	NA	NA	NA	NA	NA	NA	0.1953	NA	NA	NA	NA	NA	NA	No	0.2687	0.09	63	NA	GBM	NA	NA	NA	NA	NA	NA	NA	NA	NA	NA	NA	NA	NA	1	Primary	NA	Matched	NA
gbm_tcga_pan_can_atlas_2018	TCGA-16-1055	TCGA-16-1055-01	48	NA	NA	4	Glioblastoma	GBM	Glioblastoma Multiforme	301	-17840	0	NA	NA	10.2903	1:DEAD WITH TUMOR	Not Hispanic Or Latino	7/27/09	0.1375	NA	No	C71.9	9440-03-01	C71.9	Yes	No	NA	1.05	NA	NA	GBM	10.2903	1:DECEASED	85a1ec02-14ee-4eef-aedc-f2f6fc031a24	NA	NA	NA	With Tumor	9.46839	1:PROGRESSION	NA	NA	White	Yes	1	Primary	Male	Matched	NA
gbm_tcga_pan_can_atlas_2018	TCGA-16-1056	TCGA-16-1056-01	55	NA	NA	5	Glioblastoma	GBM	Glioblastoma Multiforme	406	-20310	0	NA	NA	14.0053	1:DEAD WITH TUMOR	Not Hispanic Or Latino	7/27/09	0.124	NA	No	C71.9	9440-03-01	C71.9	Yes	No	NA	NA	NA	NA	GBM	14.0053	1:DECEASED	5234bf79-decc-45a1-8377-e6b09ceba82a	NA	NA	NA	With Tumor	7.85745	1:PROGRESSION	NA	NA	White	Yes	1	Primary	Male	Matched	NA
gbm_tcga_pan_can_atlas_2018	TCGA-16-1060	TCGA-16-1060-01	70	NA	NA	5	Glioblastoma	GBM	Glioblastoma Multiforme	111	-25813	0	NA	NA	9.13963	1:DEAD WITH TUMOR	Not Hispanic Or Latino	7/27/09	0.1384	NA	No	C71.9	9440-03-01	C71.9	Yes	No	NA	NA	NA	NA	GBM	9.13963	1:DECEASED	1101faa1-a713-489b-8593-960a9d6bda42	NA	NA	NA	With Tumor	3.64928	1:PROGRESSION	NA	NA	White	Yes	1	Primary	Female	Matched	NA
gbm_tcga_pan_can_atlas_2018	TCGA-16-1062	TCGA-16-1062-01	57	NA	NA	7	Glioblastoma	GBM	Glioblastoma Multiforme	556	-21148	0	NA	NA	21.2381	1:DEAD WITH TUMOR	Not Hispanic Or Latino	7/27/09	0.1462	NA	No	C71.9	9440-03-01	C71.9	Yes	No	NA	NA	NA	NA	GBM	21.2381	1:DECEASED	0987f48e-9d58-47b5-a1a6-de704caf4ed5	NA	NA	NA	With Tumor	17.03	1:PROGRESSION	NA	NA	White	Yes	1	Primary	Female	Matched	NA
gbm_tcga_pan_can_atlas_2018	TCGA-16-1063	TCGA-16-1063-01	72	NA	NA	7	Glioblastoma	GBM	Glioblastoma Multiforme	425	-26313	0	NA	NA	13.9724	1:DEAD WITH TUMOR	Not Hispanic Or Latino	7/27/09	0.1748	NA	No	C71.9	9440-03-01	C71.9	Yes	No	NA	NA	NA	NA	GBM	13.9724	1:DECEASED	6e6962d8-34b8-431c-8220-42b0b92a410b	NA	NA	NA	With Tumor	12.1314	1:PROGRESSION	NA	NA	White	Yes	1	Primary	Male	Matched	NA
gbm_tcga_pan_can_atlas_2018	TCGA-16-1460	TCGA-16-1460-01	36	NA	NA	1	Glioblastoma	GBM	Glioblastoma Multiforme	195	-13208	0	NA	NA	6.41089	0:ALIVE OR DEAD TUMOR FREE	Not Hispanic Or Latino	7/27/09	0.0469	NA	No	C71.9	9440-03-01	C71.9	Yes	No	0.2866	0.8	110	NA	GBM	6.41089	0:LIVING	827453a9-7388-4336-9ac5-4defcb904607	NA	NA	NA	NA	6.41089	0:CENSORED	NA	NA	White	Yes	1	Primary	Female	Matched	NA
luad_tcga_pan_can_atlas_2018	TCGA-17-Z000	TCGA-17-Z000-01	NA	NA	NA	NA	Non-Small Cell Lung Cancer	LUAD	Lung Adenocarcinoma	NA	NA	NA	NA	NA	NA	NA	NA	NA	NA	NA	NA	NA	NA	NA	NA	No	0.3029	0.02	115	NA	LUAD	NA	NA	NA	NA	NA	NA	NA	NA	NA	NA	NA	NA	NA	1	Primary	NA	Matched	NA
luad_tcga_pan_can_atlas_2018	TCGA-17-Z001	TCGA-17-Z001-01	NA	NA	NA	NA	Non-Small Cell Lung Cancer	LUAD	Lung Adenocarcinoma	NA	NA	NA	NA	NA	NA	NA	NA	NA	NA	NA	NA	NA	NA	NA	NA	No	0.2714	0.04	201	NA	LUAD	NA	NA	NA	NA	NA	NA	NA	NA	NA	NA	NA	NA	NA	1	Primary	NA	Matched	NA
luad_tcga_pan_can_atlas_2018	TCGA-17-Z002	TCGA-17-Z002-01	NA	NA	NA	NA	Non-Small Cell Lung Cancer	LUAD	Lung Adenocarcinoma	NA	NA	NA	NA	NA	NA	NA	NA	NA	NA	NA	NA	NA	NA	NA	NA	No	0.2771	0	13	NA	LUAD	NA	NA	NA	NA	NA	NA	NA	NA	NA	NA	NA	NA	NA	1	Primary	NA	Matched	NA
luad_tcga_pan_can_atlas_2018	TCGA-17-Z003	TCGA-17-Z003-01	NA	NA	NA	NA	Non-Small Cell Lung Cancer	LUAD	Lung Adenocarcinoma	NA	NA	NA	NA	NA	NA	NA	NA	NA	NA	NA	NA	NA	NA	NA	NA	No	0.2927	0	234	NA	LUAD	NA	NA	NA	NA	NA	NA	NA	NA	NA	NA	NA	NA	NA	1	Primary	NA	Matched	NA
luad_tcga_pan_can_atlas_2018	TCGA-17-Z004	TCGA-17-Z004-01	NA	NA	NA	NA	Non-Small Cell Lung Cancer	LUAD	Lung Adenocarcinoma	NA	NA	NA	NA	NA	NA	NA	NA	NA	NA	NA	NA	NA	NA	NA	NA	No	0.2794	0	19	NA	LUAD	NA	NA	NA	NA	NA	NA	NA	NA	NA	NA	NA	NA	NA	1	Primary	NA	Matched	NA
luad_tcga_pan_can_atlas_2018	TCGA-17-Z005	TCGA-17-Z005-01	NA	NA	NA	NA	Non-Small Cell Lung Cancer	LUAD	Lung Adenocarcinoma	NA	NA	NA	NA	NA	NA	NA	NA	NA	NA	NA	NA	NA	NA	NA	NA	No	0.2924	0	100	NA	LUAD	NA	NA	NA	NA	NA	NA	NA	NA	NA	NA	NA	NA	NA	1	Primary	NA	Matched	NA
luad_tcga_pan_can_atlas_2018	TCGA-17-Z007	TCGA-17-Z007-01	NA	NA	NA	NA	Non-Small Cell Lung Cancer	LUAD	Lung Adenocarcinoma	NA	NA	NA	NA	NA	NA	NA	NA	NA	NA	NA	NA	NA	NA	NA	NA	No	0.2722	0.08	72	NA	LUAD	NA	NA	NA	NA	NA	NA	NA	NA	NA	NA	NA	NA	NA	1	Primary	NA	Matched	NA
luad_tcga_pan_can_atlas_2018	TCGA-17-Z009	TCGA-17-Z009-01	NA	NA	NA	NA	Non-Small Cell Lung Cancer	LUAD	Lung Adenocarcinoma	NA	NA	NA	NA	NA	NA	NA	NA	NA	NA	NA	NA	NA	NA	NA	NA	No	0.2654	0	50	NA	LUAD	NA	NA	NA	NA	NA	NA	NA	NA	NA	NA	NA	NA	NA	1	Primary	NA	Matched	NA
luad_tcga_pan_can_atlas_2018	TCGA-17-Z010	TCGA-17-Z010-01	NA	NA	NA	NA	Non-Small Cell Lung Cancer	LUAD	Lung Adenocarcinoma	NA	NA	NA	NA	NA	NA	NA	NA	NA	NA	NA	NA	NA	NA	NA	NA	No	0.2971	0	244	NA	LUAD	NA	NA	NA	NA	NA	NA	NA	NA	NA	NA	NA	NA	NA	1	Primary	NA	Matched	NA
luad_tcga_pan_can_atlas_2018	TCGA-17-Z011	TCGA-17-Z011-01	NA	NA	NA	NA	Non-Small Cell Lung Cancer	LUAD	Lung Adenocarcinoma	NA	NA	NA	NA	NA	NA	NA	NA	NA	NA	NA	NA	NA	NA	NA	NA	No	0.2688	0.02	103	NA	LUAD	NA	NA	NA	NA	NA	NA	NA	NA	NA	NA	NA	NA	NA	1	Primary	NA	Matched	NA
luad_tcga_pan_can_atlas_2018	TCGA-17-Z013	TCGA-17-Z013-01	NA	NA	NA	NA	Non-Small Cell Lung Cancer	LUAD	Lung Adenocarcinoma	NA	NA	NA	NA	NA	NA	NA	NA	NA	NA	NA	NA	NA	NA	NA	NA	No	0.2772	0.04	57	NA	LUAD	NA	NA	NA	NA	NA	NA	NA	NA	NA	NA	NA	NA	NA	1	Primary	NA	Matched	NA
luad_tcga_pan_can_atlas_2018	TCGA-17-Z014	TCGA-17-Z014-01	NA	NA	NA	NA	Non-Small Cell Lung Cancer	LUAD	Lung Adenocarcinoma	NA	NA	NA	NA	NA	NA	NA	NA	NA	NA	NA	NA	NA	NA	NA	NA	No	0.3044	0.05	346	NA	LUAD	NA	NA	NA	NA	NA	NA	NA	NA	NA	NA	NA	NA	NA	1	Primary	NA	Matched	NA
luad_tcga_pan_can_atlas_2018	TCGA-17-Z015	TCGA-17-Z015-01	NA	NA	NA	NA	Non-Small Cell Lung Cancer	LUAD	Lung Adenocarcinoma	NA	NA	NA	NA	NA	NA	NA	NA	NA	NA	NA	NA	NA	NA	NA	NA	No	0.3096	0	468	NA	LUAD	NA	NA	NA	NA	NA	NA	NA	NA	NA	NA	NA	NA	NA	1	Primary	NA	Matched	NA
luad_tcga_pan_can_atlas_2018	TCGA-17-Z016	TCGA-17-Z016-01	NA	NA	NA	NA	Non-Small Cell Lung Cancer	LUAD	Lung Adenocarcinoma	NA	NA	NA	NA	NA	NA	NA	NA	NA	NA	NA	NA	NA	NA	NA	NA	No	0.2764	0.06	270	NA	LUAD	NA	NA	NA	NA	NA	NA	NA	NA	NA	NA	NA	NA	NA	1	Primary	NA	Matched	NA
luad_tcga_pan_can_atlas_2018	TCGA-17-Z017	TCGA-17-Z017-01	NA	NA	NA	NA	Non-Small Cell Lung Cancer	LUAD	Lung Adenocarcinoma	NA	NA	NA	NA	NA	NA	NA	NA	NA	NA	NA	NA	NA	NA	NA	NA	No	0.2736	0.12	199	NA	LUAD	NA	NA	NA	NA	NA	NA	NA	NA	NA	NA	NA	NA	NA	1	Primary	NA	Matched	NA
luad_tcga_pan_can_atlas_2018	TCGA-17-Z018	TCGA-17-Z018-01	NA	NA	NA	NA	Non-Small Cell Lung Cancer	LUAD	Lung Adenocarcinoma	NA	NA	NA	NA	NA	NA	NA	NA	NA	NA	NA	NA	NA	NA	NA	NA	No	0.3053	0	235	NA	LUAD	NA	NA	NA	NA	NA	NA	NA	NA	NA	NA	NA	NA	NA	1	Primary	NA	Matched	NA
luad_tcga_pan_can_atlas_2018	TCGA-17-Z019	TCGA-17-Z019-01	NA	NA	NA	NA	Non-Small Cell Lung Cancer	LUAD	Lung Adenocarcinoma	NA	NA	NA	NA	NA	NA	NA	NA	NA	NA	NA	NA	NA	NA	NA	NA	No	0.2737	0	3	NA	LUAD	NA	NA	NA	NA	NA	NA	NA	NA	NA	NA	NA	NA	NA	1	Primary	NA	Matched	NA
luad_tcga_pan_can_atlas_2018	TCGA-17-Z020	TCGA-17-Z020-01	NA	NA	NA	NA	Non-Small Cell Lung Cancer	LUAD	Lung Adenocarcinoma	NA	NA	NA	NA	NA	NA	NA	NA	NA	NA	NA	NA	NA	NA	NA	NA	No	0.2747	0.04	121	NA	LUAD	NA	NA	NA	NA	NA	NA	NA	NA	NA	NA	NA	NA	NA	1	Primary	NA	Matched	NA
luad_tcga_pan_can_atlas_2018	TCGA-17-Z021	TCGA-17-Z021-01	NA	NA	NA	NA	Non-Small Cell Lung Cancer	LUAD	Lung Adenocarcinoma	NA	NA	NA	NA	NA	NA	NA	NA	NA	NA	NA	NA	NA	NA	NA	NA	No	0.2784	0.01	148	NA	LUAD	NA	NA	NA	NA	NA	NA	NA	NA	NA	NA	NA	NA	NA	1	Primary	NA	Matched	NA
luad_tcga_pan_can_atlas_2018	TCGA-17-Z022	TCGA-17-Z022-01	NA	NA	NA	NA	Non-Small Cell Lung Cancer	LUAD	Lung Adenocarcinoma	NA	NA	NA	NA	NA	NA	NA	NA	NA	NA	NA	NA	NA	NA	NA	NA	No	0.2615	0.49	1077	NA	LUAD	NA	NA	NA	NA	NA	NA	NA	NA	NA	NA	NA	NA	NA	1	Primary	NA	Matched	NA
luad_tcga_pan_can_atlas_2018	TCGA-17-Z023	TCGA-17-Z023-01	NA	NA	NA	NA	Non-Small Cell Lung Cancer	LUAD	Lung Adenocarcinoma	NA	NA	NA	NA	NA	NA	NA	NA	NA	NA	NA	NA	NA	NA	NA	NA	No	0.2911	0.01	361	NA	LUAD	NA	NA	NA	NA	NA	NA	NA	NA	NA	NA	NA	NA	NA	1	Primary	NA	Matched	NA
luad_tcga_pan_can_atlas_2018	TCGA-17-Z025	TCGA-17-Z025-01	NA	NA	NA	NA	Non-Small Cell Lung Cancer	LUAD	Lung Adenocarcinoma	NA	NA	NA	NA	NA	NA	NA	NA	NA	NA	NA	NA	NA	NA	NA	NA	No	0.259	0	227	NA	LUAD	NA	NA	NA	NA	NA	NA	NA	NA	NA	NA	NA	NA	NA	1	Primary	NA	Matched	NA
luad_tcga_pan_can_atlas_2018	TCGA-17-Z026	TCGA-17-Z026-01	NA	NA	NA	NA	Non-Small Cell Lung Cancer	LUAD	Lung Adenocarcinoma	NA	NA	NA	NA	NA	NA	NA	NA	NA	NA	NA	NA	NA	NA	NA	NA	No	0.288	0.06	872	NA	LUAD	NA	NA	NA	NA	NA	NA	NA	NA	NA	NA	NA	NA	NA	1	Primary	NA	Matched	NA
luad_tcga_pan_can_atlas_2018	TCGA-17-Z027	TCGA-17-Z027-01	NA	NA	NA	NA	Non-Small Cell Lung Cancer	LUAD	Lung Adenocarcinoma	NA	NA	NA	NA	NA	NA	NA	NA	NA	NA	NA	NA	NA	NA	NA	NA	No	0.3179	1.7	82	NA	LUAD	NA	NA	NA	NA	NA	NA	NA	NA	NA	NA	NA	NA	NA	1	Primary	NA	Matched	NA
luad_tcga_pan_can_atlas_2018	TCGA-17-Z028	TCGA-17-Z028-01	NA	NA	NA	NA	Non-Small Cell Lung Cancer	LUAD	Lung Adenocarcinoma	NA	NA	NA	NA	NA	NA	NA	NA	NA	NA	NA	NA	NA	NA	NA	NA	No	0.2933	0	445	NA	LUAD	NA	NA	NA	NA	NA	NA	NA	NA	NA	NA	NA	NA	NA	1	Primary	NA	Matched	NA
luad_tcga_pan_can_atlas_2018	TCGA-17-Z030	TCGA-17-Z030-01	NA	NA	NA	NA	Non-Small Cell Lung Cancer	LUAD	Lung Adenocarcinoma	NA	NA	NA	NA	NA	NA	NA	NA	NA	NA	NA	NA	NA	NA	NA	NA	No	0.2764	0	525	NA	LUAD	NA	NA	NA	NA	NA	NA	NA	NA	NA	NA	NA	NA	NA	1	Primary	NA	Matched	NA
luad_tcga_pan_can_atlas_2018	TCGA-17-Z031	TCGA-17-Z031-01	NA	NA	NA	NA	Non-Small Cell Lung Cancer	LUAD	Lung Adenocarcinoma	NA	NA	NA	NA	NA	NA	NA	NA	NA	NA	NA	NA	NA	NA	NA	NA	No	0.3022	0.55	2080	NA	LUAD	NA	NA	NA	NA	NA	NA	NA	NA	NA	NA	NA	NA	NA	1	Primary	NA	Matched	NA
luad_tcga_pan_can_atlas_2018	TCGA-17-Z032	TCGA-17-Z032-01	NA	NA	NA	NA	Non-Small Cell Lung Cancer	LUAD	Lung Adenocarcinoma	NA	NA	NA	NA	NA	NA	NA	NA	NA	NA	NA	NA	NA	NA	NA	NA	No	0.2772	0.03	103	NA	LUAD	NA	NA	NA	NA	NA	NA	NA	NA	NA	NA	NA	NA	NA	1	Primary	NA	Matched	NA
luad_tcga_pan_can_atlas_2018	TCGA-17-Z033	TCGA-17-Z033-01	NA	NA	NA	NA	Non-Small Cell Lung Cancer	LUAD	Lung Adenocarcinoma	NA	NA	NA	NA	NA	NA	NA	NA	NA	NA	NA	NA	NA	NA	NA	NA	No	0.2725	0.05	147	NA	LUAD	NA	NA	NA	NA	NA	NA	NA	NA	NA	NA	NA	NA	NA	1	Primary	NA	Matched	NA
luad_tcga_pan_can_atlas_2018	TCGA-17-Z036	TCGA-17-Z036-01	NA	NA	NA	NA	Non-Small Cell Lung Cancer	LUAD	Lung Adenocarcinoma	NA	NA	NA	NA	NA	NA	NA	NA	NA	NA	NA	NA	NA	NA	NA	NA	No	0.3114	0	70	NA	LUAD	NA	NA	NA	NA	NA	NA	NA	NA	NA	NA	NA	NA	NA	1	Primary	NA	Matched	NA
luad_tcga_pan_can_atlas_2018	TCGA-17-Z037	TCGA-17-Z037-01	NA	NA	NA	NA	Non-Small Cell Lung Cancer	LUAD	Lung Adenocarcinoma	NA	NA	NA	NA	NA	NA	NA	NA	NA	NA	NA	NA	NA	NA	NA	NA	No	0.2805	0.02	122	NA	LUAD	NA	NA	NA	NA	NA	NA	NA	NA	NA	NA	NA	NA	NA	1	Primary	NA	Matched	NA
luad_tcga_pan_can_atlas_2018	TCGA-17-Z041	TCGA-17-Z041-01	NA	NA	NA	NA	Non-Small Cell Lung Cancer	LUAD	Lung Adenocarcinoma	NA	NA	NA	NA	NA	NA	NA	NA	NA	NA	NA	NA	NA	NA	NA	NA	No	0.2922	0.26	63	NA	LUAD	NA	NA	NA	NA	NA	NA	NA	NA	NA	NA	NA	NA	NA	1	Primary	NA	Matched	NA
luad_tcga_pan_can_atlas_2018	TCGA-17-Z042	TCGA-17-Z042-01	NA	NA	NA	NA	Non-Small Cell Lung Cancer	LUAD	Lung Adenocarcinoma	NA	NA	NA	NA	NA	NA	NA	NA	NA	NA	NA	NA	NA	NA	NA	NA	No	0.2752	0	415	NA	LUAD	NA	NA	NA	NA	NA	NA	NA	NA	NA	NA	NA	NA	NA	1	Primary	NA	Matched	NA
luad_tcga_pan_can_atlas_2018	TCGA-17-Z043	TCGA-17-Z043-01	NA	NA	NA	NA	Non-Small Cell Lung Cancer	LUAD	Lung Adenocarcinoma	NA	NA	NA	NA	NA	NA	NA	NA	NA	NA	NA	NA	NA	NA	NA	NA	No	0.2896	0.02	176	NA	LUAD	NA	NA	NA	NA	NA	NA	NA	NA	NA	NA	NA	NA	NA	1	Primary	NA	Matched	NA
luad_tcga_pan_can_atlas_2018	TCGA-17-Z044	TCGA-17-Z044-01	NA	NA	NA	NA	Non-Small Cell Lung Cancer	LUAD	Lung Adenocarcinoma	NA	NA	NA	NA	NA	NA	NA	NA	NA	NA	NA	NA	NA	NA	NA	NA	No	0.3067	0.01	100	NA	LUAD	NA	NA	NA	NA	NA	NA	NA	NA	NA	NA	NA	NA	NA	1	Primary	NA	Matched	NA
luad_tcga_pan_can_atlas_2018	TCGA-17-Z045	TCGA-17-Z045-01	NA	NA	NA	NA	Non-Small Cell Lung Cancer	LUAD	Lung Adenocarcinoma	NA	NA	NA	NA	NA	NA	NA	NA	NA	NA	NA	NA	NA	NA	NA	NA	No	0.302	0	604	NA	LUAD	NA	NA	NA	NA	NA	NA	NA	NA	NA	NA	NA	NA	NA	1	Primary	NA	Matched	NA
luad_tcga_pan_can_atlas_2018	TCGA-17-Z047	TCGA-17-Z047-01	NA	NA	NA	NA	Non-Small Cell Lung Cancer	LUAD	Lung Adenocarcinoma	NA	NA	NA	NA	NA	NA	NA	NA	NA	NA	NA	NA	NA	NA	NA	NA	No	0.2801	0	28	NA	LUAD	NA	NA	NA	NA	NA	NA	NA	NA	NA	NA	NA	NA	NA	1	Primary	NA	Matched	NA
luad_tcga_pan_can_atlas_2018	TCGA-17-Z048	TCGA-17-Z048-01	NA	NA	NA	NA	Non-Small Cell Lung Cancer	LUAD	Lung Adenocarcinoma	NA	NA	NA	NA	NA	NA	NA	NA	NA	NA	NA	NA	NA	NA	NA	NA	No	0.2868	0.08	34	NA	LUAD	NA	NA	NA	NA	NA	NA	NA	NA	NA	NA	NA	NA	NA	1	Primary	NA	Matched	NA
luad_tcga_pan_can_atlas_2018	TCGA-17-Z049	TCGA-17-Z049-01	NA	NA	NA	NA	Non-Small Cell Lung Cancer	LUAD	Lung Adenocarcinoma	NA	NA	NA	NA	NA	NA	NA	NA	NA	NA	NA	NA	NA	NA	NA	NA	No	0.2793	0.19	495	NA	LUAD	NA	NA	NA	NA	NA	NA	NA	NA	NA	NA	NA	NA	NA	1	Primary	NA	Matched	NA
luad_tcga_pan_can_atlas_2018	TCGA-17-Z050	TCGA-17-Z050-01	NA	NA	NA	NA	Non-Small Cell Lung Cancer	LUAD	Lung Adenocarcinoma	NA	NA	NA	NA	NA	NA	NA	NA	NA	NA	NA	NA	NA	NA	NA	NA	No	0.279	0.07	168	NA	LUAD	NA	NA	NA	NA	NA	NA	NA	NA	NA	NA	NA	NA	NA	1	Primary	NA	Matched	NA
luad_tcga_pan_can_atlas_2018	TCGA-17-Z051	TCGA-17-Z051-01	NA	NA	NA	NA	Non-Small Cell Lung Cancer	LUAD	Lung Adenocarcinoma	NA	NA	NA	NA	NA	NA	NA	NA	NA	NA	NA	NA	NA	NA	NA	NA	No	0.2864	0.52	169	NA	LUAD	NA	NA	NA	NA	NA	NA	NA	NA	NA	NA	NA	NA	NA	1	Primary	NA	Matched	NA
luad_tcga_pan_can_atlas_2018	TCGA-17-Z052	TCGA-17-Z052-01	NA	NA	NA	NA	Non-Small Cell Lung Cancer	LUAD	Lung Adenocarcinoma	NA	NA	NA	NA	NA	NA	NA	NA	NA	NA	NA	NA	NA	NA	NA	NA	No	0.2731	0	144	NA	LUAD	NA	NA	NA	NA	NA	NA	NA	NA	NA	NA	NA	NA	NA	1	Primary	NA	Matched	NA
luad_tcga_pan_can_atlas_2018	TCGA-17-Z053	TCGA-17-Z053-01	NA	NA	NA	NA	Non-Small Cell Lung Cancer	LUAD	Lung Adenocarcinoma	NA	NA	NA	NA	NA	NA	NA	NA	NA	NA	NA	NA	NA	NA	NA	NA	No	0.2798	0.17	266	NA	LUAD	NA	NA	NA	NA	NA	NA	NA	NA	NA	NA	NA	NA	NA	1	Primary	NA	Matched	NA
luad_tcga_pan_can_atlas_2018	TCGA-17-Z054	TCGA-17-Z054-01	NA	NA	NA	NA	Non-Small Cell Lung Cancer	LUAD	Lung Adenocarcinoma	NA	NA	NA	NA	NA	NA	NA	NA	NA	NA	NA	NA	NA	NA	NA	NA	No	0.281	0.03	13	NA	LUAD	NA	NA	NA	NA	NA	NA	NA	NA	NA	NA	NA	NA	NA	1	Primary	NA	Matched	NA
luad_tcga_pan_can_atlas_2018	TCGA-17-Z055	TCGA-17-Z055-01	NA	NA	NA	NA	Non-Small Cell Lung Cancer	LUAD	Lung Adenocarcinoma	NA	NA	NA	NA	NA	NA	NA	NA	NA	NA	NA	NA	NA	NA	NA	NA	No	0.2893	0	699	NA	LUAD	NA	NA	NA	NA	NA	NA	NA	NA	NA	NA	NA	NA	NA	1	Primary	NA	Matched	NA
luad_tcga_pan_can_atlas_2018	TCGA-17-Z056	TCGA-17-Z056-01	NA	NA	NA	NA	Non-Small Cell Lung Cancer	LUAD	Lung Adenocarcinoma	NA	NA	NA	NA	NA	NA	NA	NA	NA	NA	NA	NA	NA	NA	NA	NA	No	0.2753	0.01	482	NA	LUAD	NA	NA	NA	NA	NA	NA	NA	NA	NA	NA	NA	NA	NA	1	Primary	NA	Matched	NA
luad_tcga_pan_can_atlas_2018	TCGA-17-Z057	TCGA-17-Z057-01	NA	NA	NA	NA	Non-Small Cell Lung Cancer	LUAD	Lung Adenocarcinoma	NA	NA	NA	NA	NA	NA	NA	NA	NA	NA	NA	NA	NA	NA	NA	NA	No	0.295	0.06	383	NA	LUAD	NA	NA	NA	NA	NA	NA	NA	NA	NA	NA	NA	NA	NA	1	Primary	NA	Matched	NA
luad_tcga_pan_can_atlas_2018	TCGA-17-Z058	TCGA-17-Z058-01	NA	NA	NA	NA	Non-Small Cell Lung Cancer	LUAD	Lung Adenocarcinoma	NA	NA	NA	NA	NA	NA	NA	NA	NA	NA	NA	NA	NA	NA	NA	NA	No	0.3054	1	91	NA	LUAD	NA	NA	NA	NA	NA	NA	NA	NA	NA	NA	NA	NA	NA	1	Primary	NA	Matched	NA
luad_tcga_pan_can_atlas_2018	TCGA-17-Z059	TCGA-17-Z059-01	NA	NA	NA	NA	Non-Small Cell Lung Cancer	LUAD	Lung Adenocarcinoma	NA	NA	NA	NA	NA	NA	NA	NA	NA	NA	NA	NA	NA	NA	NA	NA	No	0.2881	0	145	NA	LUAD	NA	NA	NA	NA	NA	NA	NA	NA	NA	NA	NA	NA	NA	1	Primary	NA	Matched	NA
luad_tcga_pan_can_atlas_2018	TCGA-17-Z060	TCGA-17-Z060-01	NA	NA	NA	NA	Non-Small Cell Lung Cancer	LUAD	Lung Adenocarcinoma	NA	NA	NA	NA	NA	NA	NA	NA	NA	NA	NA	NA	NA	NA	NA	NA	No	0.2807	0.05	215	NA	LUAD	NA	NA	NA	NA	NA	NA	NA	NA	NA	NA	NA	NA	NA	1	Primary	NA	Matched	NA
luad_tcga_pan_can_atlas_2018	TCGA-17-Z061	TCGA-17-Z061-01	NA	NA	NA	NA	Non-Small Cell Lung Cancer	LUAD	Lung Adenocarcinoma	NA	NA	NA	NA	NA	NA	NA	NA	NA	NA	NA	NA	NA	NA	NA	NA	No	0.2854	0.65	151	NA	LUAD	NA	NA	NA	NA	NA	NA	NA	NA	NA	NA	NA	NA	NA	1	Primary	NA	Matched	NA
luad_tcga_pan_can_atlas_2018	TCGA-17-Z062	TCGA-17-Z062-01	NA	NA	NA	NA	Non-Small Cell Lung Cancer	LUAD	Lung Adenocarcinoma	NA	NA	NA	NA	NA	NA	NA	NA	NA	NA	NA	NA	NA	NA	NA	NA	No	0.2768	0	444	NA	LUAD	NA	NA	NA	NA	NA	NA	NA	NA	NA	NA	NA	NA	NA	1	Primary	NA	Matched	NA
lusc_tcga_pan_can_atlas_2018	TCGA-18-3406	TCGA-18-3406-01	67	STAGE IA	NA	8	Non-Small Cell Lung Cancer	LUSC	Lung Squamous Cell Carcinoma	NA	-24477	0	NA	NA	12.1971	1:DEAD WITH TUMOR	Not Hispanic Or Latino	2003-09-11	0.2702	NA	No	C34.1	8070-03-01	C34.1	Yes	Yes	0.2622	0	252	Yes	LUSC	12.1971	1:DECEASED	95b83006-02c9-4c4d-bf84-a45115f7d86d	M0	N0	T1	With Tumor	11.7369	1:PROGRESSION	NA	Yes	White	No	1	Primary	Male	Matched	LUSC
lusc_tcga_pan_can_atlas_2018	TCGA-18-3407	TCGA-18-3407-01	72	STAGE IB	NA	25	Non-Small Cell Lung Cancer	LUSC	Lung Squamous Cell Carcinoma	NA	-26615	0	NA	NA	4.47118	0:ALIVE OR DEAD TUMOR FREE	Not Hispanic Or Latino	2003-09-11	0.2552	NA	No	C34.1	8070-03-01	C34.1	Yes	Yes	0.2524	0	296	No	LUSC	4.47118	1:DECEASED	4e1ad82e-23c8-44bb-b74e-a3d0b1126b96	M0	N0	T2	Tumor Free	4.47118	0:CENSORED	NA	Yes	Asian	No	1	Primary	Male	Matched	LUSC
lusc_tcga_pan_can_atlas_2018	TCGA-18-3408	TCGA-18-3408-01	77	STAGE IB	NA	5	Non-Small Cell Lung Cancer	LUSC	Lung Squamous Cell Carcinoma	2099	-28171	0	NA	NA	75.7471	1:DEAD WITH TUMOR	Not Hispanic Or Latino	2003-09-11	0.2738	NA	No	C34.3	8070-03-01	C34.3	Yes	Yes	0.2732	0.04	97	Yes	LUSC	75.7471	1:DECEASED	d4bc755a-2585-4529-ae36-7e1d88bdecfe	M0	N0	T2	With Tumor	58.9473	1:PROGRESSION	NA	No	White	No	1	Primary	Female	Matched	LUSC
lusc_tcga_pan_can_atlas_2018	TCGA-18-3410	TCGA-18-3410-01	81	STAGE IIB	NA	20	Non-Small Cell Lung Cancer	LUSC	Lung Squamous Cell Carcinoma	NA	-29827	0	NA	NA	4.79995	0:ALIVE OR DEAD TUMOR FREE	NA	2004-04-11	0.5446	NA	No	C34.3	8070-03-01	C34.3	Yes	Yes	0.2872	0	315	No	LUSC	4.79995	1:DECEASED	99599b60-4f5c-456b-8755-371b1aa7074e	M0	N0	T3	Tumor Free	4.79995	0:CENSORED	NA	Yes	NA	No	1	Primary	Male	Matched	LUSC
lusc_tcga_pan_can_atlas_2018	TCGA-18-3411	TCGA-18-3411-01	63	STAGE IIIA	NA	19	Non-Small Cell Lung Cancer	LUSC	Lung Squamous Cell Carcinoma	3576	-23370	0	NA	NA	117.566	0:ALIVE OR DEAD TUMOR FREE	NA	3/17/11	0.5275	NA	No	C34.1	8070-03-01	C34.1	Yes	Yes	0.2979	0.22	379	NA	LUSC	117.566	0:LIVING	f1a1bbf9-4751-4fb4-8a2b-19f8d4ba57bd	M0	N2	T2	Tumor Free	117.566	0:CENSORED	NA	No	NA	Yes	1	Primary	Female	Matched	LUSC
lusc_tcga_pan_can_atlas_2018	TCGA-18-3412	TCGA-18-3412-01	52	STAGE IB	NA	17	Non-Small Cell Lung Cancer	LUSC	Lung Squamous Cell Carcinoma	NA	-19025	0	NA	NA	11.3423	1:DEAD WITH TUMOR	Not Hispanic Or Latino	3/25/11	0.6524	NA	No	C34.3	8070-03-01	C34.3	Yes	Yes	0.286	0.1	228	Yes	LUSC	11.3423	1:DECEASED	c8802713-b814-4b55-993f-3ffebf8c3ab8	M0	N0	T2	With Tumor	8.97524	1:PROGRESSION	NA	No	White	No	1	Primary	Male	Matched	LUSC
lusc_tcga_pan_can_atlas_2018	TCGA-18-3414	TCGA-18-3414-01	73	STAGE IV	NA	11	Non-Small Cell Lung Cancer	LUSC	Lung Squamous Cell Carcinoma	NA	-26938	0	NA	NA	23.5395	0:ALIVE OR DEAD TUMOR FREE	Not Hispanic Or Latino	3/25/11	0.3907	NA	No	C34.3	8070-03-01	C34.3	Yes	Yes	0.2849	0.03	349	No	LUSC	23.5395	1:DECEASED	af1d9d69-0a45-4ad3-9873-57fbe4a4b895	M1	N1	T4	Tumor Free	23.5395	0:CENSORED	NA	No	Asian	No	1	Primary	Male	Matched	LUSC
lusc_tcga_pan_can_atlas_2018	TCGA-18-3415	TCGA-18-3415-01	77	STAGE IB	NA	17	Non-Small Cell Lung Cancer	LUSC	Lung Squamous Cell Carcinoma	1810	-28430	0	92.1524	0:DiseaseFree	92.1524	0:ALIVE OR DEAD TUMOR FREE	NA	3/25/11	0.6074	NA	No	C34.1	8070-03-01	C34.1	Yes	Yes	0.2727	0.51	170	No	LUSC	92.1524	1:DECEASED	9a874b64-d0d6-416e-97bc-e9071ed0b16b	M0	N0	T2	Tumor Free	92.1524	0:CENSORED	NA	No	NA	No	1	Primary	Male	Matched	LUSC
lusc_tcga_pan_can_atlas_2018	TCGA-18-3416	TCGA-18-3416-01	83	STAGE IIB	NA	19	Non-Small Cell Lung Cancer	LUSC	Lung Squamous Cell Carcinoma	956	-30435	0	30.9038	1:Recurred/Progressed	31.9887	1:DEAD WITH TUMOR	NA	3/25/11	0.6754	NA	No	C34.1	8070-03-01	C34.1	Yes	Yes	0.2991	0.11	573	Yes	LUSC	31.9887	1:DECEASED	6eb61cab-8e83-4c18-a59a-ae0985ec9d2e	M0	N1	T2	With Tumor	30.9038	1:PROGRESSION	NA	Yes	NA	No	1	Primary	Male	Matched	LUSC
lusc_tcga_pan_can_atlas_2018	TCGA-18-3417	TCGA-18-3417-01	65	STAGE IV	NA	29	Non-Small Cell Lung Cancer	LUSC	Lung Squamous Cell Carcinoma	758	-24019	0	NA	NA	36.0654	0:ALIVE OR DEAD TUMOR FREE	NA	3/25/11	0.4697	NA	No	C34.9	8070-03-01	C34.9	Yes	Yes	0.2814	0.33	253	NA	LUSC	36.0654	1:DECEASED	e28cbc9a-aa60-4bfb-8d89-8c33ee97f560	M1	N1	T2	Tumor Free	36.0654	0:CENSORED	NA	No	NA	No	1	Primary	Male	Matched	LUSC
lusc_tcga_pan_can_atlas_2018	TCGA-18-3419	TCGA-18-3419-01	73	STAGE IIB	NA	11	Non-Small Cell Lung Cancer	LUSC	Lung Squamous Cell Carcinoma	2811	-26813	0	92.4154	0:DiseaseFree	92.4154	0:ALIVE OR DEAD TUMOR FREE	NA	3/25/11	0.3291	NA	No	C34.3	8070-03-01	C34.3	Yes	No	0.2772	0	NA	No	LUSC	92.4154	0:LIVING	03fa3310-406d-4c12-a409-136fc47d996d	M0	N1	T2	Tumor Free	92.4154	0:CENSORED	NA	No	NA	NA	1	Primary	Male	Matched	NA
lusc_tcga_pan_can_atlas_2018	TCGA-18-3421	TCGA-18-3421-01	65	STAGE IB	NA	13	Non-Small Cell Lung Cancer	LUSC	Lung Squamous Cell Carcinoma	2645	-23972	0	86.958	0:DiseaseFree	86.958	0:ALIVE OR DEAD TUMOR FREE	Not Hispanic Or Latino	2004-04-11	0.4823	NA	No	C34.3	8070-03-01	C34.3	Yes	Yes	0.2679	0	546	No	LUSC	86.958	0:LIVING	34d5d8b7-9737-43fa-86fe-7c2885c787cf	M0	N0	T2	Tumor Free	86.958	0:CENSORED	NA	No	White	No	1	Primary	Male	Matched	LUSC
lusc_tcga_pan_can_atlas_2018	TCGA-18-4083	TCGA-18-4083-01	63	STAGE IIB	NA	14	Non-Small Cell Lung Cancer	LUSC	Lung Squamous Cell Carcinoma	NA	-23125	0	NA	NA	6.18075	0:ALIVE OR DEAD TUMOR FREE	Not Hispanic Or Latino	2004-04-11	0.6112	NA	No	C34.3	8070-03-01	C34.3	Yes	Yes	0.2888	0.83	333	NA	LUSC	6.18075	1:DECEASED	a33f0741-2161-4818-89f2-ec8ccae57949	M0	N1	T2	Tumor Free	6.18075	0:CENSORED	NA	Yes	White	No	1	Primary	Male	Matched	LUSC
lusc_tcga_pan_can_atlas_2018	TCGA-18-4086	TCGA-18-4086-01	64	STAGE IB	NA	4	Non-Small Cell Lung Cancer	LUSC	Lung Squamous Cell Carcinoma	NA	-23731	0	NA	NA	2.79449	0:ALIVE OR DEAD TUMOR FREE	NA	2004-04-11	0.2173	NA	No	C34.3	8070-03-01	C34.3	Yes	No	0.323	0.03	NA	NA	LUSC	2.79449	1:DECEASED	4c806d29-1674-4542-9f30-5c9a0fc184c4	M0	N0	T2	Tumor Free	2.79449	0:CENSORED	NA	No	NA	NA	1	Primary	Male	Matched	NA
lusc_tcga_pan_can_atlas_2018	TCGA-18-4721	TCGA-18-4721-01	74	STAGE IA	NA	9	Non-Small Cell Lung Cancer	LUSC	Lung Squamous Cell Carcinoma	4694	-27076	0	154.322	0:DiseaseFree	154.322	0:ALIVE OR DEAD TUMOR FREE	Not Hispanic Or Latino	2004-04-11	0.2381	NA	No	C34.3	8070-03-01	C34.3	Yes	Yes	0.2788	0.02	154	NA	LUSC	154.322	0:LIVING	19f0cb8c-2e57-4310-967f-a9890f1605db	M0	N0	T1	Tumor Free	154.322	0:CENSORED	NA	No	White	No	1	Primary	Male	Matched	LUSC
lusc_tcga_pan_can_atlas_2018	TCGA-18-5592	TCGA-18-5592-01	57	STAGE IIB	NA	12	Non-Small Cell Lung Cancer	LUSC	Lung Squamous Cell Carcinoma	1519	-21020	0	NA	NA	49.9392	0:ALIVE OR DEAD TUMOR FREE	NA	4/27/11	0.5567	NA	No	C34.1	8070-03-01	C34.1	Yes	Yes	0.3098	0.66	267	NA	LUSC	49.9392	0:LIVING	2c89b366-c394-4067-bbb0-f24f5920ecaa	M0	N0	T3	Tumor Free	49.9392	0:CENSORED	NA	No	NA	Yes	1	Primary	Male	Matched	LUSC
gbm_tcga_pan_can_atlas_2018	TCGA-19-0955	TCGA-19-0955-01	NA	NA	NA	9	Glioblastoma	GBM	Glioblastoma Multiforme	NA	NA	NA	NA	NA	11.7697	0:ALIVE OR DEAD TUMOR FREE	NA	NA	0.2126	NA	NA	NA	NA	NA	NA	No	NA	0.08	NA	NA	GBM	11.7697	0:LIVING	NA	NA	NA	NA	NA	11.7697	0:CENSORED	NA	NA	NA	NA	1	Primary	NA	Matched	NA
gbm_tcga_pan_can_atlas_2018	TCGA-19-0957	TCGA-19-0957-01	NA	NA	NA	6	Glioblastoma	GBM	Glioblastoma Multiforme	NA	NA	NA	NA	NA	21.8957	1:DEAD WITH TUMOR	NA	NA	0.2052	NA	NA	NA	NA	NA	NA	Yes	0.2821	0.26	122	NA	GBM	21.8957	1:DECEASED	NA	NA	NA	NA	NA	1.64382	1:PROGRESSION	NA	NA	NA	NA	1	Primary	NA	Matched	GBM_IDHwt
gbm_tcga_pan_can_atlas_2018	TCGA-19-0960	TCGA-19-0960-01	NA	NA	NA	6	Glioblastoma	GBM	Glioblastoma Multiforme	NA	NA	NA	NA	NA	8.6136	0:ALIVE OR DEAD TUMOR FREE	NA	NA	0.177	NA	NA	NA	NA	NA	NA	No	NA	0.37	NA	NA	GBM	8.6136	0:LIVING	NA	NA	NA	NA	NA	8.6136	0:CENSORED	NA	NA	NA	NA	1	Primary	NA	Matched	NA
gbm_tcga_pan_can_atlas_2018	TCGA-19-0962	TCGA-19-0962-01	NA	NA	NA	6	Glioblastoma	GBM	Glioblastoma Multiforme	NA	NA	NA	NA	NA	0.657527	NA	NA	NA	0.1675	NA	NA	NA	NA	NA	NA	No	NA	0.19	NA	NA	GBM	0.657527	1:DECEASED	NA	NA	NA	NA	NA	0.657527	0:CENSORED	NA	NA	NA	NA	1	Primary	NA	Matched	NA
gbm_tcga_pan_can_atlas_2018	TCGA-19-0963	TCGA-19-0963-01	NA	NA	NA	5	Glioblastoma	GBM	Glioblastoma Multiforme	NA	NA	NA	NA	NA	14.2683	1:DEAD WITH TUMOR	NA	NA	0.1454	NA	NA	NA	NA	NA	NA	No	NA	NA	NA	NA	GBM	14.2683	1:DECEASED	NA	NA	NA	NA	NA	10.1917	1:PROGRESSION	NA	NA	NA	NA	1	Primary	NA	Matched	NA
gbm_tcga_pan_can_atlas_2018	TCGA-19-0964	TCGA-19-0964-01	NA	NA	NA	3	Glioblastoma	GBM	Glioblastoma Multiforme	NA	NA	NA	NA	NA	3.38626	0:ALIVE OR DEAD TUMOR FREE	NA	NA	0.0782	NA	NA	NA	NA	NA	NA	No	NA	NA	NA	NA	GBM	3.38626	0:LIVING	NA	NA	NA	NA	NA	3.38626	0:CENSORED	NA	NA	NA	NA	1	Primary	NA	Matched	NA
gbm_tcga_pan_can_atlas_2018	TCGA-19-1385	TCGA-19-1385-01	69	NA	NA	0	Glioblastoma	GBM	Glioblastoma Multiforme	327	-25459	0	NA	NA	10.7506	1:DEAD WITH TUMOR	Not Hispanic Or Latino	9/18/09	0.0547	NA	No	C71.9	9440-03-01	C71.9	Yes	No	0.3336	0.37	191	NA	GBM	10.7506	1:DECEASED	a79b97df-d7f7-4df4-861b-936f94a1ab30	NA	NA	NA	With Tumor	5.81911	1:PROGRESSION	NA	NA	White	Yes	1	Primary	Male	Matched	NA
gbm_tcga_pan_can_atlas_2018	TCGA-19-1386	TCGA-19-1386-01	51	NA	NA	8	Glioblastoma	GBM	Glioblastoma Multiforme	276	-18678	0	NA	NA	9.07387	1:DEAD WITH TUMOR	Not Hispanic Or Latino	9/18/09	0.164	NA	No	C71.9	9440-03-01	C71.9	Yes	No	0.2774	0.41	142	NA	GBM	9.07387	1:DECEASED	fb86044c-161e-41d7-a49e-3d5ec18294ef	NA	NA	NA	With Tumor	7.7917	1:PROGRESSION	NA	NA	White	Yes	1	Primary	Male	Matched	NA
gbm_tcga_pan_can_atlas_2018	TCGA-19-1387	TCGA-19-1387-01	81	NA	NA	5	Glioblastoma	GBM	Glioblastoma Multiforme	181	-29892	0	NA	NA	5.95062	0:ALIVE OR DEAD TUMOR FREE	Not Hispanic Or Latino	9/18/09	0.1484	NA	No	C71.9	9440-03-01	C71.9	Yes	No	0.2935	0.11	95	NA	GBM	5.95062	0:LIVING	2f8b698a-cbd0-4cab-a814-dc683e0e9305	NA	NA	NA	With Tumor	2.59723	1:PROGRESSION	NA	NA	White	Yes	1	Primary	Male	Matched	NA
gbm_tcga_pan_can_atlas_2018	TCGA-19-1388	TCGA-19-1388-01	58	NA	NA	22	Glioblastoma	GBM	Glioblastoma Multiforme	394	-21368	0	NA	NA	12.9533	1:DEAD WITH TUMOR	Not Hispanic Or Latino	9/18/09	0.3947	NA	No	C71.9	9440-03-01	C71.9	Yes	No	0.2965	0.57	142	NA	GBM	12.9533	1:DECEASED	166e76db-ccd8-4760-a517-d2bc8937ea29	NA	NA	NA	With Tumor	4.8657	1:PROGRESSION	NA	NA	White	Yes	1	Primary	Male	Matched	NA
gbm_tcga_pan_can_atlas_2018	TCGA-19-1389	TCGA-19-1389-01	51	NA	NA	7	Glioblastoma	GBM	Glioblastoma Multiforme	141	-18659	0	NA	NA	4.63557	1:DEAD WITH TUMOR	Not Hispanic Or Latino	9/18/09	0.1905	NA	No	C71.9	9440-03-01	C71.9	Yes	Yes	0.3074	0.69	264	NA	GBM	4.63557	1:DECEASED	309005a2-93a8-4566-b8d3-6b9310144266	NA	NA	NA	With Tumor	2.66298	1:PROGRESSION	NA	NA	White	Yes	1	Primary	Male	Matched	GBM_IDHwt
gbm_tcga_pan_can_atlas_2018	TCGA-19-1390	TCGA-19-1390-01	63	NA	NA	19	Glioblastoma	GBM	Glioblastoma Multiforme	772	-23063	0	NA	NA	25.3805	NA	Not Hispanic Or Latino	8/31/10	0.5047	NA	No	C71.9	9440-03-01	C71.9	Yes	Yes	0.2907	0.25	94	NA	GBM	25.3805	1:DECEASED	5252c0b7-be05-4c0c-a8ac-afe9ad459489	NA	NA	NA	NA	25.3805	0:CENSORED	NA	NA	White	No	1	Primary	Female	Matched	GBM_IDHwt
gbm_tcga_pan_can_atlas_2018	TCGA-19-1392	TCGA-19-1392-01	72	NA	NA	13	Glioblastoma	GBM	Glioblastoma Multiforme	106	-26593	0	NA	NA	3.64928	NA	Not Hispanic Or Latino	2005-04-09	0.3888	NA	No	C71.9	9440-03-01	C71.9	Yes	No	NA	0.04	NA	NA	GBM	3.64928	1:DECEASED	6d4c3876-4453-4414-83c4-39dbc711012b	NA	NA	NA	NA	3.64928	0:CENSORED	NA	NA	White	No	1	Primary	Female	Matched	NA
gbm_tcga_pan_can_atlas_2018	TCGA-19-1786	TCGA-19-1786-01	64	NA	NA	10	Glioblastoma	GBM	Glioblastoma Multiforme	218	-23568	0	NA	NA	7.16704	0:ALIVE OR DEAD TUMOR FREE	Not Hispanic Or Latino	9/21/09	0.2516	NA	No	C71.9	9440-03-01	C71.9	Yes	No	0.2824	0.23	62	NA	GBM	7.16704	0:LIVING	d6830f6f-7bd5-4d43-81bd-42c64a73dd8b	NA	NA	NA	Tumor Free	7.16704	0:CENSORED	NA	NA	Asian	Yes	1	Primary	Female	Matched	NA
gbm_tcga_pan_can_atlas_2018	TCGA-19-1787	TCGA-19-1787-01	48	NA	NA	7	Glioblastoma	GBM	Glioblastoma Multiforme	385	-17894	0	NA	NA	12.6574	1:DEAD WITH TUMOR	Not Hispanic Or Latino	8/31/10	0.2396	NA	No	C71.9	9440-03-01	C71.9	Yes	Yes	0.4705	5.26	578	NA	GBM	12.6574	1:DECEASED	456bcab3-165d-456f-94e3-f34f81a61d2e	NA	NA	NA	With Tumor	10.1259	1:PROGRESSION	NA	NA	White	Yes	1	Primary	Male	Matched	GBM
gbm_tcga_pan_can_atlas_2018	TCGA-19-1789	TCGA-19-1789-01	69	NA	NA	6	Glioblastoma	GBM	Glioblastoma Multiforme	99	-25282	0	NA	NA	3.25476	NA	Not Hispanic Or Latino	9/21/09	0.1061	NA	No	C71.9	9440-03-01	C71.9	Yes	No	0.2757	0.08	59	NA	GBM	3.25476	1:DECEASED	3a56ef5c-9259-4cdc-905e-5fcf21dac09b	NA	NA	NA	NA	3.25476	0:CENSORED	NA	NA	White	Yes	1	Primary	Female	Matched	NA
gbm_tcga_pan_can_atlas_2018	TCGA-19-1790	TCGA-19-1790-01	56	NA	NA	NA	Glioblastoma	GBM	Glioblastoma Multiforme	154	-20626	0	NA	NA	5.06296	1:DEAD WITH TUMOR	Not Hispanic Or Latino	2006-07-10	NA	NA	No	C71.9	9440-03-01	C71.9	Yes	No	0.2819	0.05	100	NA	GBM	5.06296	1:DECEASED	aeeaf19a-3b0d-4c79-a029-44642581f4d8	NA	NA	NA	With Tumor	2.89312	1:PROGRESSION	NA	NA	White	Yes	1	Primary	Male	Matched	NA
gbm_tcga_pan_can_atlas_2018	TCGA-19-1791	TCGA-19-1791-01	82	NA	NA	6	Glioblastoma	GBM	Glioblastoma Multiforme	4	-30065	0	NA	NA	0.131505	0:ALIVE OR DEAD TUMOR FREE	Not Hispanic Or Latino	9/21/09	0.1777	NA	No	C71.9	9440-03-01	C71.9	Yes	No	0.3026	0.29	79	NA	GBM	0.131505	0:LIVING	6633f338-34a9-44f6-8039-0b9408d6213d	NA	NA	NA	With Tumor	0.131505	0:CENSORED	NA	NA	White	No	1	Primary	Female	Matched	NA
gbm_tcga_pan_can_atlas_2018	TCGA-19-2619	TCGA-19-2619-01	55	NA	NA	3	Glioblastoma	GBM	Glioblastoma Multiforme	294	-20159	0	NA	NA	9.66565	0:ALIVE OR DEAD TUMOR FREE	Not Hispanic Or Latino	5/14/10	0.2068	NA	No	C71.9	9440-03-01	C71.9	Yes	Yes	0.2909	0.27	49	NA	GBM	9.66565	0:LIVING	f2de4316-026c-4c2d-b091-47bc0ec8612a	NA	NA	NA	With Tumor	4.79995	1:PROGRESSION	NA	NA	Black or African American	Yes	1	Primary	Female	Matched	GBM_IDHwt
gbm_tcga_pan_can_atlas_2018	TCGA-19-2620	TCGA-19-2620-01	70	NA	NA	6	Glioblastoma	GBM	Glioblastoma Multiforme	148	-25665	0	NA	NA	4.8657	0:ALIVE OR DEAD TUMOR FREE	Not Hispanic Or Latino	2005-12-10	0.1453	NA	No	C71.9	9440-03-01	C71.9	Yes	Yes	0.2739	0.03	68	NA	GBM	4.8657	1:DECEASED	352768f9-3ce1-419c-beef-6515c78f5d7a	NA	NA	NA	Tumor Free	4.8657	0:CENSORED	NA	NA	White	Yes	1	Primary	Male	Matched	GBM_IDHwt
gbm_tcga_pan_can_atlas_2018	TCGA-19-2621	TCGA-19-2621-01	83	NA	NA	3	Glioblastoma	GBM	Glioblastoma Multiforme	33	-30429	0	NA	NA	1.08492	NA	Not Hispanic Or Latino	2005-12-10	0.1051	NA	No	C71.9	9440-03-01	C71.9	Yes	No	0.2762	0.25	134	NA	GBM	1.08492	1:DECEASED	035b09b7-add1-456d-ae80-20e8a03f6d7b	NA	NA	NA	NA	1.08492	0:CENSORED	NA	NA	White	No	1	Primary	Male	Matched	NA
gbm_tcga_pan_can_atlas_2018	TCGA-19-2623	TCGA-19-2623-01	65	NA	NA	10	Glioblastoma	GBM	Glioblastoma Multiforme	229	-23835	0	NA	NA	7.52868	0:ALIVE OR DEAD TUMOR FREE	Not Hispanic Or Latino	2005-12-10	0.2367	NA	No	C71.9	9440-03-01	C71.9	Yes	No	0.2839	0.64	75	NA	GBM	7.52868	0:LIVING	c01ae0ee-fa58-45d2-ac33-d7f64d053bbb	NA	NA	NA	Tumor Free	7.52868	0:CENSORED	NA	NA	White	Yes	1	Primary	Male	Matched	NA
gbm_tcga_pan_can_atlas_2018	TCGA-19-2624	TCGA-19-2624-01	51	NA	NA	4	Glioblastoma	GBM	Glioblastoma Multiforme	5	-18891	0	NA	NA	0.164382	0:ALIVE OR DEAD TUMOR FREE	Not Hispanic Or Latino	2005-12-10	0.1073	NA	No	C71.9	9440-03-01	C71.9	Yes	Yes	0.2806	0.13	39	NA	GBM	0.164382	1:DECEASED	2f4a127f-101a-4192-b3e8-f9be2c8648bc	NA	NA	NA	Tumor Free	0.164382	0:CENSORED	NA	NA	White	No	1	Primary	Male	Matched	GBM_IDHwt
gbm_tcga_pan_can_atlas_2018	TCGA-19-2625	TCGA-19-2625-01	76	NA	NA	5	Glioblastoma	GBM	Glioblastoma Multiforme	124	-27930	0	NA	NA	4.07667	0:ALIVE OR DEAD TUMOR FREE	Not Hispanic Or Latino	2005-12-10	0.2321	NA	No	C71.9	9440-03-01	C71.9	Yes	Yes	0.2834	0.09	53	NA	GBM	4.07667	1:DECEASED	f6b2f52b-284d-4bde-9a3d-a0f458d07f08	NA	NA	NA	Tumor Free	4.07667	0:CENSORED	NA	NA	White	No	1	Primary	Female	Matched	GBM_IDHwt
gbm_tcga_pan_can_atlas_2018	TCGA-19-2629	TCGA-19-2629-01	60	NA	NA	27	Glioblastoma	GBM	Glioblastoma Multiforme	501	-22257	0	NA	NA	24.2299	1:DEAD WITH TUMOR	Not Hispanic Or Latino	2005-12-10	0.5721	NA	No	C71.9	9440-03-01	C71.9	Yes	Yes	0.2804	0.03	87	NA	GBM	24.2299	1:DECEASED	e17a6048-7a72-42c0-ad3f-97cbff02bc9f	NA	NA	NA	With Tumor	4.76707	1:PROGRESSION	NA	NA	White	Yes	1	Primary	Male	Matched	GBM_IDHmut-non-codel
gbm_tcga_pan_can_atlas_2018	TCGA-19-2631	TCGA-19-2631-01	74	NA	NA	7	Glioblastoma	GBM	Glioblastoma Multiforme	213	-27200	0	NA	NA	7.00266	0:ALIVE OR DEAD TUMOR FREE	Not Hispanic Or Latino	6/16/10	0.144	NA	No	C71.9	9440-03-01	C71.9	Yes	No	0.281	0.1	85	NA	GBM	7.00266	1:DECEASED	ab327397-a510-4b39-a12e-185c726650ff	NA	NA	NA	Tumor Free	7.00266	0:CENSORED	NA	NA	White	Yes	1	Primary	Female	Matched	NA
gbm_tcga_pan_can_atlas_2018	TCGA-19-4065	TCGA-19-4065-01	36	NA	NA	22	Glioblastoma	GBM	Glioblastoma Multiforme	214	-13257	0	NA	NA	7.03554	0:ALIVE OR DEAD TUMOR FREE	Hispanic Or Latino	2006-08-10	0.4652	NA	No	C71.9	9440-03-01	C71.9	Yes	Yes	0.3315	0.02	41	NA	GBM	7.03554	0:LIVING	a262928c-e20a-4c02-8114-1227e05c43e1	NA	NA	NA	With Tumor	2.30134	1:PROGRESSION	NA	NA	White	Yes	1	Primary	Male	Matched	GBM
gbm_tcga_pan_can_atlas_2018	TCGA-19-4068	TCGA-19-4068-01	68	NA	NA	NA	Glioblastoma	GBM	Glioblastoma Multiforme	137	-24945	0	NA	NA	4.50406	0:ALIVE OR DEAD TUMOR FREE	Not Hispanic Or Latino	2006-08-10	NA	NA	No	C71.9	9440-03-01	C71.9	Yes	No	0.2833	0.13	46	NA	GBM	4.50406	0:LIVING	ef646014-78a9-43af-b6fa-85fa288cd51b	NA	NA	NA	Tumor Free	4.50406	0:CENSORED	NA	NA	White	Yes	1	Primary	Female	Matched	NA
gbm_tcga_pan_can_atlas_2018	TCGA-19-5947	TCGA-19-5947-01	47	NA	NA	10	Glioblastoma	GBM	Glioblastoma Multiforme	202	-17218	0	NA	NA	6.64102	1:DEAD WITH TUMOR	Not Hispanic Or Latino	2006-03-11	0.2817	NA	No	C71.9	9440-03-01	C71.9	Yes	No	0.2935	0	26	NA	GBM	6.64102	1:DECEASED	13b4d676-ee9b-499b-94bb-2365830fb37e	NA	NA	NA	With Tumor	1.41368	1:PROGRESSION	NA	NA	Black or African American	Yes	1	Primary	Female	Matched	NA
gbm_tcga_pan_can_atlas_2018	TCGA-19-5950	TCGA-19-5950-01	52	NA	NA	8	Glioblastoma	GBM	Glioblastoma Multiforme	343	-19244	0	NA	NA	17.1943	1:DEAD WITH TUMOR	Not Hispanic Or Latino	2006-03-11	0.1597	NA	No	C71.9	9440-03-01	C71.9	Yes	No	0.2931	0.03	55	NA	GBM	17.1943	1:DECEASED	ec56b685-022b-44b4-8051-d8bbbcc17ee0	NA	NA	NA	With Tumor	9.66565	1:PROGRESSION	NA	NA	White	Yes	1	Primary	Female	Matched	NA
gbm_tcga_pan_can_atlas_2018	TCGA-19-5951	TCGA-19-5951-01	76	NA	NA	5	Glioblastoma	GBM	Glioblastoma Multiforme	244	-27995	0	NA	NA	8.02183	1:DEAD WITH TUMOR	Not Hispanic Or Latino	2006-03-11	0.0961	NA	No	C71.9	9440-03-01	C71.9	Yes	No	0.3002	0.2	66	NA	GBM	8.02183	1:DECEASED	61e00782-b709-43b1-a164-ee7f89c867e4	NA	NA	NA	With Tumor	8.02183	1:PROGRESSION	NA	NA	White	Yes	1	Primary	Female	Matched	NA
gbm_tcga_pan_can_atlas_2018	TCGA-19-5952	TCGA-19-5952-01	62	NA	NA	6	Glioblastoma	GBM	Glioblastoma Multiforme	567	-22841	0	NA	NA	18.9039	NA	Not Hispanic Or Latino	2006-03-11	0.1626	NA	No	C71.9	9440-03-01	C71.9	Yes	No	0.2875	0.01	35	NA	GBM	18.9039	1:DECEASED	ef36cbd1-5d7d-4756-a628-b5339d41e228	NA	NA	NA	NA	18.9039	0:CENSORED	NA	NA	White	Yes	1	Primary	Male	Matched	NA
gbm_tcga_pan_can_atlas_2018	TCGA-19-5953	TCGA-19-5953-01	58	NA	NA	6	Glioblastoma	GBM	Glioblastoma Multiforme	144	-21204	0	NA	NA	4.73419	1:DEAD WITH TUMOR	Not Hispanic Or Latino	9/15/11	0.1589	NA	No	C71.9	9440-03-01	C71.9	Yes	No	0.2984	0	40	NA	GBM	4.73419	1:DECEASED	aa703529-7153-4f74-8577-2601876e3374	NA	NA	NA	With Tumor	3.91229	1:PROGRESSION	NA	NA	White	NA	1	Primary	Male	Matched	NA
gbm_tcga_pan_can_atlas_2018	TCGA-19-5954	TCGA-19-5954-01	72	NA	NA	6	Glioblastoma	GBM	Glioblastoma Multiforme	242	-26355	0	NA	NA	12.0985	1:DEAD WITH TUMOR	Not Hispanic Or Latino	2006-03-11	0.1403	NA	No	C71.9	9440-03-01	C71.9	Yes	No	0.2975	0	68	NA	GBM	12.0985	1:DECEASED	18e04edc-04a3-4d1c-b536-3797e1924f48	NA	NA	NA	With Tumor	12.0985	1:PROGRESSION	NA	NA	White	Yes	1	Primary	Female	Matched	NA
gbm_tcga_pan_can_atlas_2018	TCGA-19-5955	TCGA-19-5955-01	83	NA	NA	8	Glioblastoma	GBM	Glioblastoma Multiforme	54	-30550	0	NA	NA	1.77532	NA	Not Hispanic Or Latino	2006-03-11	0.1146	NA	No	C71.9	9440-03-01	C71.9	Yes	No	0.296	0	55	NA	GBM	1.77532	1:DECEASED	ad7a6a27-c517-49ef-a9f9-518dccda23b4	NA	NA	NA	NA	1.77532	0:CENSORED	NA	NA	White	No	1	Primary	Male	Matched	NA
gbm_tcga_pan_can_atlas_2018	TCGA-19-5956	TCGA-19-5956-01	53	NA	NA	7	Glioblastoma	GBM	Glioblastoma Multiforme	198	-19591	0	NA	NA	22.4874	1:DEAD WITH TUMOR	Not Hispanic Or Latino	2006-03-11	0.2166	NA	No	C71.9	9440-03-01	C71.9	Yes	No	0.3279	0.53	6897	Yes	GBM	22.4874	1:DECEASED	7e70a318-3acc-42f3-8287-158a2199f0bc	NA	NA	NA	With Tumor	21.271	1:PROGRESSION	NA	NA	White	Yes	1	Primary	Female	Matched	NA
gbm_tcga_pan_can_atlas_2018	TCGA-19-5958	TCGA-19-5958-01	56	NA	NA	7	Glioblastoma	GBM	Glioblastoma Multiforme	164	-20466	0	NA	NA	14.0711	1:DEAD WITH TUMOR	Not Hispanic Or Latino	2006-03-11	0.1463	NA	No	C71.9	9440-03-01	C71.9	Yes	No	0.2934	0	39	Yes	GBM	14.0711	1:DECEASED	81622677-9742-40ea-ad60-5f9b2a624ea7	NA	NA	NA	Tumor Free	11.704	1:PROGRESSION	NA	NA	White	Yes	1	Primary	Male	Matched	NA
gbm_tcga_pan_can_atlas_2018	TCGA-19-5959	TCGA-19-5959-01	77	NA	NA	6	Glioblastoma	GBM	Glioblastoma Multiforme	161	-28449	0	NA	NA	16.7998	1:DEAD WITH TUMOR	Not Hispanic Or Latino	2006-03-11	0.1468	NA	No	C71.9	9440-03-01	C71.9	Yes	No	0.3032	0.03	74	No	GBM	16.7998	1:DECEASED	42e92d73-29eb-4508-a653-9b77f36021c0	NA	NA	NA	With Tumor	3.91229	1:PROGRESSION	NA	NA	White	Yes	1	Primary	Female	Matched	NA
gbm_tcga_pan_can_atlas_2018	TCGA-19-5960	TCGA-19-5960-01	56	NA	NA	10	Glioblastoma	GBM	Glioblastoma Multiforme	165	-20641	0	NA	NA	14.9587	1:DEAD WITH TUMOR	Not Hispanic Or Latino	2006-03-11	0.3335	NA	No	C71.9	9440-03-01	C71.9	Yes	Yes	0.2954	0.68	39	Yes	GBM	14.9587	1:DECEASED	93ed7a2b-b0cb-4a84-871f-5c34a0b6a640	NA	NA	NA	Tumor Free	12.5588	1:PROGRESSION	NA	NA	White	Yes	1	Primary	Male	Matched	GBM_IDHwt
gbm_tcga_pan_can_atlas_2018	TCGA-19-A60I	TCGA-19-A60I-01	39	NA	NA	8	Glioblastoma	GBM	Glioblastoma Multiforme	541	-14437	0	NA	NA	17.7861	0:ALIVE OR DEAD TUMOR FREE	Not Hispanic Or Latino	6/27/13	0.179	NA	No	C71.9	9440-03-01	C71.9	Yes	No	0.3322	0.01	28	No	GBM	17.7861	0:LIVING	D8628D35-C4C6-443F-9DA2-8517A157F137	NA	NA	NA	With Tumor	17.7861	0:CENSORED	NA	No	Black or African American	Yes	1	Primary	Male	Matched	NA
gbm_tcga_pan_can_atlas_2018	TCGA-19-A6J4	TCGA-19-A6J4-01	68	NA	NA	25	Glioblastoma	GBM	Glioblastoma Multiforme	NA	-25058	0	NA	NA	3.97804	1:DEAD WITH TUMOR	Not Hispanic Or Latino	9/16/13	0.4527	NA	No	C71.9	9440-03-01	C71.9	Yes	No	0.3326	0	24	NA	GBM	3.97804	1:DECEASED	B0406065-73BD-4370-8133-7A1C7C11EAC6	NA	NA	NA	With Tumor	3.97804	1:PROGRESSION	NA	Yes	Black or African American	NA	1	Primary	Male	Matched	NA
gbm_tcga_pan_can_atlas_2018	TCGA-19-A6J5	TCGA-19-A6J5-01	40	NA	NA	3	Glioblastoma	GBM	Glioblastoma Multiforme	868	-14970	0	NA	NA	28.5367	0:ALIVE OR DEAD TUMOR FREE	Not Hispanic Or Latino	2009-03-13	0.2046	NA	No	C71.9	9440-03-01	C71.9	Yes	No	0.3484	0.26	40	No	GBM	28.5367	0:LIVING	7638E294-2DCF-4C03-B238-24E40491C2AD	NA	NA	NA	With Tumor	25.7751	1:PROGRESSION	NA	No	Black or African American	Yes	1	Primary	Male	Matched	NA
ov_tcga_pan_can_atlas_2018	TCGA-20-0987	TCGA-20-0987-01	NA	NA	NA	6	Ovarian Epithelial Tumor	OV	Serous Ovarian Cancer	NA	NA	NA	NA	NA	23.0463	1:DEAD WITH TUMOR	NA	NA	0.4544	NA	NA	NA	NA	NA	NA	No	0.3141	0.47	35	NA	SOC	23.0463	1:DECEASED	NA	NA	NA	NA	NA	14.5313	1:PROGRESSION	NA	NA	NA	NA	1	Primary	NA	Matched	NA
ov_tcga_pan_can_atlas_2018	TCGA-20-0990	TCGA-20-0990-01	NA	NA	NA	19	Ovarian Epithelial Tumor	OV	Serous Ovarian Cancer	NA	NA	NA	NA	NA	25.9394	0:ALIVE OR DEAD TUMOR FREE	NA	NA	0.5717	NA	NA	NA	NA	NA	NA	No	0.3079	0.53	NA	NA	SOC	25.9394	0:LIVING	NA	NA	NA	NA	NA	28.6353	1:PROGRESSION	NA	NA	NA	NA	1	Primary	NA	Matched	NA
ov_tcga_pan_can_atlas_2018	TCGA-20-0991	TCGA-20-0991-01	NA	NA	NA	21	Ovarian Epithelial Tumor	OV	Serous Ovarian Cancer	NA	NA	NA	26.2025	0:DiseaseFree	26.2025	0:ALIVE OR DEAD TUMOR FREE	NA	NA	0.3656	NA	NA	NA	NA	NA	NA	No	0.267	0.14	205	NA	SOC	26.2025	0:LIVING	NA	NA	NA	NA	NA	26.2025	0:CENSORED	NA	NA	NA	NA	1	Primary	NA	Matched	NA
ov_tcga_pan_can_atlas_2018	TCGA-20-0996	TCGA-20-0996-01	NA	NA	NA	NA	Ovarian Epithelial Tumor	OV	Serous Ovarian Cancer	NA	NA	NA	NA	NA	72.1965	0:ALIVE OR DEAD TUMOR FREE	NA	NA	0.0008	NA	NA	NA	NA	NA	NA	No	0.2614	0	35	NA	SOC	72.1965	0:LIVING	NA	NA	NA	NA	NA	72.1965	0:CENSORED	NA	NA	NA	NA	1	Primary	NA	Matched	NA
ov_tcga_pan_can_atlas_2018	TCGA-20-1682	TCGA-20-1682-01	56	NA	NA	10	Ovarian Epithelial Tumor	OV	Serous Ovarian Cancer	837	-20583	0	27.5175	0:DiseaseFree	27.5175	0:ALIVE OR DEAD TUMOR FREE	Not Hispanic Or Latino	2006-02-09	0.8104	GX	No	C56.9	8441-03-01	C56.9	Yes	Yes	0.2609	1.58	88	NA	SOC	27.5175	0:LIVING	94bd4c68-4bfc-4db3-9365-97c867747133	NA	NA	NA	Tumor Free	27.5175	0:CENSORED	NA	NA	White	No	1	Primary	Female	Matched	OV
ov_tcga_pan_can_atlas_2018	TCGA-20-1683	TCGA-20-1683-01	65	NA	NA	19	Ovarian Epithelial Tumor	OV	Serous Ovarian Cancer	772	-24006	0	NA	NA	25.3805	0:ALIVE OR DEAD TUMOR FREE	Not Hispanic Or Latino	2006-02-09	0.6176	G3	No	C56.9	8441-03-01	C56.9	Yes	Yes	0.2869	2.43	84	NA	SOC	25.3805	0:LIVING	ac2e88ff-8b1e-4691-9a96-5a581f98d827	NA	NA	NA	Tumor Free	20.3176	1:PROGRESSION	NA	NA	White	No	1	Primary	Female	Matched	OV
ov_tcga_pan_can_atlas_2018	TCGA-20-1684	TCGA-20-1684-01	51	NA	NA	14	Ovarian Epithelial Tumor	OV	Serous Ovarian Cancer	581	-18755	0	19.1012	0:DiseaseFree	19.1012	0:ALIVE OR DEAD TUMOR FREE	Not Hispanic Or Latino	2006-02-09	0.6128	G3	No	C56.9	8441-03-01	C56.9	Yes	Yes	0.277	2.68	36	NA	SOC	19.1012	0:LIVING	94030805-8beb-441a-af73-11a80768edb5	NA	NA	NA	Tumor Free	19.1012	0:CENSORED	NA	NA	White	No	1	Primary	Female	Matched	OV
ov_tcga_pan_can_atlas_2018	TCGA-20-1685	TCGA-20-1685-01	45	NA	NA	13	Ovarian Epithelial Tumor	OV	Serous Ovarian Cancer	508	-16745	0	16.7012	0:DiseaseFree	16.7012	0:ALIVE OR DEAD TUMOR FREE	Not Hispanic Or Latino	2006-02-09	0.5787	G3	No	C56.9	8441-03-01	C56.9	Yes	Yes	0.2718	0.87	57	NA	SOC	16.7012	0:LIVING	cbc5b936-ead5-4858-ab90-e639402789b0	NA	NA	NA	Tumor Free	16.7012	0:CENSORED	NA	NA	White	No	1	Primary	Female	Matched	OV
ov_tcga_pan_can_atlas_2018	TCGA-20-1686	TCGA-20-1686-01	75	NA	NA	20	Ovarian Epithelial Tumor	OV	Serous Ovarian Cancer	89	-27588	0	2.926	0:DiseaseFree	2.926	0:ALIVE OR DEAD TUMOR FREE	Not Hispanic Or Latino	2006-02-09	0.693	G3	No	C56.9	8441-03-01	C56.9	Yes	No	0.272	0.74	94	NA	SOC	2.926	0:LIVING	f007fa7a-7da9-4cb0-8aea-623af1a122c5	NA	NA	NA	Tumor Free	2.926	0:CENSORED	NA	NA	White	No	1	Primary	Female	Matched	NA
ov_tcga_pan_can_atlas_2018	TCGA-20-1687	TCGA-20-1687-01	46	NA	NA	13	Ovarian Epithelial Tumor	OV	Serous Ovarian Cancer	81	-16961	0	NA	NA	2.66298	0:ALIVE OR DEAD TUMOR FREE	Not Hispanic Or Latino	2006-02-09	0.6275	G3	No	C56.9	8441-03-01	C56.9	Yes	Yes	0.2757	1.02	62	NA	SOC	2.66298	0:LIVING	9bf16a89-2fc7-4c08-93bc-3105eec5c3cc	NA	NA	NA	Tumor Free	2.66298	0:CENSORED	NA	NA	White	No	1	Primary	Female	Matched	OV
lusc_tcga_pan_can_atlas_2018	TCGA-21-1071	TCGA-21-1071-01	67	STAGE IB	NA	25	Non-Small Cell Lung Cancer	LUSC	Lung Squamous Cell Carcinoma	1426	-24515	0	NA	NA	46.8817	1:DEAD WITH TUMOR	Not Hispanic Or Latino	2/23/10	0.2736	NA	No	C34.1	8070-03-01	C34.1	Yes	Yes	0.287	0.12	163	Yes	LUSC	46.8817	1:DECEASED	d87e30a3-1b5a-41cf-bafe-27914a01c8d9	M0	N0	T2	NA	32.6462	1:PROGRESSION	NA	No	White	No	1	Primary	Male	Matched	LUSC
lusc_tcga_pan_can_atlas_2018	TCGA-21-1072	TCGA-21-1072-01	75	STAGE IB	NA	19	Non-Small Cell Lung Cancer	LUSC	Lung Squamous Cell Carcinoma	3016	-27397	0	NA	NA	99.1551	0:ALIVE OR DEAD TUMOR FREE	Not Hispanic Or Latino	2/23/10	0.719	NA	No	C34.9	8070-03-01	C34.9	Yes	No	NA	NA	NA	No	LUSC	99.1551	0:LIVING	6394fe4a-6034-4c79-b28f-aa43e3753730	M0	N0	T2	Tumor Free	99.1551	0:CENSORED	NA	No	White	No	1	Primary	Male	Matched	NA
lusc_tcga_pan_can_atlas_2018	TCGA-21-1075	TCGA-21-1075-01	57	STAGE IIB	NA	19	Non-Small Cell Lung Cancer	LUSC	Lung Squamous Cell Carcinoma	2134	-21093	0	NA	NA	70.1581	0:ALIVE OR DEAD TUMOR FREE	Not Hispanic Or Latino	2003-03-10	0.5746	NA	No	C34.3	8070-03-01	C34.3	Yes	Yes	0.2944	0.4	177	No	LUSC	70.1581	0:LIVING	fde60f9f-5cff-405e-b0f6-e193195ebd53	M0	N1	T2	Tumor Free	70.1581	0:CENSORED	NA	No	White	No	1	Primary	Male	Matched	LUSC
lusc_tcga_pan_can_atlas_2018	TCGA-21-1076	TCGA-21-1076-01	54	STAGE IB	NA	32	Non-Small Cell Lung Cancer	LUSC	Lung Squamous Cell Carcinoma	1852	-19863	0	NA	NA	60.887	0:ALIVE OR DEAD TUMOR FREE	Not Hispanic Or Latino	2003-03-10	0.0804	NA	No	C34.3	8070-03-01	C34.3	Yes	Yes	0.2742	0.27	291	Yes	LUSC	60.887	0:LIVING	220be009-8f1e-4a77-ab04-3220b5f87ea6	M0	N0	T2	Tumor Free	51.7803	1:PROGRESSION	NA	No	White	No	1	Primary	Female	Matched	LUSC
lusc_tcga_pan_can_atlas_2018	TCGA-21-1079	TCGA-21-1079-01	71	STAGE IIIA	NA	19	Non-Small Cell Lung Cancer	LUSC	Lung Squamous Cell Carcinoma	965	-26176	0	NA	NA	31.7257	1:DEAD WITH TUMOR	Not Hispanic Or Latino	2/23/10	0.3891	NA	No	C34.1	8070-03-01	C34.1	Yes	Yes	0.2724	0.47	1415	Yes	LUSC	31.7257	1:DECEASED	a0b3fab8-7817-429b-aa34-7ef03e813313	M0	N0	T3	With Tumor	10.4218	1:PROGRESSION	NA	No	White	No	1	Primary	Male	Matched	LUSC
lusc_tcga_pan_can_atlas_2018	TCGA-21-1080	TCGA-21-1080-01	66	STAGE IB	NA	13	Non-Small Cell Lung Cancer	LUSC	Lung Squamous Cell Carcinoma	3724	-24253	0	NA	NA	122.432	0:ALIVE OR DEAD TUMOR FREE	Not Hispanic Or Latino	2/23/10	0.3465	NA	No	C34.3	8070-03-01	C34.3	Yes	Yes	0.9428	20.02	912	No	LUSC	122.432	0:LIVING	b9a81947-0348-4fe6-a0ac-d674cd13aa99	M0	N0	T2	Tumor Free	122.432	0:CENSORED	NA	No	White	No	1	Primary	Male	Matched	LUSC
lusc_tcga_pan_can_atlas_2018	TCGA-21-1081	TCGA-21-1081-01	69	STAGE IIB	NA	31	Non-Small Cell Lung Cancer	LUSC	Lung Squamous Cell Carcinoma	284	-25440	0	NA	NA	9.33688	1:DEAD WITH TUMOR	Not Hispanic Or Latino	2/23/10	0.6962	NA	No	C34.3	8070-03-01	C34.3	Yes	Yes	0.2925	0.57	183	No	LUSC	9.33688	1:DECEASED	2afa2fd8-e4d9-4e7b-b387-7e2451764d5d	M0	N1	T2	With Tumor	9.33688	1:PROGRESSION	NA	No	White	Yes	1	Primary	Male	Matched	LUSC
lusc_tcga_pan_can_atlas_2018	TCGA-21-1082	TCGA-21-1082-01	61	STAGE IB	NA	10	Non-Small Cell Lung Cancer	LUSC	Lung Squamous Cell Carcinoma	3644	-22492	0	NA	NA	119.801	0:ALIVE OR DEAD TUMOR FREE	Not Hispanic Or Latino	2/23/10	0.5828	NA	No	C34.3	8070-03-01	C34.3	Yes	Yes	0.2842	0.08	336	No	LUSC	119.801	0:LIVING	0e2ee54a-51c9-4868-842d-a2a1c1cfb016	M0	N0	T2	Tumor Free	119.801	0:CENSORED	NA	No	White	No	1	Primary	Male	Matched	LUSC
lusc_tcga_pan_can_atlas_2018	TCGA-21-5782	TCGA-21-5782-01	68	STAGE IB	NA	9	Non-Small Cell Lung Cancer	LUSC	Lung Squamous Cell Carcinoma	962	-24969	0	31.6271	0:DiseaseFree	31.6271	NA	Not Hispanic Or Latino	2005-02-11	0.3733	NA	No	C34.3	8070-03-01	C34.3	Yes	Yes	0.2944	0.02	353	No	LUSC	31.6271	1:DECEASED	e21964b8-47c7-4a5f-bfa7-7206222883d2	M0	N0	T2	NA	31.6271	0:CENSORED	NA	No	White	No	1	Primary	Female	Matched	LUSC
lusc_tcga_pan_can_atlas_2018	TCGA-21-5783	TCGA-21-5783-01	76	STAGE IB	6TH	17	Non-Small Cell Lung Cancer	LUSC	Lung Squamous Cell Carcinoma	NA	-27904	0	NA	NA	88.1086	NA	Not Hispanic Or Latino	2003-12-12	0.4331	NA	No	C34.1	8070-03-01	C34.1	Yes	Yes	0.3669	0.11	378	NA	LUSC	88.1086	1:DECEASED	9b4fa1c2-ac5a-4e23-8d25-28e1446e7d8f	M0	N0	T2	NA	88.1086	0:CENSORED	NA	No	White	No	1	Primary	Male	Matched	LUSC
lusc_tcga_pan_can_atlas_2018	TCGA-21-5784	TCGA-21-5784-01	80	STAGE IB	6TH	12	Non-Small Cell Lung Cancer	LUSC	Lung Squamous Cell Carcinoma	1268	-29362	0	41.6872	0:DiseaseFree	41.6872	0:ALIVE OR DEAD TUMOR FREE	Not Hispanic Or Latino	2005-02-11	0.0395	NA	No	C34.1	8070-03-01	C34.1	Yes	Yes	0.3047	0	188	No	LUSC	41.6872	0:LIVING	4add88b7-169a-448f-b063-c7e6402628f1	M0	N0	T2	Tumor Free	41.6872	0:CENSORED	NA	No	White	No	1	Primary	Female	Matched	LUSC
lusc_tcga_pan_can_atlas_2018	TCGA-21-5786	TCGA-21-5786-01	64	STAGE IB	6TH	24	Non-Small Cell Lung Cancer	LUSC	Lung Squamous Cell Carcinoma	1032	-23649	0	26.86	1:Recurred/Progressed	33.9284	0:ALIVE OR DEAD TUMOR FREE	Not Hispanic Or Latino	2005-02-11	0.7311	NA	No	C34.1	8070-03-01	C34.1	Yes	Yes	0.3061	0	359	Yes	LUSC	33.9284	0:LIVING	9d841e6a-b292-45be-8a7a-50d54606592b	M0	N0	T2	Tumor Free	26.86	1:PROGRESSION	NA	No	White	No	1	Primary	Male	Matched	LUSC
lusc_tcga_pan_can_atlas_2018	TCGA-21-5787	TCGA-21-5787-01	65	STAGE IIIA	NA	23	Non-Small Cell Lung Cancer	LUSC	Lung Squamous Cell Carcinoma	329	-24071	0	NA	NA	10.8163	1:DEAD WITH TUMOR	Not Hispanic Or Latino	2005-03-11	0.4027	NA	No	C34.1	8070-03-01	C34.1	Yes	Yes	0.3148	0	375	Yes	LUSC	10.8163	1:DECEASED	d11c4976-ba19-4616-be79-d1e321c26d07	M0	N2	T2	With Tumor	3.38626	1:PROGRESSION	NA	No	Black or African American	Yes	1	Primary	Male	Matched	LUSC
lusc_tcga_pan_can_atlas_2018	TCGA-22-0940	TCGA-22-0940-01	NA	NA	NA	11	Non-Small Cell Lung Cancer	LUSC	Lung Squamous Cell Carcinoma	NA	NA	NA	NA	NA	21.9943	1:DEAD WITH TUMOR	NA	NA	0.295	NA	NA	NA	NA	NA	NA	Yes	0.2765	0.01	196	NA	LUSC	21.9943	1:DECEASED	NA	NA	NA	NA	NA	21.9943	1:PROGRESSION	NA	NA	NA	NA	1	Primary	NA	Matched	LUSC
lusc_tcga_pan_can_atlas_2018	TCGA-22-0944	TCGA-22-0944-01	NA	NA	NA	10	Non-Small Cell Lung Cancer	LUSC	Lung Squamous Cell Carcinoma	NA	NA	NA	NA	NA	7.33143	0:ALIVE OR DEAD TUMOR FREE	NA	NA	0.3465	NA	NA	NA	NA	NA	NA	Yes	0.2894	0.29	107	NA	LUSC	7.33143	1:DECEASED	NA	NA	NA	NA	NA	7.33143	0:CENSORED	NA	NA	NA	NA	1	Primary	NA	Matched	LUSC
lusc_tcga_pan_can_atlas_2018	TCGA-22-1000	TCGA-22-1000-01	76	STAGE IB	7TH	11	Non-Small Cell Lung Cancer	LUSC	Lung Squamous Cell Carcinoma	NA	-27901	0	8.64648	1:Recurred/Progressed	14.9259	1:DEAD WITH TUMOR	Not Hispanic Or Latino	2002-12-10	0.0001	NA	No	C34.9	8070-03-01	C34.9	Yes	Yes	0.2669	0	89	Yes	LUSC	14.9259	1:DECEASED	972476b7-d7f3-4865-b978-0c13f29457cb	M0	N0	T2	With Tumor	8.64648	1:PROGRESSION	NA	Yes	White	No	1	Primary	Male	Matched	LUSC
lusc_tcga_pan_can_atlas_2018	TCGA-22-1002	TCGA-22-1002-01	69	STAGE IA	NA	9	Non-Small Cell Lung Cancer	LUSC	Lung Squamous Cell Carcinoma	131	-25359	0	NA	NA	4.3068	0:ALIVE OR DEAD TUMOR FREE	Not Hispanic Or Latino	2002-12-10	0.194	NA	No	C34.9	8070-03-01	C34.9	Yes	Yes	0.2697	0.01	213	No	LUSC	4.3068	1:DECEASED	96006f5e-5922-4e55-afa5-5e43773d72f2	M0	N0	T1	Tumor Free	4.3068	0:CENSORED	NA	No	White	No	1	Primary	Male	Matched	LUSC
lusc_tcga_pan_can_atlas_2018	TCGA-22-1005	TCGA-22-1005-01	63	STAGE IA	NA	4	Non-Small Cell Lung Cancer	LUSC	Lung Squamous Cell Carcinoma	1953	-23322	0	64.2075	0:DiseaseFree	64.2075	0:ALIVE OR DEAD TUMOR FREE	Not Hispanic Or Latino	2002-12-10	0.0028	NA	No	C34.9	8070-03-01	C34.9	Yes	Yes	0.2718	0	245	No	LUSC	64.2075	1:DECEASED	3c56a43a-91f1-4a66-9cfe-d2e26b86a936	M0	N0	T1	Tumor Free	64.2075	0:CENSORED	NA	No	White	No	1	Primary	Male	Matched	LUSC
lusc_tcga_pan_can_atlas_2018	TCGA-22-1011	TCGA-22-1011-01	73	STAGE IB	NA	18	Non-Small Cell Lung Cancer	LUSC	Lung Squamous Cell Carcinoma	53	-26732	0	NA	NA	1.74245	0:ALIVE OR DEAD TUMOR FREE	Not Hispanic Or Latino	2/15/10	0.0184	NA	No	C34.9	8070-03-01	C34.9	Yes	Yes	0.2699	0.22	97	No	LUSC	1.74245	1:DECEASED	18058bfb-a008-410f-8e04-7c2b45a856b7	M0	N0	T2	Tumor Free	1.74245	0:CENSORED	NA	No	White	No	1	Primary	Male	Matched	LUSC
lusc_tcga_pan_can_atlas_2018	TCGA-22-1012	TCGA-22-1012-01	80	STAGE IB	NA	22	Non-Small Cell Lung Cancer	LUSC	Lung Squamous Cell Carcinoma	NA	-29273	0	14.104	0:DiseaseFree	14.104	0:ALIVE OR DEAD TUMOR FREE	Not Hispanic Or Latino	2/15/10	0.4887	NA	No	C34.9	8070-03-01	C34.9	Yes	Yes	0.269	0.01	235	No	LUSC	14.104	1:DECEASED	6ab57144-16ea-4844-b737-e726787d23b9	M0	N0	T2	Tumor Free	14.104	0:CENSORED	NA	No	White	NA	1	Primary	Female	Matched	LUSC
lusc_tcga_pan_can_atlas_2018	TCGA-22-1016	TCGA-22-1016-01	65	STAGE IB	NA	22	Non-Small Cell Lung Cancer	LUSC	Lung Squamous Cell Carcinoma	802	-24078	0	27.0244	0:DiseaseFree	27.0244	0:ALIVE OR DEAD TUMOR FREE	Not Hispanic Or Latino	2/15/10	0.2312	NA	No	C34.9	8070-03-01	C34.9	Yes	Yes	0.275	0	314	No	LUSC	27.0244	1:DECEASED	037c57d1-b4a5-45dc-bda4-0550461d321b	M0	N0	T2	Tumor Free	27.0244	0:CENSORED	NA	No	White	No	1	Primary	Male	Matched	LUSC
lusc_tcga_pan_can_atlas_2018	TCGA-22-1017	TCGA-22-1017-01	62	STAGE IA	5TH	10	Non-Small Cell Lung Cancer	LUSC	Lung Squamous Cell Carcinoma	1485	-22880	0	29.7202	1:Recurred/Progressed	48.8214	1:DEAD WITH TUMOR	Not Hispanic Or Latino	4/27/11	0.2962	NA	Yes	C34.12	8070-03-01	C34.9	Yes	No	NA	NA	NA	NA	LUSC	48.8214	1:DECEASED	25f64b80-0672-4980-9875-956b1699309b	M0	N0	T1	With Tumor	29.7202	1:PROGRESSION	NA	Yes	White	NA	1	Primary	Male	Matched	NA
lusc_tcga_pan_can_atlas_2018	TCGA-22-4591	TCGA-22-4591-01	80	STAGE IIIA	NA	19	Non-Small Cell Lung Cancer	LUSC	Lung Squamous Cell Carcinoma	623	-29250	0	NA	NA	20.482	1:DEAD WITH TUMOR	NA	2001-04-11	0.5458	NA	No	C34.3	8070-03-01	C34.3	Yes	Yes	0.2945	1.28	177	Yes	LUSC	20.482	1:DECEASED	211bb982-16f4-4f07-b24f-e633703f24c4	M0	N2	T3	With Tumor	14.5642	1:PROGRESSION	NA	No	White	No	1	Primary	Male	Matched	LUSC
lusc_tcga_pan_can_atlas_2018	TCGA-22-4593	TCGA-22-4593-01	77	STAGE IIA	7TH	17	Non-Small Cell Lung Cancer	LUSC	Lung Squamous Cell Carcinoma	1067	-28385	0	NA	NA	35.0791	0:ALIVE OR DEAD TUMOR FREE	NA	2008-05-11	0.52	NA	No	C34.3	8070-03-01	C34.3	Yes	Yes	0.2989	0.43	165	No	LUSC	35.0791	1:DECEASED	8fbe1f9e-f2a6-4550-aabf-b06607b821f0	M0	N0	T2B	Tumor Free	35.0791	0:CENSORED	NA	No	White	No	1	Primary	Male	Matched	LUSC
lusc_tcga_pan_can_atlas_2018	TCGA-22-4594	TCGA-22-4594-01	60	STAGE IIIA	NA	23	Non-Small Cell Lung Cancer	LUSC	Lung Squamous Cell Carcinoma	1470	-22115	0	NA	NA	48.3282	NA	NA	2001-05-11	0.323	NA	No	C34.1	8070-03-01	C34.1	Yes	Yes	0.2625	0	320	NA	LUSC	48.3282	1:DECEASED	986ced10-52b9-43b4-84ad-96013a657f1b	M0	N2	T3	NA	48.3282	0:CENSORED	NA	No	NA	NA	1	Primary	Female	Matched	LUSC
lusc_tcga_pan_can_atlas_2018	TCGA-22-4595	TCGA-22-4595-01	57	STAGE IIIA	NA	11	Non-Small Cell Lung Cancer	LUSC	Lung Squamous Cell Carcinoma	734	-21146	0	8.21909	1:Recurred/Progressed	24.1312	1:DEAD WITH TUMOR	NA	2001-05-11	0.6031	NA	No	C34.3	8070-03-01	C34.3	Yes	Yes	0.2732	0.02	277	Yes	LUSC	24.1312	1:DECEASED	aa53c701-4b65-4c26-a6f0-02a4498717a8	NA	N2	T3	With Tumor	8.21909	1:PROGRESSION	NA	No	White	Yes	1	Primary	Male	Matched	LUSC
lusc_tcga_pan_can_atlas_2018	TCGA-22-4596	TCGA-22-4596-01	69	STAGE IB	NA	6	Non-Small Cell Lung Cancer	LUSC	Lung Squamous Cell Carcinoma	17	-25448	0	NA	NA	0.558898	0:ALIVE OR DEAD TUMOR FREE	NA	2001-05-11	0.0529	NA	No	C34.1	8070-03-01	C34.1	Yes	Yes	0.2654	0.01	127	No	LUSC	0.558898	1:DECEASED	d4608593-20cb-4b53-b037-39aa8ddd05b7	M0	N0	T1B	Tumor Free	0.558898	0:CENSORED	NA	No	White	No	1	Primary	Female	Matched	LUSC
lusc_tcga_pan_can_atlas_2018	TCGA-22-4599	TCGA-22-4599-01	73	STAGE IB	NA	28	Non-Small Cell Lung Cancer	LUSC	Lung Squamous Cell Carcinoma	1161	-26925	0	NA	NA	38.1694	NA	NA	11/30/10	0.6777	NA	No	C34.8	8070-03-01	C34.8	Yes	Yes	0.287	0.35	317	NA	LUSC	38.1694	1:DECEASED	e5e4ead7-f2d8-4d72-aedc-393ee002a081	M0	N0	T2A	NA	38.1694	0:CENSORED	NA	No	White	NA	1	Primary	Female	Matched	LUSC
lusc_tcga_pan_can_atlas_2018	TCGA-22-4601	TCGA-22-4601-01	73	STAGE IIIA	NA	8	Non-Small Cell Lung Cancer	LUSC	Lung Squamous Cell Carcinoma	1057	-26937	0	NA	NA	34.7503	1:DEAD WITH TUMOR	NA	2002-10-11	0.4094	NA	No	C34.1	8070-03-01	C34.1	Yes	Yes	0.2795	0.58	162	Yes	LUSC	34.7503	1:DECEASED	5f99343b-e8ea-4b41-b36d-cd5c8fd918d0	M0	N0	T4	With Tumor	17.2601	1:PROGRESSION	NA	No	White	NA	1	Primary	Female	Matched	LUSC
lusc_tcga_pan_can_atlas_2018	TCGA-22-4604	TCGA-22-4604-01	73	STAGE IIA	NA	21	Non-Small Cell Lung Cancer	LUSC	Lung Squamous Cell Carcinoma	399	-26952	0	NA	NA	13.1177	1:DEAD WITH TUMOR	NA	2002-10-11	0.456	NA	No	C34.1	8070-03-01	C34.1	Yes	Yes	0.2744	0.38	223	Yes	LUSC	13.1177	1:DECEASED	0c80ab20-7e33-4f1d-b136-07782b68e98b	M0	N1	T2A	With Tumor	10.0602	1:PROGRESSION	NA	No	White	No	1	Primary	Male	Matched	LUSC
lusc_tcga_pan_can_atlas_2018	TCGA-22-4605	TCGA-22-4605-01	78	STAGE IB	6TH	22	Non-Small Cell Lung Cancer	LUSC	Lung Squamous Cell Carcinoma	NA	-28623	0	32.0216	0:DiseaseFree	32.0216	0:ALIVE OR DEAD TUMOR FREE	NA	1/16/12	0.1805	NA	No	C34.10	8072-03-01	C34.1	Yes	Yes	0.3006	0	86	No	LUSC	32.0216	1:DECEASED	28346e70-c18b-4572-922f-c7b7fa8af40d	M0	N0	T2	Tumor Free	32.0216	0:CENSORED	NA	No	NA	Yes	1	Primary	Female	Matched	LUSC
lusc_tcga_pan_can_atlas_2018	TCGA-22-4607	TCGA-22-4607-01	75	STAGE IB	NA	12	Non-Small Cell Lung Cancer	LUSC	Lung Squamous Cell Carcinoma	587	-27601	0	NA	NA	19.2984	0:ALIVE OR DEAD TUMOR FREE	NA	2002-10-11	0.385	NA	No	C34.3	8070-03-01	C34.3	Yes	Yes	0.2758	0.12	64	No	LUSC	19.2984	1:DECEASED	2e7cd434-0440-47a2-bc59-8805b8324ec4	M0	N0	T2A	Tumor Free	19.2984	0:CENSORED	NA	No	White	No	1	Primary	Male	Matched	LUSC
lusc_tcga_pan_can_atlas_2018	TCGA-22-4609	TCGA-22-4609-01	81	STAGE IA	6TH	14	Non-Small Cell Lung Cancer	LUSC	Lung Squamous Cell Carcinoma	NA	-29844	0	9.56702	0:DiseaseFree	9.56702	0:ALIVE OR DEAD TUMOR FREE	NA	1/16/12	0.3661	NA	No	C34.1	8070-03-01	C34.1	Yes	Yes	0.2725	0.07	176	No	LUSC	9.56702	1:DECEASED	47cbb242-a356-43ba-95c3-0b0c9ef90fbf	M0	N0	T1	Tumor Free	9.56702	0:CENSORED	NA	No	White	No	1	Primary	Male	Matched	LUSC
lusc_tcga_pan_can_atlas_2018	TCGA-22-4613	TCGA-22-4613-01	73	STAGE IA	NA	12	Non-Small Cell Lung Cancer	LUSC	Lung Squamous Cell Carcinoma	358	-26722	0	NA	NA	11.7697	NA	NA	2002-10-11	0.439	NA	No	C34.1	8070-03-01	C34.1	Yes	Yes	0.2747	0.07	570	NA	LUSC	11.7697	1:DECEASED	2c8877f9-ee7f-4216-97ad-d2939a13daa4	M0	N0	T1B	NA	11.7697	0:CENSORED	NA	No	White	No	1	Primary	Female	Matched	LUSC
lusc_tcga_pan_can_atlas_2018	TCGA-22-5471	TCGA-22-5471-01	75	STAGE IB	6TH	19	Non-Small Cell Lung Cancer	LUSC	Lung Squamous Cell Carcinoma	1845	-27749	0	7.52868	1:Recurred/Progressed	60.6569	0:ALIVE OR DEAD TUMOR FREE	NA	2005-05-11	0.4238	NA	No	C34.3	8070-03-01	C34.3	Yes	Yes	0.2907	0.02	214	NA	LUSC	60.6569	0:LIVING	bece6b8e-5d6c-4dd6-85a3-9b3a9c670aa7	M0	N0	T2	NA	7.52868	1:PROGRESSION	NA	Yes	White	Yes	1	Primary	Male	Matched	LUSC
lusc_tcga_pan_can_atlas_2018	TCGA-22-5472	TCGA-22-5472-01	67	STAGE IB	NA	9	Non-Small Cell Lung Cancer	LUSC	Lung Squamous Cell Carcinoma	1975	-24482	0	24.5258	1:Recurred/Progressed	64.9308	0:ALIVE OR DEAD TUMOR FREE	Not Hispanic Or Latino	4/29/11	0.2486	NA	No	C34.3	8070-03-01	C34.3	Yes	Yes	0.3043	0	334	Yes	LUSC	64.9308	1:DECEASED	bd3bf142-7c14-4538-8a76-3c6e140fa01a	M0	N0	T2A	With Tumor	24.5258	1:PROGRESSION	NA	Yes	White	No	1	Primary	Male	Matched	LUSC
lusc_tcga_pan_can_atlas_2018	TCGA-22-5473	TCGA-22-5473-01	78	NA	NA	19	Non-Small Cell Lung Cancer	LUSC	Lung Squamous Cell Carcinoma	NA	-28826	0	54.4104	1:Recurred/Progressed	63.55	0:ALIVE OR DEAD TUMOR FREE	Not Hispanic Or Latino	4/29/11	0.617	NA	No	C34.3	8070-03-01	C34.3	Yes	Yes	0.3082	0.59	685	Yes	LUSC	63.55	1:DECEASED	eea9575a-c842-4a95-9e47-3a3b12533f25	M0	N0	T3	Tumor Free	54.4104	1:PROGRESSION	NA	No	White	No	1	Primary	Male	Matched	LUSC
lusc_tcga_pan_can_atlas_2018	TCGA-22-5474	TCGA-22-5474-01	74	STAGE IB	NA	9	Non-Small Cell Lung Cancer	LUSC	Lung Squamous Cell Carcinoma	445	-27271	0	14.63	0:DiseaseFree	14.63	0:ALIVE OR DEAD TUMOR FREE	NA	2005-04-11	0.3815	NA	No	C34.1	8070-03-01	C34.1	Yes	Yes	0.3171	0.02	84	No	LUSC	14.63	1:DECEASED	9101d953-1eb6-4808-aa44-a7b04e0ef412	M0	N0	T2A	Tumor Free	14.63	0:CENSORED	NA	No	White	No	1	Primary	Male	Matched	LUSC
lusc_tcga_pan_can_atlas_2018	TCGA-22-5477	TCGA-22-5477-01	65	STAGE IA	NA	16	Non-Small Cell Lung Cancer	LUSC	Lung Squamous Cell Carcinoma	1346	-24055	0	16.7998	1:Recurred/Progressed	44.2516	NA	NA	2005-02-11	0.704	NA	No	C34.3	8070-03-01	C34.3	Yes	Yes	0.3129	0.13	145	Yes	LUSC	44.2516	1:DECEASED	bd15f523-45c4-4d7c-a3cc-4fb56abb0e54	M0	N0	T1	NA	16.7998	1:PROGRESSION	NA	No	White	No	1	Primary	Male	Matched	LUSC
lusc_tcga_pan_can_atlas_2018	TCGA-22-5478	TCGA-22-5478-01	79	STAGE IB	NA	24	Non-Small Cell Lung Cancer	LUSC	Lung Squamous Cell Carcinoma	24	-28978	0	0.789032	0:DiseaseFree	0.789032	0:ALIVE OR DEAD TUMOR FREE	NA	2005-05-11	0.4435	NA	No	C34.3	8070-03-01	C34.3	Yes	Yes	0.302	0.04	165	No	LUSC	0.789032	1:DECEASED	4daf4a91-bc36-40c8-8fca-ea61b6706775	M0	N0	T2A	Tumor Free	0.789032	0:CENSORED	NA	No	NA	No	1	Primary	Male	Matched	LUSC
lusc_tcga_pan_can_atlas_2018	TCGA-22-5479	TCGA-22-5479-01	64	STAGE IB	6TH	32	Non-Small Cell Lung Cancer	LUSC	Lung Squamous Cell Carcinoma	1651	-23563	0	NA	NA	86.3004	NA	NA	10/27/11	0.0808	NA	No	C34.3	8070-03-01	C34.3	Yes	Yes	0.3045	0	463	NA	LUSC	86.3004	1:DECEASED	fadd20a1-90ca-4d99-a128-9730d02a7bd6	M0	N0	T2	NA	86.3004	0:CENSORED	NA	No	White	No	1	Primary	Male	Matched	LUSC
lusc_tcga_pan_can_atlas_2018	TCGA-22-5480	TCGA-22-5480-01	66	STAGE IA	NA	9	Non-Small Cell Lung Cancer	LUSC	Lung Squamous Cell Carcinoma	2170	-24245	0	58.487	1:Recurred/Progressed	71.3417	1:DEAD WITH TUMOR	Not Hispanic Or Latino	2005-06-11	0.3182	NA	No	C34.1	8070-03-01	C34.1	Yes	Yes	0.3163	0.02	143	Yes	LUSC	71.3417	1:DECEASED	396932ab-c4b3-4526-9201-9222f5f062a5	M0	N0	T1B	With Tumor	58.487	1:PROGRESSION	NA	No	White	No	1	Primary	Female	Matched	LUSC
lusc_tcga_pan_can_atlas_2018	TCGA-22-5481	TCGA-22-5481-01	72	STAGE IIB	5TH	15	Non-Small Cell Lung Cancer	LUSC	Lung Squamous Cell Carcinoma	NA	-26419	0	11.3752	1:Recurred/Progressed	79.1991	NA	NA	10/27/11	0.5919	NA	No	C34.3	8070-03-01	C34.3	Yes	Yes	0.2907	0.4	273	Yes	LUSC	79.1991	1:DECEASED	b80ea411-c8ca-4414-ad1b-82af11df11c2	M0	N1	T2	NA	11.3752	1:PROGRESSION	NA	No	White	No	1	Primary	Female	Matched	LUSC
lusc_tcga_pan_can_atlas_2018	TCGA-22-5482	TCGA-22-5482-01	81	STAGE IB	NA	14	Non-Small Cell Lung Cancer	LUSC	Lung Squamous Cell Carcinoma	357	-29657	0	11.7369	0:DiseaseFree	11.7369	0:ALIVE OR DEAD TUMOR FREE	NA	2005-06-11	0.3978	NA	No	C34.1	8070-03-01	C34.1	Yes	Yes	0.3131	0	147	No	LUSC	11.7369	1:DECEASED	dd5e3a1e-2adf-4eee-ac6b-c6efad97724a	M0	N0	T2A	Tumor Free	11.7369	0:CENSORED	NA	No	White	No	1	Primary	Male	Matched	LUSC
lusc_tcga_pan_can_atlas_2018	TCGA-22-5483	TCGA-22-5483-01	74	STAGE IIA	NA	26	Non-Small Cell Lung Cancer	LUSC	Lung Squamous Cell Carcinoma	573	-27109	0	18.6738	1:Recurred/Progressed	18.8381	1:DEAD WITH TUMOR	NA	2005-10-11	0.749	NA	No	C34.1	8070-03-01	C34.1	Yes	Yes	0.3069	0.4	211	Yes	LUSC	18.8381	1:DECEASED	b162b3bf-8097-4466-b08f-6434f541038f	M0	N1	T1A	With Tumor	18.6738	1:PROGRESSION	NA	No	White	No	1	Primary	Male	Matched	LUSC
lusc_tcga_pan_can_atlas_2018	TCGA-22-5485	TCGA-22-5485-01	58	STAGE IA	NA	13	Non-Small Cell Lung Cancer	LUSC	Lung Squamous Cell Carcinoma	916	-21488	0	27.6161	1:Recurred/Progressed	30.1147	1:DEAD WITH TUMOR	NA	2005-10-11	0.3931	NA	No	C34.1	8070-03-01	C34.1	Yes	Yes	0.3175	0.05	198	Yes	LUSC	30.1147	1:DECEASED	305f72a8-069b-410b-bbe4-4ecb761c748d	M0	N0	T1A	With Tumor	27.6161	1:PROGRESSION	NA	No	White	No	1	Primary	Female	Matched	LUSC
lusc_tcga_pan_can_atlas_2018	TCGA-22-5489	TCGA-22-5489-01	64	STAGE IA	NA	11	Non-Small Cell Lung Cancer	LUSC	Lung Squamous Cell Carcinoma	1912	-23618	0	14.0711	1:Recurred/Progressed	62.8596	1:DEAD WITH TUMOR	NA	2005-11-11	0.2937	NA	No	C34.1	8070-03-01	C34.1	Yes	Yes	0.3092	0	226	Yes	LUSC	62.8596	1:DECEASED	df6a7005-92ed-4701-bd59-7b5f09715f9d	M0	N0	T1B	With Tumor	14.0711	1:PROGRESSION	NA	No	White	No	1	Primary	Male	Matched	LUSC
lusc_tcga_pan_can_atlas_2018	TCGA-22-5491	TCGA-22-5491-01	74	STAGE IA	NA	16	Non-Small Cell Lung Cancer	LUSC	Lung Squamous Cell Carcinoma	1713	-27145	0	NA	NA	56.3172	NA	NA	2005-11-11	0.4358	NA	No	C34.3	8070-03-01	C34.3	Yes	Yes	0.2914	0.03	295	NA	LUSC	56.3172	1:DECEASED	4cdeafe4-a6db-498f-a019-6e3a9dc35b2f	M0	N0	T1A	NA	56.3172	0:CENSORED	NA	No	White	NA	1	Primary	Male	Matched	LUSC
lusc_tcga_pan_can_atlas_2018	TCGA-22-5492	TCGA-22-5492-01	73	STAGE IIIA	NA	9	Non-Small Cell Lung Cancer	LUSC	Lung Squamous Cell Carcinoma	506	-26838	0	NA	NA	16.6354	NA	NA	2005-11-11	0.354	NA	No	C34.1	8070-03-01	C34.1	Yes	Yes	0.3041	0.04	203	NA	LUSC	16.6354	1:DECEASED	422a46b2-a67c-4a7e-923f-9b651ced96f8	M0	N2	T2A	NA	16.6354	0:CENSORED	NA	No	NA	NA	1	Primary	Female	Matched	LUSC
lusc_tcga_pan_can_atlas_2018	TCGA-22-A5C4	TCGA-22-A5C4-01	70	STAGE IIA	7TH	17	Non-Small Cell Lung Cancer	LUSC	Lung Squamous Cell Carcinoma	671	-25629	0	22.06	0:DiseaseFree	22.06	0:ALIVE OR DEAD TUMOR FREE	Not Hispanic Or Latino	2005-08-13	0.5068	NA	No	C34.3	8070-03-01	C34.3	Yes	Yes	0.3015	0.08	329	No	LUSC	22.06	0:LIVING	7224CB42-6799-405F-819D-D45B1CEF075E	M0	N0	T2B	Tumor Free	22.06	0:CENSORED	NA	Yes	White	No	1	Primary	Male	Matched	LUSC
ov_tcga_pan_can_atlas_2018	TCGA-23-1021	TCGA-23-1021-01	45	NA	NA	14	Ovarian Epithelial Tumor	OV	Serous Ovarian Cancer	1446	-16484	0	NA	NA	47.5392	1:DEAD WITH TUMOR	Not Hispanic Or Latino	2/24/09	0.8454	G3	No	C56.9	8441-03-01	C56.9	Yes	No	0.3003	2.5	84	NA	SOC	47.5392	1:DECEASED	b923ac70-70ea-4a82-8466-46350c5803bf	NA	NA	NA	With Tumor	47.5392	1:PROGRESSION	NA	NA	White	No	1	Primary	Female	Matched	NA
ov_tcga_pan_can_atlas_2018	TCGA-23-1022	TCGA-23-1022-01	67	NA	NA	12	Ovarian Epithelial Tumor	OV	Serous Ovarian Cancer	NA	-24798	0	14.7944	1:Recurred/Progressed	49.6762	1:DEAD WITH TUMOR	Not Hispanic Or Latino	2/20/09	0.6805	G3	No	C56.9	8441-03-01	C56.9	Yes	No	0.2858	1.92	204	NA	SOC	49.6762	1:DECEASED	d0673efd-3315-4dd5-8ab6-912bfa07dceb	NA	NA	NA	With Tumor	14.7944	1:PROGRESSION	NA	NA	White	No	1	Primary	Female	Matched	NA
ov_tcga_pan_can_atlas_2018	TCGA-23-1023	TCGA-23-1023-01	65	NA	NA	5	Ovarian Epithelial Tumor	OV	Serous Ovarian Cancer	1233	-23826	0	16.1094	1:Recurred/Progressed	40.5365	0:ALIVE OR DEAD TUMOR FREE	Not Hispanic Or Latino	2/23/09	0.2524	G3	No	C56.9	8441-03-01	C56.9	Yes	No	NA	0.03	NA	NA	SOC	40.5365	0:LIVING	9e18238f-ae85-4b75-ae87-d92da9731a40	NA	NA	NA	With Tumor	16.1094	1:PROGRESSION	NA	NA	White	No	1	Primary	Female	Matched	NA
ov_tcga_pan_can_atlas_2018	TCGA-23-1024	TCGA-23-1024-01	52	NA	NA	16	Ovarian Epithelial Tumor	OV	Serous Ovarian Cancer	468	-19052	0	NA	NA	15.3861	0:ALIVE OR DEAD TUMOR FREE	Not Hispanic Or Latino	2/24/09	0.5751	G3	No	C56.9	8441-03-01	C56.9	Yes	No	NA	0.11	NA	NA	SOC	15.3861	0:LIVING	8ac6ce06-ab50-4ab4-a469-9f8bf01be963	NA	NA	NA	Tumor Free	15.3861	0:CENSORED	NA	NA	White	No	1	Primary	Female	Matched	NA
ov_tcga_pan_can_atlas_2018	TCGA-23-1026	TCGA-23-1026-01	45	NA	NA	4	Ovarian Epithelial Tumor	OV	Serous Ovarian Cancer	816	-16442	0	26.2025	1:Recurred/Progressed	26.8271	0:ALIVE OR DEAD TUMOR FREE	Not Hispanic Or Latino	2/23/09	0.2905	G3	No	C56.9	8441-03-01	C56.9	Yes	No	NA	0	NA	NA	SOC	26.8271	0:LIVING	c6ede8ae-881c-47a0-a0ef-745ed4b7764a	NA	NA	NA	With Tumor	26.2025	1:PROGRESSION	NA	NA	White	No	1	Primary	Female	Matched	NA
ov_tcga_pan_can_atlas_2018	TCGA-23-1027	TCGA-23-1027-01	48	NA	NA	7	Ovarian Epithelial Tumor	OV	Serous Ovarian Cancer	966	-17588	0	NA	NA	32.0873	NA	Not Hispanic Or Latino	2/24/09	0.4399	G3	No	C56.9	8441-03-01	C56.9	Yes	Yes	0.2905	2.55	57	NA	SOC	32.0873	1:DECEASED	c9e58844-9d61-44a2-aee6-1760bc19711b	NA	NA	NA	NA	3.7479	1:PROGRESSION	NA	NA	White	No	1	Primary	Female	Matched	OV
ov_tcga_pan_can_atlas_2018	TCGA-23-1028	TCGA-23-1028-01	43	NA	NA	4	Ovarian Epithelial Tumor	OV	Serous Ovarian Cancer	1503	-16018	0	4.37255	1:Recurred/Progressed	49.4132	0:ALIVE OR DEAD TUMOR FREE	Hispanic Or Latino	2/23/09	0.8821	G3	No	C56.9	8441-03-01	C56.9	Yes	No	NA	0.04	NA	NA	SOC	49.4132	0:LIVING	df53c3c0-3605-4d2b-bdc7-96d9beab27ea	NA	NA	NA	With Tumor	4.37255	1:PROGRESSION	NA	NA	White	No	1	Primary	Female	Matched	NA
ov_tcga_pan_can_atlas_2018	TCGA-23-1029	TCGA-23-1029-01	46	NA	NA	7	Ovarian Epithelial Tumor	OV	Serous Ovarian Cancer	268	-16889	0	8.81086	0:DiseaseFree	8.81086	0:ALIVE OR DEAD TUMOR FREE	Not Hispanic Or Latino	2006-02-09	0.4166	G3	No	C56.9	8441-03-01	C56.9	Yes	Yes	0.2793	0.68	72	NA	SOC	8.81086	0:LIVING	4d71dd15-cd01-4dae-ad70-6dc325140207	NA	NA	NA	Tumor Free	8.81086	0:CENSORED	NA	NA	White	No	1	Primary	Female	Matched	OV
ov_tcga_pan_can_atlas_2018	TCGA-23-1030	TCGA-23-1030-01	64	NA	NA	17	Ovarian Epithelial Tumor	OV	Serous Ovarian Cancer	886	-23416	0	17.8847	1:Recurred/Progressed	29.1284	0:ALIVE OR DEAD TUMOR FREE	Not Hispanic Or Latino	2/24/09	0.4773	G3	No	C56.9	8441-03-01	C56.9	Yes	No	0.2917	0.65	48	NA	SOC	29.1284	0:LIVING	cbcf6922-a3c0-43a1-826e-642918b0a635	NA	NA	NA	Tumor Free	17.8847	1:PROGRESSION	NA	NA	White	No	1	Primary	Female	Matched	NA
ov_tcga_pan_can_atlas_2018	TCGA-23-1031	TCGA-23-1031-01	60	NA	NA	13	Ovarian Epithelial Tumor	OV	Serous Ovarian Cancer	575	-22225	0	NA	NA	18.9039	1:DEAD WITH TUMOR	Not Hispanic Or Latino	2/23/09	0.589	G3	No	C56.9	8441-03-01	C56.9	Yes	No	0.2951	1.32	NA	NA	SOC	18.9039	1:DECEASED	c7c3fe4a-327a-4b7e-a259-989b72971209	NA	NA	NA	With Tumor	18.9039	1:PROGRESSION	NA	NA	White	No	1	Primary	Female	Matched	NA
ov_tcga_pan_can_atlas_2018	TCGA-23-1032	TCGA-23-1032-01	73	NA	NA	14	Ovarian Epithelial Tumor	OV	Serous Ovarian Cancer	68	-26715	0	NA	NA	2.76161	1:DEAD WITH TUMOR	Not Hispanic Or Latino	2/23/09	0.3389	G3	No	C56.9	8441-03-01	C56.9	Yes	No	0.3028	0.74	174	NA	SOC	2.76161	1:DECEASED	d1976840-35f7-4423-8458-12fb32a52b33	NA	NA	NA	With Tumor	2.76161	1:PROGRESSION	NA	NA	Black or African American	No	1	Primary	Female	Matched	NA
ov_tcga_pan_can_atlas_2018	TCGA-23-1109	TCGA-23-1109-01	62	NA	NA	19	Ovarian Epithelial Tumor	OV	Serous Ovarian Cancer	1562	-23002	0	NA	NA	51.3529	1:DEAD WITH TUMOR	Not Hispanic Or Latino	2/19/09	0.6049	G3	No	C56.9	8441-03-01	C56.9	Yes	No	NA	0.15	NA	NA	SOC	51.3529	1:DECEASED	7c466a5f-a6b4-4d1a-a0f5-ddcd7ef90ff1	NA	NA	NA	With Tumor	32.449	1:PROGRESSION	NA	NA	White	No	1	Primary	Female	Matched	NA
ov_tcga_pan_can_atlas_2018	TCGA-23-1110	TCGA-23-1110-01	42	NA	NA	13	Ovarian Epithelial Tumor	OV	Serous Ovarian Cancer	1658	-15383	0	10.7177	1:Recurred/Progressed	54.509	0:ALIVE OR DEAD TUMOR FREE	Hispanic Or Latino	2/23/09	0.6121	G3	No	C56.9	8441-03-01	C56.9	Yes	No	0.28	1.19	118	NA	SOC	54.509	0:LIVING	9fb1ba57-2007-4477-b000-2d36f163efd2	NA	NA	NA	Tumor Free	10.7177	1:PROGRESSION	NA	NA	White	No	1	Primary	Female	Matched	NA
ov_tcga_pan_can_atlas_2018	TCGA-23-1111	TCGA-23-1111-01	63	NA	NA	25	Ovarian Epithelial Tumor	OV	Serous Ovarian Cancer	98	-23171	0	NA	NA	3.22188	0:ALIVE OR DEAD TUMOR FREE	NA	2006-02-09	0.6517	G3	No	C56.9	8441-03-01	C56.9	Yes	Yes	0.2883	0.7	56	NA	SOC	3.22188	0:LIVING	6b2a9f9a-fe96-4311-a330-925c4ad36fe7	NA	NA	NA	NA	3.22188	0:CENSORED	NA	NA	White	No	1	Primary	Female	Matched	OV
ov_tcga_pan_can_atlas_2018	TCGA-23-1113	TCGA-23-1113-01	48	NA	NA	15	Ovarian Epithelial Tumor	OV	Serous Ovarian Cancer	NA	-17791	0	NA	NA	31.1997	1:DEAD WITH TUMOR	Not Hispanic Or Latino	2/19/09	0.9476	G3	No	C56.9	8441-03-01	C56.9	Yes	No	0.3082	1.28	55	NA	SOC	31.1997	1:DECEASED	6209e80d-a115-4f8e-bf0d-18461401a1c6	NA	NA	NA	With Tumor	31.1997	1:PROGRESSION	NA	NA	White	No	1	Primary	Female	Matched	NA
ov_tcga_pan_can_atlas_2018	TCGA-23-1114	TCGA-23-1114-01	55	NA	NA	23	Ovarian Epithelial Tumor	OV	Serous Ovarian Cancer	2089	-20409	0	20.8436	1:Recurred/Progressed	68.6787	1:DEAD WITH TUMOR	Not Hispanic Or Latino	2006-02-09	0.815	G3	No	C56.9	8441-03-01	C56.9	Yes	Yes	0.2667	1.22	131	NA	SOC	68.6787	1:DECEASED	c0c3caab-9277-4a31-a96c-c607e38d5ccc	NA	NA	NA	With Tumor	20.8436	1:PROGRESSION	NA	NA	White	No	1	Primary	Female	Matched	OV
ov_tcga_pan_can_atlas_2018	TCGA-23-1116	TCGA-23-1116-01	83	NA	NA	19	Ovarian Epithelial Tumor	OV	Serous Ovarian Cancer	139	-30464	0	9.40264	1:Recurred/Progressed	19.4628	1:DEAD WITH TUMOR	Not Hispanic Or Latino	2/20/09	0.3782	G3	No	C56.9	8441-03-01	C56.9	Yes	No	0.2955	0.31	181	Yes	SOC	19.4628	1:DECEASED	70fe08bd-a0b4-4a88-b82e-813b176f8e40	NA	NA	NA	NA	9.40264	1:PROGRESSION	NA	NA	White	No	1	Primary	Female	Matched	NA
ov_tcga_pan_can_atlas_2018	TCGA-23-1117	TCGA-23-1117-01	42	NA	NA	11	Ovarian Epithelial Tumor	OV	Serous Ovarian Cancer	NA	-15690	0	13.7423	1:Recurred/Progressed	33.3037	1:DEAD WITH TUMOR	NA	2/19/09	0.6025	G3	No	C56.9	8441-03-01	C56.9	Yes	No	0.2946	0.88	147	NA	SOC	33.3037	1:DECEASED	a88b7e66-5f12-4023-a7e2-fcfbd1f25977	NA	NA	NA	With Tumor	13.7423	1:PROGRESSION	NA	NA	White	Yes	1	Primary	Female	Matched	NA
ov_tcga_pan_can_atlas_2018	TCGA-23-1118	TCGA-23-1118-01	45	NA	NA	6	Ovarian Epithelial Tumor	OV	Serous Ovarian Cancer	2616	-16471	0	86.0045	0:DiseaseFree	86.0045	0:ALIVE OR DEAD TUMOR FREE	Not Hispanic Or Latino	2/20/09	0.4169	G3	No	C56.9	8441-03-01	C56.9	Yes	No	0.2622	0.26	101	NA	SOC	86.0045	0:LIVING	700e91bb-d675-41b2-bbbd-935767c7b447	NA	NA	NA	Tumor Free	86.0045	0:CENSORED	NA	NA	White	No	1	Primary	Female	Matched	NA
ov_tcga_pan_can_atlas_2018	TCGA-23-1119	TCGA-23-1119-01	64	NA	NA	17	Ovarian Epithelial Tumor	OV	Serous Ovarian Cancer	3953	-23686	0	111.056	1:Recurred/Progressed	129.96	0:ALIVE OR DEAD TUMOR FREE	Not Hispanic Or Latino	3/27/09	0.5875	G3	No	C56.9	8441-03-01	C56.9	Yes	No	NA	NA	NA	NA	SOC	129.96	0:LIVING	2dfd8a0e-e642-49b3-abd7-f0334927eebb	NA	NA	NA	Tumor Free	111.056	1:PROGRESSION	NA	NA	White	No	1	Primary	Female	Matched	NA
ov_tcga_pan_can_atlas_2018	TCGA-23-1120	TCGA-23-1120-01	60	NA	NA	6	Ovarian Epithelial Tumor	OV	Serous Ovarian Cancer	130	-22148	0	4.27393	0:DiseaseFree	4.27393	0:ALIVE OR DEAD TUMOR FREE	Not Hispanic Or Latino	2/24/09	0.4383	G3	No	C56.9	8441-03-01	C56.9	Yes	No	NA	0.34	NA	NA	SOC	4.27393	0:LIVING	fdf83fdf-dfbb-4306-9a1b-b4487d18b402	NA	NA	NA	NA	4.27393	0:CENSORED	NA	NA	White	No	1	Primary	Female	Matched	NA
ov_tcga_pan_can_atlas_2018	TCGA-23-1121	TCGA-23-1121-01	51	NA	NA	15	Ovarian Epithelial Tumor	OV	Serous Ovarian Cancer	194	-18983	0	NA	NA	6.37801	0:ALIVE OR DEAD TUMOR FREE	Not Hispanic Or Latino	2/24/09	0.6117	G3	No	C56.9	8441-03-01	C56.9	Yes	No	0.2994	1.19	341	NA	SOC	6.37801	0:LIVING	81005bae-686a-4598-8994-49d90ebac56f	NA	NA	NA	NA	6.37801	0:CENSORED	NA	NA	NA	No	1	Primary	Female	Matched	NA
ov_tcga_pan_can_atlas_2018	TCGA-23-1122	TCGA-23-1122-01	53	NA	NA	NA	Ovarian Epithelial Tumor	OV	Serous Ovarian Cancer	NA	-19537	0	14.6957	1:Recurred/Progressed	39.09	1:DEAD WITH TUMOR	NA	2/19/09	0.6166	G3	No	C56.9	8441-03-01	C56.9	Yes	Yes	0.3159	0.86	153	NA	SOC	39.09	1:DECEASED	d2c0d320-d1c5-4eed-af4f-15540e60db0b	NA	NA	NA	With Tumor	14.6957	1:PROGRESSION	NA	NA	White	No	1	Primary	Female	Matched	OV
ov_tcga_pan_can_atlas_2018	TCGA-23-1123	TCGA-23-1123-01	59	NA	NA	19	Ovarian Epithelial Tumor	OV	Serous Ovarian Cancer	NA	-21552	0	NA	NA	33.4681	1:DEAD WITH TUMOR	Not Hispanic Or Latino	2/24/09	0.6365	G3	No	C56.9	8441-03-01	C56.9	Yes	Yes	0.2729	0.69	85	NA	SOC	33.4681	1:DECEASED	60cce7ac-d27d-44a6-9873-ecf91da5e906	NA	NA	NA	With Tumor	33.4681	1:PROGRESSION	NA	NA	White	No	1	Primary	Female	Matched	OV
ov_tcga_pan_can_atlas_2018	TCGA-23-1124	TCGA-23-1124-01	62	NA	NA	9	Ovarian Epithelial Tumor	OV	Serous Ovarian Cancer	NA	-23005	0	21.0737	1:Recurred/Progressed	58.1254	1:DEAD WITH TUMOR	NA	2/19/09	0.6811	G3	No	C56.9	8441-03-01	C56.9	Yes	No	0.2815	0.7	148	NA	SOC	58.1254	1:DECEASED	8a6d2ce3-cc57-451b-9b07-8263782aa23f	NA	NA	NA	With Tumor	21.0737	1:PROGRESSION	NA	NA	White	No	1	Primary	Female	Matched	NA
ov_tcga_pan_can_atlas_2018	TCGA-23-1809	TCGA-23-1809-01	63	NA	NA	22	Ovarian Epithelial Tumor	OV	Serous Ovarian Cancer	16	-23111	0	NA	NA	0.526022	0:ALIVE OR DEAD TUMOR FREE	Not Hispanic Or Latino	2006-02-09	0.6313	G3	No	C56.9	8441-03-01	C56.9	Yes	Yes	0.3021	2.94	46	NA	SOC	0.526022	0:LIVING	bc3e0b74-ea09-46a5-9f61-16bd15ffd883	NA	NA	NA	NA	0.526022	0:CENSORED	NA	NA	White	No	1	Primary	Female	Matched	OV
ov_tcga_pan_can_atlas_2018	TCGA-23-2072	TCGA-23-2072-01	58	NA	NA	21	Ovarian Epithelial Tumor	OV	Serous Ovarian Cancer	NA	-21523	0	NA	NA	24.9532	1:DEAD WITH TUMOR	Not Hispanic Or Latino	11/18/09	0.7353	G3	No	C56.9	8441-03-01	C56.9	Yes	No	0.2883	1.03	49	NA	SOC	24.9532	1:DECEASED	1592af8e-8d11-4325-8a2b-e0c690b15b58	NA	NA	NA	With Tumor	15.6491	1:PROGRESSION	NA	NA	White	No	1	Primary	Female	Matched	NA
ov_tcga_pan_can_atlas_2018	TCGA-23-2077	TCGA-23-2077-01	45	NA	NA	15	Ovarian Epithelial Tumor	OV	Serous Ovarian Cancer	3525	-16552	0	40.5037	1:Recurred/Progressed	115.889	0:ALIVE OR DEAD TUMOR FREE	Not Hispanic Or Latino	11/20/09	0.651	G3	No	C56.9	8441-03-01	C56.9	Yes	Yes	0.2822	0.22	111	NA	SOC	115.889	0:LIVING	ef57bc45-858f-4d4e-8407-b7eadfa43be5	NA	NA	NA	Tumor Free	40.5037	1:PROGRESSION	NA	NA	White	No	1	Primary	Female	Matched	OV
ov_tcga_pan_can_atlas_2018	TCGA-23-2078	TCGA-23-2078-01	66	NA	NA	7	Ovarian Epithelial Tumor	OV	Serous Ovarian Cancer	2661	-24223	0	87.484	0:DiseaseFree	87.484	0:ALIVE OR DEAD TUMOR FREE	Not Hispanic Or Latino	11/20/09	0.392	G3	No	C56.9	8441-03-01	C56.9	Yes	No	0.2938	0.52	187	NA	SOC	87.484	0:LIVING	ebe677e6-94b6-45be-a58d-eaae4cf63d12	NA	NA	NA	Tumor Free	87.484	0:CENSORED	NA	NA	White	No	1	Primary	Female	Matched	NA
ov_tcga_pan_can_atlas_2018	TCGA-23-2079	TCGA-23-2079-01	46	NA	NA	20	Ovarian Epithelial Tumor	OV	Serous Ovarian Cancer	2788	-17122	0	9.30401	1:Recurred/Progressed	91.6593	0:ALIVE OR DEAD TUMOR FREE	Not Hispanic Or Latino	11/20/09	0.5075	G3	No	C56.9	8441-03-01	C56.9	Yes	No	0.2967	1.46	58	NA	SOC	91.6593	0:LIVING	e3ea5137-76b8-4afc-9b80-ed74714e7172	NA	NA	NA	Tumor Free	9.30401	1:PROGRESSION	NA	NA	White	No	1	Primary	Female	Matched	NA
ov_tcga_pan_can_atlas_2018	TCGA-23-2081	TCGA-23-2081-01	49	NA	NA	7	Ovarian Epithelial Tumor	OV	Serous Ovarian Cancer	NA	-18162	0	NA	NA	76.9964	1:DEAD WITH TUMOR	Not Hispanic Or Latino	11/20/09	0.463	G3	No	C56.9	8441-03-01	C56.9	Yes	Yes	0.3739	1.52	60	NA	SOC	76.9964	1:DECEASED	41178cbc-db73-4007-b5d8-febebf7f578d	NA	NA	NA	With Tumor	76.9964	1:PROGRESSION	NA	NA	White	No	1	Primary	Female	Matched	OV
ov_tcga_pan_can_atlas_2018	TCGA-23-2084	TCGA-23-2084-01	45	NA	NA	19	Ovarian Epithelial Tumor	OV	Serous Ovarian Cancer	NA	-16493	0	NA	NA	49.8405	1:DEAD WITH TUMOR	Not Hispanic Or Latino	11/18/09	0.7386	G3	No	C56.9	8441-03-01	C56.9	Yes	Yes	0.3064	0.77	141	NA	SOC	49.8405	1:DECEASED	2cb82948-7cbe-4b6c-8414-c02f662de2d0	NA	NA	NA	With Tumor	20.3505	1:PROGRESSION	NA	NA	White	No	1	Primary	Female	Matched	OV
ov_tcga_pan_can_atlas_2018	TCGA-23-2641	TCGA-23-2641-01	85	NA	NA	8	Ovarian Epithelial Tumor	OV	Serous Ovarian Cancer	84	-31232	0	NA	NA	2.76161	0:ALIVE OR DEAD TUMOR FREE	Not Hispanic Or Latino	2012-09-09	0.8725	G3	No	C56.9	8441-03-01	C56.9	Yes	No	0.3056	1.33	82	NA	SOC	2.76161	0:LIVING	49e5ee61-a1c9-4038-84ac-92683e573a65	NA	NA	NA	NA	2.76161	0:CENSORED	NA	NA	White	No	1	Primary	Female	Matched	NA
ov_tcga_pan_can_atlas_2018	TCGA-23-2643	TCGA-23-2643-01	74	NA	NA	27	Ovarian Epithelial Tumor	OV	Serous Ovarian Cancer	143	-27093	0	4.70132	0:DiseaseFree	4.70132	0:ALIVE OR DEAD TUMOR FREE	Not Hispanic Or Latino	2012-09-09	0.722	G3	No	C56.9	8441-03-01	C56.9	Yes	No	0.2895	1.05	48	NA	SOC	4.70132	0:LIVING	5554a003-da6f-4ddf-9f05-6785987ac46c	NA	NA	NA	Tumor Free	4.70132	0:CENSORED	NA	NA	White	No	1	Primary	Female	Matched	NA
ov_tcga_pan_can_atlas_2018	TCGA-23-2645	TCGA-23-2645-01	54	NA	NA	15	Ovarian Epithelial Tumor	OV	Serous Ovarian Cancer	137	-19758	0	NA	NA	4.50406	0:ALIVE OR DEAD TUMOR FREE	Not Hispanic Or Latino	2012-09-09	0.6452	G3	No	C56.9	8441-03-01	C56.9	Yes	No	0.2858	1.16	117	NA	SOC	4.50406	0:LIVING	66a0df9b-096b-4e8e-9b9c-54bf8637720b	NA	NA	NA	NA	4.50406	0:CENSORED	NA	NA	Asian	No	1	Primary	Female	Matched	NA
ov_tcga_pan_can_atlas_2018	TCGA-23-2647	TCGA-23-2647-01	49	NA	NA	NA	Ovarian Epithelial Tumor	OV	Serous Ovarian Cancer	135	-18205	0	NA	NA	4.43831	0:ALIVE OR DEAD TUMOR FREE	Not Hispanic Or Latino	2012-09-09	NA	G3	No	C56.9	8441-03-01	C56.9	Yes	No	0.2792	0.64	55	NA	SOC	4.43831	0:LIVING	246404ae-3bc4-4db7-aee3-0346ca3f7322	NA	NA	NA	NA	4.43831	0:CENSORED	NA	NA	Asian	No	1	Primary	Female	Matched	NA
ov_tcga_pan_can_atlas_2018	TCGA-23-2649	TCGA-23-2649-01	60	NA	NA	NA	Ovarian Epithelial Tumor	OV	Serous Ovarian Cancer	116	-22210	0	NA	NA	3.81366	0:ALIVE OR DEAD TUMOR FREE	Not Hispanic Or Latino	2012-09-09	NA	G3	No	C56.9	8441-03-01	C56.9	Yes	No	0.2854	1.43	119	NA	SOC	3.81366	0:LIVING	ae5fa7cb-1984-423f-aa88-571314860943	NA	NA	NA	NA	3.81366	0:CENSORED	NA	NA	White	No	1	Primary	Female	Matched	NA
ov_tcga_pan_can_atlas_2018	TCGA-24-0966	TCGA-24-0966-01	NA	NA	NA	6	Ovarian Epithelial Tumor	OV	Serous Ovarian Cancer	NA	NA	NA	NA	NA	7.62731	0:ALIVE OR DEAD TUMOR FREE	NA	NA	0.1988	NA	NA	NA	NA	NA	NA	No	0.2783	0.95	NA	NA	SOC	7.62731	0:LIVING	NA	NA	NA	NA	NA	7.62731	0:CENSORED	NA	NA	NA	NA	1	Primary	NA	Matched	NA
ov_tcga_pan_can_atlas_2018	TCGA-24-0968	TCGA-24-0968-01	NA	NA	NA	21	Ovarian Epithelial Tumor	OV	Serous Ovarian Cancer	NA	NA	NA	NA	NA	NA	1:DEAD WITH TUMOR	NA	NA	0.3817	NA	NA	NA	NA	NA	NA	No	NA	0	NA	NA	SOC	NA	1:DECEASED	NA	NA	NA	NA	NA	NA	1:PROGRESSION	NA	NA	NA	NA	1	Primary	NA	Matched	NA
ov_tcga_pan_can_atlas_2018	TCGA-24-0970	TCGA-24-0970-01	NA	NA	NA	16	Ovarian Epithelial Tumor	OV	Serous Ovarian Cancer	NA	NA	NA	NA	NA	11.6382	1:DEAD WITH TUMOR	NA	NA	0.4719	NA	NA	NA	NA	NA	NA	No	0.2948	0.47	33	NA	SOC	11.6382	1:DECEASED	NA	NA	NA	NA	NA	9.20538	1:PROGRESSION	NA	NA	NA	NA	1	Primary	NA	Matched	NA
ov_tcga_pan_can_atlas_2018	TCGA-24-0975	TCGA-24-0975-01	NA	NA	NA	8	Ovarian Epithelial Tumor	OV	Serous Ovarian Cancer	NA	NA	NA	NA	NA	21.797	1:DEAD WITH TUMOR	NA	NA	0.3727	NA	NA	NA	NA	NA	NA	No	0.2862	0.17	NA	NA	SOC	21.797	1:DECEASED	NA	NA	NA	NA	NA	21.797	1:PROGRESSION	NA	NA	NA	NA	1	Primary	NA	Matched	NA
ov_tcga_pan_can_atlas_2018	TCGA-24-0979	TCGA-24-0979-01	NA	NA	NA	13	Ovarian Epithelial Tumor	OV	Serous Ovarian Cancer	NA	NA	NA	NA	NA	41.5557	1:DEAD WITH TUMOR	NA	NA	0.6373	NA	NA	NA	NA	NA	NA	No	0.314	0.92	NA	NA	SOC	41.5557	1:DECEASED	NA	NA	NA	NA	NA	14.0711	1:PROGRESSION	NA	NA	NA	NA	1	Primary	NA	Matched	NA
ov_tcga_pan_can_atlas_2018	TCGA-24-0980	TCGA-24-0980-01	NA	NA	NA	6	Ovarian Epithelial Tumor	OV	Serous Ovarian Cancer	NA	NA	NA	NA	NA	7.66019	1:DEAD WITH TUMOR	NA	NA	0.3126	NA	NA	NA	NA	NA	NA	No	0.2751	0.27	60	NA	SOC	7.66019	1:DECEASED	NA	NA	NA	NA	NA	4.76707	1:PROGRESSION	NA	NA	NA	NA	1	Primary	NA	Matched	NA
ov_tcga_pan_can_atlas_2018	TCGA-24-0982	TCGA-24-0982-01	NA	NA	NA	23	Ovarian Epithelial Tumor	OV	Serous Ovarian Cancer	NA	NA	NA	5.03008	1:Recurred/Progressed	22.323	1:DEAD WITH TUMOR	NA	NA	0.691	NA	NA	NA	NA	NA	NA	No	0.3082	2	61	NA	SOC	22.323	1:DECEASED	NA	NA	NA	NA	NA	5.03008	1:PROGRESSION	NA	NA	NA	NA	1	Primary	NA	Matched	NA
ov_tcga_pan_can_atlas_2018	TCGA-24-1103	TCGA-24-1103-01	50	NA	NA	4	Ovarian Epithelial Tumor	OV	Serous Ovarian Cancer	1646	-18583	0	22.2902	1:Recurred/Progressed	54.1145	1:DEAD WITH TUMOR	NA	2003-09-09	0.6776	G3	No	C56.9	8441-03-01	C56.9	Yes	Yes	0.2814	2.33	66	NA	SOC	54.1145	1:DECEASED	f34aa3b6-e966-49c6-bc55-130545772c53	NA	NA	NA	With Tumor	22.2902	1:PROGRESSION	NA	NA	Black or African American	No	1	Primary	Female	Matched	OV
ov_tcga_pan_can_atlas_2018	TCGA-24-1104	TCGA-24-1104-01	56	NA	NA	8	Ovarian Epithelial Tumor	OV	Serous Ovarian Cancer	1933	-20527	0	NA	NA	63.55	1:DEAD WITH TUMOR	NA	2003-09-09	0.4927	G3	No	C56.9	8441-03-01	C56.9	Yes	No	0.2736	0.54	90	NA	SOC	63.55	1:DECEASED	f9f44f86-10c7-4473-b156-5afbfa9a2ad0	NA	NA	NA	With Tumor	31.5284	1:PROGRESSION	NA	NA	White	No	1	Primary	Female	Matched	NA
ov_tcga_pan_can_atlas_2018	TCGA-24-1105	TCGA-24-1105-01	36	NA	NA	20	Ovarian Epithelial Tumor	OV	Serous Ovarian Cancer	1442	-13187	0	15.4519	1:Recurred/Progressed	47.4077	1:DEAD WITH TUMOR	NA	2003-09-09	0.5119	G3	No	C56.9	8441-03-01	C56.9	Yes	No	NA	0.04	NA	NA	SOC	47.4077	1:DECEASED	7e01f23a-0b0e-46a2-9f30-c3a9d2c779d2	NA	NA	NA	With Tumor	15.4519	1:PROGRESSION	NA	NA	White	No	1	Primary	Female	Matched	NA
ov_tcga_pan_can_atlas_2018	TCGA-24-1413	TCGA-24-1413-01	51	NA	NA	12	Ovarian Epithelial Tumor	OV	Serous Ovarian Cancer	192	-18846	0	6.31226	0:DiseaseFree	6.31226	0:ALIVE OR DEAD TUMOR FREE	NA	2003-09-09	0.8187	G3	No	C56.9	8441-03-01	C56.9	Yes	Yes	0.271	1.53	48	NA	SOC	6.31226	0:LIVING	3fc8f799-5bd3-4f48-baf0-c458ce86ab7e	NA	NA	NA	Tumor Free	6.31226	0:CENSORED	NA	NA	White	No	1	Primary	Female	Matched	OV
ov_tcga_pan_can_atlas_2018	TCGA-24-1416	TCGA-24-1416-01	34	NA	NA	12	Ovarian Epithelial Tumor	OV	Serous Ovarian Cancer	194	-12772	0	NA	NA	6.37801	0:ALIVE OR DEAD TUMOR FREE	NA	2004-01-09	0.3048	G3	No	C56.9	8441-03-01	C56.9	Yes	Yes	0.2729	0.84	19	NA	SOC	6.37801	0:LIVING	f9793a4b-c0e7-4475-bf80-69543b7ee2f6	NA	NA	NA	Tumor Free	6.37801	0:CENSORED	NA	NA	White	No	1	Primary	Female	Matched	OV
ov_tcga_pan_can_atlas_2018	TCGA-24-1417	TCGA-24-1417-01	54	NA	NA	15	Ovarian Epithelial Tumor	OV	Serous Ovarian Cancer	238	-19775	0	NA	NA	7.82457	0:ALIVE OR DEAD TUMOR FREE	NA	2004-01-09	0.6304	G3	No	C56.9	8441-03-01	C56.9	Yes	Yes	0.2726	1.39	78	NA	SOC	7.82457	0:LIVING	48f831b0-5d91-44ae-bc4e-db57ca84fe46	NA	NA	NA	Tumor Free	7.82457	0:CENSORED	NA	NA	White	No	1	Primary	Female	Matched	OV
ov_tcga_pan_can_atlas_2018	TCGA-24-1418	TCGA-24-1418-01	68	NA	NA	20	Ovarian Epithelial Tumor	OV	Serous Ovarian Cancer	243	-24842	0	7.98895	0:DiseaseFree	7.98895	0:ALIVE OR DEAD TUMOR FREE	NA	4/16/09	0.5956	G3	No	C56.9	8441-03-01	C56.9	Yes	Yes	0.2589	1.13	65	NA	SOC	7.98895	0:LIVING	195ecf43-06bd-4ffe-8d8b-a766f3f7179b	NA	NA	NA	Tumor Free	7.98895	0:CENSORED	NA	NA	White	No	1	Primary	Female	Matched	OV
ov_tcga_pan_can_atlas_2018	TCGA-24-1419	TCGA-24-1419-01	62	NA	NA	7	Ovarian Epithelial Tumor	OV	Serous Ovarian Cancer	239	-22659	0	7.85745	0:DiseaseFree	7.85745	0:ALIVE OR DEAD TUMOR FREE	NA	4/15/09	0.4048	G3	No	C56.9	8441-03-01	C56.9	Yes	Yes	0.2913	0.57	47	NA	SOC	7.85745	0:LIVING	5e18b17d-4626-4b6d-8ac6-e560cee0376c	NA	NA	NA	Tumor Free	7.85745	0:CENSORED	NA	NA	White	No	1	Primary	Female	Matched	OV
ov_tcga_pan_can_atlas_2018	TCGA-24-1422	TCGA-24-1422-01	82	NA	NA	12	Ovarian Epithelial Tumor	OV	Serous Ovarian Cancer	23	-30234	0	NA	NA	0.756156	NA	NA	4/16/09	0.6603	G3	No	C56.9	8441-03-01	C56.9	Yes	No	0.3085	0.54	164	NA	SOC	0.756156	1:DECEASED	05ba5839-e00a-4a9e-8ba3-ecb490781e62	NA	NA	NA	NA	0.756156	0:CENSORED	NA	NA	Black or African American	No	1	Primary	Female	Matched	NA
ov_tcga_pan_can_atlas_2018	TCGA-24-1423	TCGA-24-1423-01	61	NA	NA	14	Ovarian Epithelial Tumor	OV	Serous Ovarian Cancer	190	-22281	0	6.24651	0:DiseaseFree	6.24651	0:ALIVE OR DEAD TUMOR FREE	NA	4/16/09	0.5103	G3	No	C56.9	8441-03-01	C56.9	Yes	Yes	0.2957	0.97	85	NA	SOC	6.24651	0:LIVING	f64ebc7f-0e5a-42b4-af57-6cdb90d24f90	NA	NA	NA	Tumor Free	6.24651	0:CENSORED	NA	NA	White	No	1	Primary	Female	Matched	OV
ov_tcga_pan_can_atlas_2018	TCGA-24-1424	TCGA-24-1424-01	67	NA	NA	24	Ovarian Epithelial Tumor	OV	Serous Ovarian Cancer	183	-24545	0	6.01637	0:DiseaseFree	6.01637	0:ALIVE OR DEAD TUMOR FREE	NA	4/16/09	0.707	G3	No	C56.9	8441-03-01	C56.9	Yes	Yes	0.2673	0.79	69	NA	SOC	6.01637	0:LIVING	c3e443b9-5dc5-4793-91e3-534f21485268	NA	NA	NA	Tumor Free	6.01637	0:CENSORED	NA	NA	White	No	1	Primary	Female	Matched	OV
ov_tcga_pan_can_atlas_2018	TCGA-24-1425	TCGA-24-1425-01	45	NA	NA	10	Ovarian Epithelial Tumor	OV	Serous Ovarian Cancer	181	-16764	0	5.95062	0:DiseaseFree	5.95062	0:ALIVE OR DEAD TUMOR FREE	NA	2005-12-09	0.4667	G3	No	C56.9	8441-03-01	C56.9	Yes	No	0.2568	0.7	78	NA	SOC	5.95062	0:LIVING	b120b701-c194-43d7-a491-3206fac38ec1	NA	NA	NA	Tumor Free	5.95062	0:CENSORED	NA	NA	White	No	1	Primary	Female	Matched	NA
ov_tcga_pan_can_atlas_2018	TCGA-24-1426	TCGA-24-1426-01	43	NA	NA	14	Ovarian Epithelial Tumor	OV	Serous Ovarian Cancer	163	-15949	0	5.35885	0:DiseaseFree	5.35885	0:ALIVE OR DEAD TUMOR FREE	NA	4/16/09	0.8801	G3	No	C56.9	8441-03-01	C56.9	Yes	No	0.2876	3	139	NA	SOC	5.35885	0:LIVING	c8acee1b-6854-409b-86ab-bf69dbe22ab6	NA	NA	NA	Tumor Free	5.35885	0:CENSORED	NA	NA	White	No	1	Primary	Female	Matched	NA
ov_tcga_pan_can_atlas_2018	TCGA-24-1427	TCGA-24-1427-01	58	NA	NA	17	Ovarian Epithelial Tumor	OV	Serous Ovarian Cancer	147	-21423	0	NA	NA	4.83282	0:ALIVE OR DEAD TUMOR FREE	NA	4/15/09	0.5818	G3	No	C56.9	8441-03-01	C56.9	Yes	Yes	0.2675	0.69	63	NA	SOC	4.83282	0:LIVING	02d9aa2e-b16a-48ea-a420-5daed9fd51a6	NA	NA	NA	With Tumor	4.83282	0:CENSORED	NA	NA	NA	No	1	Primary	Female	Matched	OV
ov_tcga_pan_can_atlas_2018	TCGA-24-1428	TCGA-24-1428-01	50	NA	NA	12	Ovarian Epithelial Tumor	OV	Serous Ovarian Cancer	529	-18306	0	14.7286	1:Recurred/Progressed	17.3916	0:ALIVE OR DEAD TUMOR FREE	NA	4/16/09	0.8071	G3	No	C56.9	8441-03-01	C56.9	Yes	Yes	0.2905	2.97	82	NA	SOC	17.3916	0:LIVING	9c744ff8-1cde-4176-b6d7-0ab62bf42620	NA	NA	NA	With Tumor	14.7286	1:PROGRESSION	NA	NA	White	No	1	Primary	Female	Matched	OV
ov_tcga_pan_can_atlas_2018	TCGA-24-1430	TCGA-24-1430-01	68	NA	NA	6	Ovarian Epithelial Tumor	OV	Serous Ovarian Cancer	863	-24939	0	14.7615	1:Recurred/Progressed	28.3723	1:DEAD WITH TUMOR	NA	2005-12-09	0.6403	G3	No	C56.9	8441-03-01	C56.9	Yes	Yes	0.3091	2.9	50	NA	SOC	28.3723	1:DECEASED	3018efe7-13a1-47ae-a726-8fc967c73841	NA	NA	NA	With Tumor	14.7615	1:PROGRESSION	NA	NA	White	No	1	Primary	Female	Matched	OV
ov_tcga_pan_can_atlas_2018	TCGA-24-1431	TCGA-24-1431-01	67	NA	NA	21	Ovarian Epithelial Tumor	OV	Serous Ovarian Cancer	583	-24758	0	NA	NA	18.6409	1:DEAD WITH TUMOR	NA	2005-12-09	0.5902	G3	No	C56.9	8441-03-01	C56.9	Yes	No	0.2726	0.87	107	NA	SOC	18.6409	1:DECEASED	384170fc-e8be-426a-a54e-bf1ca61f2986	NA	NA	NA	With Tumor	6.54239	1:PROGRESSION	NA	NA	White	No	1	Primary	Female	Matched	NA
ov_tcga_pan_can_atlas_2018	TCGA-24-1434	TCGA-24-1434-01	59	NA	NA	19	Ovarian Epithelial Tumor	OV	Serous Ovarian Cancer	568	-21810	0	NA	NA	18.6738	1:DEAD WITH TUMOR	NA	2005-12-09	0.4249	G3	No	C56.9	8441-03-01	C56.9	Yes	No	0.2895	0.29	69	NA	SOC	18.6738	1:DECEASED	5503b3a1-7d03-41b2-9ec8-e478c5414d67	NA	NA	NA	With Tumor	11.0793	1:PROGRESSION	NA	NA	White	No	1	Primary	Female	Matched	NA
ov_tcga_pan_can_atlas_2018	TCGA-24-1435	TCGA-24-1435-01	57	NA	NA	8	Ovarian Epithelial Tumor	OV	Serous Ovarian Cancer	1324	-21107	0	16.6026	1:Recurred/Progressed	43.5283	1:DEAD WITH TUMOR	NA	2005-12-09	0.407	G3	No	C56.9	8441-03-01	C56.9	Yes	No	0.2615	0.9	97	NA	SOC	43.5283	1:DECEASED	49d2c0cf-a3f3-4519-a755-0a5f769df2ea	NA	NA	NA	With Tumor	16.6026	1:PROGRESSION	NA	NA	White	No	1	Primary	Female	Matched	NA
ov_tcga_pan_can_atlas_2018	TCGA-24-1436	TCGA-24-1436-01	57	NA	NA	26	Ovarian Epithelial Tumor	OV	Serous Ovarian Cancer	260	-20881	0	NA	NA	8.54785	1:DEAD WITH TUMOR	NA	2005-12-09	0.4527	G3	No	C56.9	8441-03-01	C56.9	Yes	Yes	0.2509	1.49	85	NA	SOC	8.54785	1:DECEASED	6e84e89d-4f35-43b8-b47d-b1343b8c1ab9	NA	NA	NA	With Tumor	8.54785	1:PROGRESSION	NA	NA	White	No	1	Primary	Female	Matched	OV
ov_tcga_pan_can_atlas_2018	TCGA-24-1463	TCGA-24-1463-01	70	NA	NA	13	Ovarian Epithelial Tumor	OV	Serous Ovarian Cancer	2218	-25734	0	31.9229	1:Recurred/Progressed	72.9197	1:DEAD WITH TUMOR	Not Hispanic Or Latino	4/16/09	0.5403	G3	No	C56.9	8441-03-01	C56.9	Yes	No	0.2873	1.49	67	NA	SOC	72.9197	1:DECEASED	171f7917-69eb-4a3f-9cc0-0e1dffd412c1	NA	NA	NA	With Tumor	31.9229	1:PROGRESSION	NA	NA	White	No	1	Primary	Female	Matched	NA
ov_tcga_pan_can_atlas_2018	TCGA-24-1464	TCGA-24-1464-01	70	NA	NA	9	Ovarian Epithelial Tumor	OV	Serous Ovarian Cancer	379	-25874	0	NA	NA	12.4601	1:DEAD WITH TUMOR	NA	3/23/09	0.429	G3	No	C56.9	8441-03-01	C56.9	Yes	No	0.266	0.79	55	NA	SOC	12.4601	1:DECEASED	4160e048-f0b0-40f5-805b-e277a5893a3b	NA	NA	NA	With Tumor	10.6191	1:PROGRESSION	NA	NA	White	No	1	Primary	Female	Matched	NA
ov_tcga_pan_can_atlas_2018	TCGA-24-1466	TCGA-24-1466-01	74	NA	NA	17	Ovarian Epithelial Tumor	OV	Serous Ovarian Cancer	1373	-27307	0	16.1423	1:Recurred/Progressed	45.1392	1:DEAD WITH TUMOR	NA	4/17/09	0.6769	G3	No	C56.9	8441-03-01	C56.9	Yes	No	0.3035	0.6	66	NA	SOC	45.1392	1:DECEASED	098acb76-0bf5-44e5-bcae-f919cf5fa5e5	NA	NA	NA	With Tumor	16.1423	1:PROGRESSION	NA	NA	White	No	1	Primary	Female	Matched	NA
ov_tcga_pan_can_atlas_2018	TCGA-24-1467	TCGA-24-1467-01	51	NA	NA	13	Ovarian Epithelial Tumor	OV	Serous Ovarian Cancer	3224	-18652	0	41.1941	1:Recurred/Progressed	105.993	1:DEAD WITH TUMOR	NA	4/16/09	0.449	G3	No	C56.9	8441-03-01	C56.9	Yes	Yes	0.3413	0.12	10	NA	SOC	105.993	1:DECEASED	34f545ab-d420-4dd2-8db4-3159896efd23	NA	NA	NA	With Tumor	41.1941	1:PROGRESSION	NA	NA	White	No	1	Primary	Female	Matched	OV
ov_tcga_pan_can_atlas_2018	TCGA-24-1469	TCGA-24-1469-01	71	NA	NA	12	Ovarian Epithelial Tumor	OV	Serous Ovarian Cancer	277	-25937	0	9.10675	0:DiseaseFree	9.10675	0:ALIVE OR DEAD TUMOR FREE	NA	5/13/09	0.4679	G3	No	C56.9	8441-03-01	C56.9	Yes	Yes	0.2849	3.26	221	NA	SOC	9.10675	0:LIVING	cd6e5d3d-1c86-40dd-9cb3-b2e2075dec56	NA	NA	NA	Tumor Free	9.10675	0:CENSORED	NA	NA	White	No	1	Primary	Female	Matched	OV
ov_tcga_pan_can_atlas_2018	TCGA-24-1470	TCGA-24-1470-01	54	NA	NA	5	Ovarian Epithelial Tumor	OV	Serous Ovarian Cancer	105	-20007	0	3.45202	0:DiseaseFree	3.45202	0:ALIVE OR DEAD TUMOR FREE	NA	2005-12-09	0.4107	G3	No	C56.9	8441-03-01	C56.9	Yes	No	0.2776	1.48	61	NA	SOC	3.45202	0:LIVING	a3898640-0d85-441d-a000-b5b8ff857399	NA	NA	NA	Tumor Free	3.45202	0:CENSORED	NA	NA	White	No	1	Primary	Female	Matched	NA
ov_tcga_pan_can_atlas_2018	TCGA-24-1471	TCGA-24-1471-01	60	NA	NA	25	Ovarian Epithelial Tumor	OV	Serous Ovarian Cancer	36	-22081	0	NA	NA	1.18355	0:ALIVE OR DEAD TUMOR FREE	NA	5/13/09	0.6361	G3	No	C56.9	8441-03-01	C56.9	Yes	No	0.3151	1.09	40	NA	SOC	1.18355	0:LIVING	ceb19678-b453-4529-b6cb-d02f9cb101b4	NA	NA	NA	NA	1.18355	0:CENSORED	NA	NA	White	No	1	Primary	Female	Matched	NA
ov_tcga_pan_can_atlas_2018	TCGA-24-1474	TCGA-24-1474-01	57	NA	NA	27	Ovarian Epithelial Tumor	OV	Serous Ovarian Cancer	676	-20902	0	NA	NA	22.2244	1:DEAD WITH TUMOR	NA	5/13/09	0.5839	G3	No	C56.9	8441-03-01	C56.9	Yes	Yes	0.3028	1.08	79	NA	SOC	22.2244	1:DECEASED	d7b3156d-672a-4a55-868d-9ca6a09fcb0f	NA	NA	NA	With Tumor	10.9149	1:PROGRESSION	NA	NA	Black or African American	No	1	Primary	Female	Matched	OV
ov_tcga_pan_can_atlas_2018	TCGA-24-1544	TCGA-24-1544-01	71	NA	NA	23	Ovarian Epithelial Tumor	OV	Serous Ovarian Cancer	820	-26141	0	NA	NA	26.9586	1:DEAD WITH TUMOR	NA	2006-02-09	0.6157	G3	No	C56.9	8441-03-01	C56.9	Yes	No	NA	0.98	NA	NA	SOC	26.9586	1:DECEASED	21f6bf91-dfc6-4a59-8b76-88a0f95c7b47	NA	NA	NA	With Tumor	21.1395	1:PROGRESSION	NA	NA	Black or African American	No	1	Primary	Female	Matched	NA
ov_tcga_pan_can_atlas_2018	TCGA-24-1545	TCGA-24-1545-01	69	NA	NA	18	Ovarian Epithelial Tumor	OV	Serous Ovarian Cancer	1746	-25460	0	28.3065	1:Recurred/Progressed	57.4021	1:DEAD WITH TUMOR	NA	2006-02-09	0.4634	G3	No	C56.9	8441-03-01	C56.9	Yes	No	NA	0.41	NA	NA	SOC	57.4021	1:DECEASED	f2ec64f5-a414-4c34-99c7-d59bc4e831e0	NA	NA	NA	With Tumor	28.3065	1:PROGRESSION	NA	NA	White	No	1	Primary	Female	Matched	NA
ov_tcga_pan_can_atlas_2018	TCGA-24-1546	TCGA-24-1546-01	46	NA	NA	7	Ovarian Epithelial Tumor	OV	Serous Ovarian Cancer	1955	-17130	0	NA	NA	64.2733	NA	NA	2006-02-09	0.4302	G3	No	C56.9	8441-03-01	C56.9	Yes	No	NA	NA	NA	NA	SOC	64.2733	1:DECEASED	9e7d3dea-5d81-4f10-819c-1c2a68ddd150	NA	NA	NA	NA	64.2733	0:CENSORED	NA	NA	White	NA	1	Primary	Female	Matched	NA
ov_tcga_pan_can_atlas_2018	TCGA-24-1548	TCGA-24-1548-01	57	NA	NA	25	Ovarian Epithelial Tumor	OV	Serous Ovarian Cancer	493	-20945	0	6.8054	1:Recurred/Progressed	16.208	1:DEAD WITH TUMOR	NA	2006-02-09	0.687	G3	No	C56.9	8441-03-01	C56.9	Yes	No	NA	0.22	NA	NA	SOC	16.208	1:DECEASED	66c92b9e-de3c-4d1a-bb69-46ffbc6caf33	NA	NA	NA	With Tumor	6.8054	1:PROGRESSION	NA	NA	White	No	1	Primary	Female	Matched	NA
ov_tcga_pan_can_atlas_2018	TCGA-24-1549	TCGA-24-1549-01	58	NA	NA	13	Ovarian Epithelial Tumor	OV	Serous Ovarian Cancer	1721	-21432	0	34.2572	1:Recurred/Progressed	56.5802	1:DEAD WITH TUMOR	NA	2005-12-09	0.408	G3	No	C56.9	8441-03-01	C56.9	Yes	No	0.2707	0.82	NA	NA	SOC	56.5802	1:DECEASED	3b81ec7c-0934-4649-9231-9919dd26dd15	NA	NA	NA	With Tumor	34.2572	1:PROGRESSION	NA	NA	White	No	1	Primary	Female	Matched	NA
ov_tcga_pan_can_atlas_2018	TCGA-24-1550	TCGA-24-1550-01	49	NA	NA	6	Ovarian Epithelial Tumor	OV	Serous Ovarian Cancer	1249	-18049	0	29.3257	1:Recurred/Progressed	41.0626	1:DEAD WITH TUMOR	NA	5/13/09	0.4477	G3	No	C56.9	8441-03-01	C56.9	Yes	Yes	0.3976	4.66	63	NA	SOC	41.0626	1:DECEASED	1858b58f-fdf4-413c-9c29-96ae85b88a74	NA	NA	NA	With Tumor	29.3257	1:PROGRESSION	NA	NA	White	No	1	Primary	Female	Matched	OV
ov_tcga_pan_can_atlas_2018	TCGA-24-1551	TCGA-24-1551-01	53	NA	NA	11	Ovarian Epithelial Tumor	OV	Serous Ovarian Cancer	1579	-19661	0	25.1175	1:Recurred/Progressed	51.9118	1:DEAD WITH TUMOR	NA	5/13/09	0.3954	G3	No	C56.9	8441-03-01	C56.9	Yes	Yes	0.2929	0.49	40	NA	SOC	51.9118	1:DECEASED	499a9b57-ee1a-4012-bbab-c6ad955b5e0a	NA	NA	NA	With Tumor	25.1175	1:PROGRESSION	NA	NA	White	No	1	Primary	Female	Matched	OV
ov_tcga_pan_can_atlas_2018	TCGA-24-1552	TCGA-24-1552-01	77	NA	NA	18	Ovarian Epithelial Tumor	OV	Serous Ovarian Cancer	1259	-28129	0	13.2492	1:Recurred/Progressed	41.3913	1:DEAD WITH TUMOR	NA	5/13/09	0.5685	G3	No	C56.9	8441-03-01	C56.9	Yes	Yes	0.3113	1.18	53	NA	SOC	41.3913	1:DECEASED	62379be5-13f0-474b-94d3-6f944ec4ee96	NA	NA	NA	With Tumor	13.2492	1:PROGRESSION	NA	NA	White	No	1	Primary	Female	Matched	OV
ov_tcga_pan_can_atlas_2018	TCGA-24-1553	TCGA-24-1553-01	53	NA	NA	10	Ovarian Epithelial Tumor	OV	Serous Ovarian Cancer	1767	-19393	0	18.1806	1:Recurred/Progressed	58.0925	1:DEAD WITH TUMOR	NA	5/13/09	0.4326	G3	No	C56.9	8441-03-01	C56.9	Yes	No	NA	0.28	NA	NA	SOC	58.0925	1:DECEASED	08c64000-d320-4e4d-974b-da503d48890c	NA	NA	NA	With Tumor	18.1806	1:PROGRESSION	NA	NA	White	No	1	Primary	Female	Matched	NA
ov_tcga_pan_can_atlas_2018	TCGA-24-1555	TCGA-24-1555-01	50	NA	NA	7	Ovarian Epithelial Tumor	OV	Serous Ovarian Cancer	2692	-18404	0	51.846	1:Recurred/Progressed	88.5031	1:DEAD WITH TUMOR	NA	5/13/09	0.3452	G3	No	C56.9	8441-03-01	C56.9	Yes	No	NA	NA	NA	NA	SOC	88.5031	1:DECEASED	5d36676e-4140-44b5-aa0e-b2af092b7dc0	NA	NA	NA	With Tumor	51.846	1:PROGRESSION	NA	NA	White	No	1	Primary	Female	Matched	NA
ov_tcga_pan_can_atlas_2018	TCGA-24-1556	TCGA-24-1556-01	50	NA	NA	6	Ovarian Epithelial Tumor	OV	Serous Ovarian Cancer	2148	-18517	0	17.7204	1:Recurred/Progressed	70.6184	1:DEAD WITH TUMOR	NA	2006-02-09	0.6305	G3	No	C56.9	8441-03-01	C56.9	Yes	No	NA	0.17	NA	NA	SOC	70.6184	1:DECEASED	7592a659-7175-486f-a16e-24a4b4365a36	NA	NA	NA	With Tumor	17.7204	1:PROGRESSION	NA	NA	White	No	1	Primary	Female	Matched	NA
ov_tcga_pan_can_atlas_2018	TCGA-24-1557	TCGA-24-1557-01	49	NA	NA	11	Ovarian Epithelial Tumor	OV	Serous Ovarian Cancer	1213	-17943	0	NA	NA	39.879	1:DEAD WITH TUMOR	NA	2006-02-09	0.6567	G3	No	C56.9	8441-03-01	C56.9	Yes	No	NA	0.06	NA	NA	SOC	39.879	1:DECEASED	7dcc809b-e33a-4453-b92a-c00786f48cb0	NA	NA	NA	With Tumor	14.6957	1:PROGRESSION	NA	NA	White	No	1	Primary	Female	Matched	NA
ov_tcga_pan_can_atlas_2018	TCGA-24-1558	TCGA-24-1558-01	73	NA	NA	18	Ovarian Epithelial Tumor	OV	Serous Ovarian Cancer	594	-27004	0	NA	NA	19.5286	1:DEAD WITH TUMOR	NA	2006-02-09	0.6419	G3	No	C56.9	8441-03-01	C56.9	Yes	No	NA	0.42	NA	NA	SOC	19.5286	1:DECEASED	ba68f2cf-9271-41fd-9655-1fac7681f588	NA	NA	NA	With Tumor	8.97524	1:PROGRESSION	NA	NA	White	No	1	Primary	Female	Matched	NA
ov_tcga_pan_can_atlas_2018	TCGA-24-1560	TCGA-24-1560-01	51	NA	NA	NA	Ovarian Epithelial Tumor	OV	Serous Ovarian Cancer	1341	-18671	0	4.70132	1:Recurred/Progressed	44.0872	1:DEAD WITH TUMOR	NA	2006-02-09	0.5282	G4	No	C56.9	8441-03-01	C56.9	Yes	No	NA	0	NA	NA	SOC	44.0872	1:DECEASED	afd92922-b8dc-48bd-a9c0-bc8d95855eb7	NA	NA	NA	With Tumor	4.70132	1:PROGRESSION	NA	NA	White	No	1	Primary	Female	Matched	NA
ov_tcga_pan_can_atlas_2018	TCGA-24-1562	TCGA-24-1562-01	67	NA	NA	14	Ovarian Epithelial Tumor	OV	Serous Ovarian Cancer	1384	-24747	0	7.52868	1:Recurred/Progressed	45.5009	1:DEAD WITH TUMOR	NA	5/13/09	0.3375	G3	No	C56.9	8441-03-01	C56.9	Yes	Yes	0.2633	0.84	29	NA	SOC	45.5009	1:DECEASED	4c18d9cf-4af4-4a86-8b1c-f78795fbbd7e	NA	NA	NA	With Tumor	7.52868	1:PROGRESSION	NA	NA	White	No	1	Primary	Female	Matched	OV
ov_tcga_pan_can_atlas_2018	TCGA-24-1563	TCGA-24-1563-01	66	NA	NA	7	Ovarian Epithelial Tumor	OV	Serous Ovarian Cancer	1451	-24274	0	13.019	1:Recurred/Progressed	47.7036	1:DEAD WITH TUMOR	NA	5/13/09	0.487	G3	No	C56.9	8441-03-01	C56.9	Yes	No	0.2693	0.74	NA	NA	SOC	47.7036	1:DECEASED	52386f66-2877-4c75-894e-5c1dc03e6ef4	NA	NA	NA	With Tumor	13.019	1:PROGRESSION	NA	NA	Black or African American	No	1	Primary	Female	Matched	NA
ov_tcga_pan_can_atlas_2018	TCGA-24-1564	TCGA-24-1564-01	67	NA	NA	20	Ovarian Epithelial Tumor	OV	Serous Ovarian Cancer	787	-24668	0	7.26567	1:Recurred/Progressed	25.8737	1:DEAD WITH TUMOR	NA	5/13/09	0.2912	G3	No	C56.9	8441-03-01	C56.9	Yes	Yes	0.2872	0.04	53	NA	SOC	25.8737	1:DECEASED	d77ef9cf-f8e6-4ee9-8d4f-1106885f6b06	NA	NA	NA	With Tumor	7.26567	1:PROGRESSION	NA	NA	White	No	1	Primary	Female	Matched	OV
ov_tcga_pan_can_atlas_2018	TCGA-24-1565	TCGA-24-1565-01	74	NA	NA	7	Ovarian Epithelial Tumor	OV	Serous Ovarian Cancer	312	-27048	0	NA	NA	10.2574	1:DEAD WITH TUMOR	NA	5/13/09	0.1853	G3	No	C56.9	8441-03-01	C56.9	Yes	No	0.2938	0.22	36	NA	SOC	10.2574	1:DECEASED	cf1e86ec-4bcb-403c-831b-d67bddef14eb	NA	NA	NA	With Tumor	4.76707	1:PROGRESSION	NA	NA	White	No	1	Primary	Female	Matched	NA
ov_tcga_pan_can_atlas_2018	TCGA-24-1567	TCGA-24-1567-01	54	NA	NA	9	Ovarian Epithelial Tumor	OV	Serous Ovarian Cancer	524	-19843	0	NA	NA	17.2272	1:DEAD WITH TUMOR	NA	2006-02-09	0.9506	G3	No	C56.9	8441-03-01	C56.9	Yes	No	NA	0.99	NA	NA	SOC	17.2272	1:DECEASED	2cb50c2d-e749-4172-b101-d975507435c5	NA	NA	NA	With Tumor	10.4876	1:PROGRESSION	NA	NA	White	No	1	Primary	Female	Matched	NA
ov_tcga_pan_can_atlas_2018	TCGA-24-1603	TCGA-24-1603-01	53	NA	NA	10	Ovarian Epithelial Tumor	OV	Serous Ovarian Cancer	2742	-19681	0	32.6133	1:Recurred/Progressed	90.147	1:DEAD WITH TUMOR	NA	5/13/09	0.7137	G3	No	C56.9	8441-03-01	C56.9	Yes	Yes	0.3019	1.07	38	NA	SOC	90.147	1:DECEASED	19427350-619b-4b9c-a3ba-37f667bb2843	NA	NA	NA	With Tumor	32.6133	1:PROGRESSION	NA	NA	White	No	1	Primary	Female	Matched	OV
ov_tcga_pan_can_atlas_2018	TCGA-24-1604	TCGA-24-1604-01	66	NA	NA	18	Ovarian Epithelial Tumor	OV	Serous Ovarian Cancer	2688	-24471	0	NA	NA	88.3716	1:DEAD WITH TUMOR	NA	5/13/09	0.5973	G3	No	C56.9	8441-03-01	C56.9	Yes	No	NA	0.06	NA	NA	SOC	88.3716	1:DECEASED	65435f50-a35d-49e3-a36e-b95d9e274ca0	NA	NA	NA	With Tumor	88.3716	1:PROGRESSION	NA	NA	White	No	1	Primary	Female	Matched	NA
ov_tcga_pan_can_atlas_2018	TCGA-24-1614	TCGA-24-1614-01	57	NA	NA	16	Ovarian Epithelial Tumor	OV	Serous Ovarian Cancer	1470	-20993	0	21.1724	1:Recurred/Progressed	48.3282	1:DEAD WITH TUMOR	NA	5/13/09	0.8012	G3	No	C56.9	8441-03-01	C56.9	Yes	No	NA	0.13	NA	NA	SOC	48.3282	1:DECEASED	d3164236-c14a-4230-b527-ecd1a3992f02	NA	NA	NA	With Tumor	21.1724	1:PROGRESSION	NA	NA	White	No	1	Primary	Female	Matched	NA
ov_tcga_pan_can_atlas_2018	TCGA-24-1616	TCGA-24-1616-01	56	NA	NA	18	Ovarian Epithelial Tumor	OV	Serous Ovarian Cancer	1163	-20785	0	13.3149	1:Recurred/Progressed	38.2352	1:DEAD WITH TUMOR	NA	5/13/09	0.5918	G3	No	C56.9	8441-03-01	C56.9	Yes	Yes	0.2579	0.79	58	NA	SOC	38.2352	1:DECEASED	5d7027f5-60a0-47ab-a79d-667c9acc0e54	NA	NA	NA	With Tumor	13.3149	1:PROGRESSION	NA	NA	White	No	1	Primary	Female	Matched	OV
ov_tcga_pan_can_atlas_2018	TCGA-24-1842	TCGA-24-1842-01	49	NA	NA	16	Ovarian Epithelial Tumor	OV	Serous Ovarian Cancer	253	-18227	0	8.31772	0:DiseaseFree	8.31772	0:ALIVE OR DEAD TUMOR FREE	NA	2006-02-09	0.4722	G3	No	C56.9	8441-03-01	C56.9	Yes	Yes	0.256	0.84	55	NA	SOC	8.31772	0:LIVING	09c77947-a333-4392-b18d-a6c1f08764a1	NA	NA	NA	Tumor Free	8.31772	0:CENSORED	NA	NA	White	No	1	Primary	Female	Matched	OV
ov_tcga_pan_can_atlas_2018	TCGA-24-1843	TCGA-24-1843-01	66	NA	NA	17	Ovarian Epithelial Tumor	OV	Serous Ovarian Cancer	106	-24469	0	3.48489	0:DiseaseFree	3.48489	0:ALIVE OR DEAD TUMOR FREE	NA	2006-02-09	0.5159	G3	No	C56.9	8441-03-01	C56.9	Yes	Yes	0.2587	0.7	79	NA	SOC	3.48489	0:LIVING	9ec86cbd-8c74-4697-90da-529ab91ab835	NA	NA	NA	NA	3.48489	0:CENSORED	NA	NA	White	No	1	Primary	Female	Matched	OV
ov_tcga_pan_can_atlas_2018	TCGA-24-1844	TCGA-24-1844-01	64	NA	NA	19	Ovarian Epithelial Tumor	OV	Serous Ovarian Cancer	113	-23542	0	NA	NA	3.71503	0:ALIVE OR DEAD TUMOR FREE	NA	2006-02-09	0.5747	G3	No	C56.9	8441-03-01	C56.9	Yes	Yes	0.2526	0.62	153	NA	SOC	3.71503	0:LIVING	a36a4440-15ef-4837-904b-380a964d16f1	NA	NA	NA	NA	3.71503	0:CENSORED	NA	NA	White	No	1	Primary	Female	Matched	OV
ov_tcga_pan_can_atlas_2018	TCGA-24-1845	TCGA-24-1845-01	42	NA	NA	12	Ovarian Epithelial Tumor	OV	Serous Ovarian Cancer	116	-15599	0	NA	NA	3.81366	0:ALIVE OR DEAD TUMOR FREE	NA	2006-02-09	0.7097	G3	No	C56.9	8441-03-01	C56.9	Yes	No	0.2713	2.89	178	NA	SOC	3.81366	0:LIVING	a782352e-c4bb-4c3e-ba82-456a47c3689a	NA	NA	NA	NA	3.81366	0:CENSORED	NA	NA	White	No	1	Primary	Female	Matched	NA
ov_tcga_pan_can_atlas_2018	TCGA-24-1846	TCGA-24-1846-01	45	NA	NA	10	Ovarian Epithelial Tumor	OV	Serous Ovarian Cancer	133	-16534	0	NA	NA	4.37255	0:ALIVE OR DEAD TUMOR FREE	NA	2006-02-09	0.9838	G3	No	C56.9	8441-03-01	C56.9	Yes	Yes	0.2941	2.34	105	NA	SOC	4.37255	0:LIVING	67f526f1-def5-43b4-bc89-154baae190fc	NA	NA	NA	NA	4.37255	0:CENSORED	NA	NA	NA	No	1	Primary	Female	Matched	OV
ov_tcga_pan_can_atlas_2018	TCGA-24-1847	TCGA-24-1847-01	45	NA	NA	13	Ovarian Epithelial Tumor	OV	Serous Ovarian Cancer	343	-16529	0	NA	NA	11.2766	0:ALIVE OR DEAD TUMOR FREE	NA	2006-02-09	0.6355	G3	No	C56.9	8441-03-01	C56.9	Yes	Yes	0.2643	0.53	93	NA	SOC	11.2766	0:LIVING	21966708-4e66-4211-add0-f1515b09e362	NA	NA	NA	Tumor Free	11.2766	0:CENSORED	NA	NA	White	No	1	Primary	Female	Matched	OV
ov_tcga_pan_can_atlas_2018	TCGA-24-1849	TCGA-24-1849-01	80	NA	NA	3	Ovarian Epithelial Tumor	OV	Serous Ovarian Cancer	176	-29555	0	5.78624	0:DiseaseFree	5.78624	0:ALIVE OR DEAD TUMOR FREE	NA	2006-02-09	0.2801	G3	No	C56.9	8441-03-01	C56.9	Yes	No	0.2484	0.15	117	NA	SOC	5.78624	0:LIVING	94efd4f9-69b0-4efa-8a0c-61106e898fdd	NA	NA	NA	Tumor Free	5.78624	0:CENSORED	NA	NA	White	No	1	Primary	Female	Matched	NA
ov_tcga_pan_can_atlas_2018	TCGA-24-1850	TCGA-24-1850-01	72	NA	NA	22	Ovarian Epithelial Tumor	OV	Serous Ovarian Cancer	168	-26369	0	5.52323	0:DiseaseFree	5.52323	0:ALIVE OR DEAD TUMOR FREE	NA	2006-02-09	0.6707	G3	No	C56.9	8441-03-01	C56.9	Yes	Yes	0.2909	1.98	90	NA	SOC	5.52323	0:LIVING	b6b607cd-67b8-4c04-a212-a4e8c0743f05	NA	NA	NA	Tumor Free	5.52323	0:CENSORED	NA	NA	White	No	1	Primary	Female	Matched	OV
ov_tcga_pan_can_atlas_2018	TCGA-24-1852	TCGA-24-1852-01	55	NA	NA	20	Ovarian Epithelial Tumor	OV	Serous Ovarian Cancer	2201	-20390	0	33.1722	1:Recurred/Progressed	72.3609	1:DEAD WITH TUMOR	NA	2006-02-09	0.6457	G3	No	C56.9	8461-03-01	C56.9	Yes	No	NA	NA	NA	NA	SOC	72.3609	1:DECEASED	d48fff14-9413-40a7-a09c-41f12bbe0aa9	NA	NA	NA	With Tumor	33.1722	1:PROGRESSION	NA	NA	White	No	1	Primary	Female	Matched	NA
ov_tcga_pan_can_atlas_2018	TCGA-24-1920	TCGA-24-1920-01	74	NA	NA	NA	Ovarian Epithelial Tumor	OV	Serous Ovarian Cancer	298	-27042	0	9.79715	0:DiseaseFree	9.79715	0:ALIVE OR DEAD TUMOR FREE	NA	2002-03-10	0.6396	G3	No	C56.9	8441-03-01	C56.9	Yes	No	NA	NA	NA	NA	SOC	9.79715	0:LIVING	97efb80d-4f46-4aef-b95e-20d260de01b2	NA	NA	NA	Tumor Free	9.79715	0:CENSORED	NA	NA	White	No	1	Primary	Female	Matched	NA
ov_tcga_pan_can_atlas_2018	TCGA-24-1923	TCGA-24-1923-01	51	NA	NA	29	Ovarian Epithelial Tumor	OV	Serous Ovarian Cancer	690	-18628	0	11.2766	1:Recurred/Progressed	22.6847	1:DEAD WITH TUMOR	NA	2/19/10	0.349	G3	No	C56.9	8441-03-01	C56.9	Yes	No	NA	NA	NA	NA	SOC	22.6847	1:DECEASED	8449955f-42d9-46f6-919a-5cc5d59e6284	NA	NA	NA	With Tumor	11.2766	1:PROGRESSION	NA	NA	White	No	1	Primary	Female	Matched	NA
ov_tcga_pan_can_atlas_2018	TCGA-24-1924	TCGA-24-1924-01	65	NA	NA	NA	Ovarian Epithelial Tumor	OV	Serous Ovarian Cancer	919	-23801	0	10.5204	1:Recurred/Progressed	30.2134	1:DEAD WITH TUMOR	NA	2/26/10	0.621	G3	No	C56.9	8441-03-01	C56.9	Yes	No	NA	NA	NA	NA	SOC	30.2134	1:DECEASED	26558703-a659-43f2-86cb-0695989bc14e	NA	NA	NA	With Tumor	10.5204	1:PROGRESSION	NA	NA	White	No	1	Primary	Female	Matched	NA
ov_tcga_pan_can_atlas_2018	TCGA-24-1927	TCGA-24-1927-01	59	NA	NA	7	Ovarian Epithelial Tumor	OV	Serous Ovarian Cancer	500	-21719	0	9.53414	1:Recurred/Progressed	16.4382	1:DEAD WITH TUMOR	NA	2003-01-10	0.4213	G3	No	C56.9	8441-03-01	C56.9	Yes	No	0.2928	1.98	109	NA	SOC	16.4382	1:DECEASED	8c47ae58-91c7-4247-b420-50f31f5eb00d	NA	NA	NA	With Tumor	9.53414	1:PROGRESSION	NA	NA	White	No	1	Primary	Female	Matched	NA
ov_tcga_pan_can_atlas_2018	TCGA-24-1928	TCGA-24-1928-01	77	NA	NA	20	Ovarian Epithelial Tumor	OV	Serous Ovarian Cancer	336	-28126	0	NA	NA	11.0465	1:DEAD WITH TUMOR	NA	3/15/10	0.4944	G3	No	C56.9	8441-03-01	C56.9	Yes	No	NA	NA	NA	NA	SOC	11.0465	1:DECEASED	b45c543a-40d9-423a-a7fa-98e4b325b487	NA	NA	NA	With Tumor	2.30134	1:PROGRESSION	NA	NA	White	No	1	Primary	Female	Matched	NA
ov_tcga_pan_can_atlas_2018	TCGA-24-1930	TCGA-24-1930-01	53	NA	NA	17	Ovarian Epithelial Tumor	OV	Serous Ovarian Cancer	2467	-19387	0	17.8847	1:Recurred/Progressed	81.106	1:DEAD WITH TUMOR	NA	2004-05-10	0.6615	G3	No	C56.9	8441-03-01	C56.9	Yes	No	NA	NA	NA	NA	SOC	81.106	1:DECEASED	62efb5ae-43dc-4a4c-a898-6cd9c6dba027	NA	NA	NA	With Tumor	17.8847	1:PROGRESSION	NA	NA	White	No	1	Primary	Female	Matched	NA
ov_tcga_pan_can_atlas_2018	TCGA-24-2019	TCGA-24-2019-01	46	NA	NA	21	Ovarian Epithelial Tumor	OV	Serous Ovarian Cancer	148	-17009	0	NA	NA	4.8657	0:ALIVE OR DEAD TUMOR FREE	NA	3/16/10	0.6966	G3	No	C56.9	8441-03-01	C56.9	Yes	Yes	0.4136	1.85	49	NA	SOC	4.8657	0:LIVING	bbad2efe-e9c7-4f8f-924b-ebbbe4c181d4	NA	NA	NA	NA	4.8657	0:CENSORED	NA	NA	White	No	1	Primary	Female	Matched	OV
ov_tcga_pan_can_atlas_2018	TCGA-24-2020	TCGA-24-2020-01	67	NA	NA	22	Ovarian Epithelial Tumor	OV	Serous Ovarian Cancer	4624	-24682	0	23.7696	1:Recurred/Progressed	152.02	1:DEAD WITH TUMOR	NA	2003-01-10	0.7859	G3	No	C56.9	8441-03-01	C56.9	Yes	No	NA	NA	NA	NA	SOC	152.02	1:DECEASED	e20ea417-7296-4da8-9fdb-71cd1f45153a	NA	NA	NA	With Tumor	23.7696	1:PROGRESSION	NA	NA	White	No	1	Primary	Female	Matched	NA
ov_tcga_pan_can_atlas_2018	TCGA-24-2023	TCGA-24-2023-01	54	NA	NA	14	Ovarian Epithelial Tumor	OV	Serous Ovarian Cancer	1364	-19901	0	35.1448	1:Recurred/Progressed	44.8433	1:DEAD WITH TUMOR	NA	3/16/10	0.8886	G3	No	C56.9	8441-03-01	C56.9	Yes	No	NA	NA	NA	NA	SOC	44.8433	1:DECEASED	5201ee13-2aed-4641-9169-4d5ee07a23da	NA	NA	NA	With Tumor	35.1448	1:PROGRESSION	NA	NA	White	No	1	Primary	Female	Matched	NA
ov_tcga_pan_can_atlas_2018	TCGA-24-2024	TCGA-24-2024-01	72	NA	NA	5	Ovarian Epithelial Tumor	OV	Serous Ovarian Cancer	1769	-26476	0	13.8409	1:Recurred/Progressed	58.1583	1:DEAD WITH TUMOR	NA	2/26/10	0.9051	G3	No	C56.9	8441-03-01	C56.9	Yes	Yes	0.3169	1.3	97	NA	SOC	58.1583	1:DECEASED	0a48873a-092a-4b25-822b-b0b3c18c08a8	NA	NA	NA	With Tumor	13.8409	1:PROGRESSION	NA	NA	Black or African American	No	1	Primary	Female	Matched	OV
ov_tcga_pan_can_atlas_2018	TCGA-24-2026	TCGA-24-2026-01	79	NA	NA	28	Ovarian Epithelial Tumor	OV	Serous Ovarian Cancer	1059	-29050	0	NA	NA	34.8161	NA	NA	3/15/10	0.7081	G3	No	C56.9	8441-03-01	C56.9	Yes	No	NA	NA	NA	NA	SOC	34.8161	1:DECEASED	2517ca7a-6057-4c19-b7e1-f6d078e9881a	NA	NA	NA	NA	34.8161	0:CENSORED	NA	NA	White	No	1	Primary	Female	Matched	NA
ov_tcga_pan_can_atlas_2018	TCGA-24-2027	TCGA-24-2027-01	51	NA	NA	11	Ovarian Epithelial Tumor	OV	Serous Ovarian Cancer	3337	-18835	0	NA	NA	109.708	1:DEAD WITH TUMOR	NA	3/15/10	0.8806	G3	No	C56.9	8441-03-01	C56.9	Yes	No	NA	NA	NA	NA	SOC	109.708	1:DECEASED	219f54ef-4235-482d-b799-f2fa9930105c	NA	NA	NA	With Tumor	20.2847	1:PROGRESSION	NA	NA	White	No	1	Primary	Female	Matched	NA
ov_tcga_pan_can_atlas_2018	TCGA-24-2029	TCGA-24-2029-01	75	NA	NA	10	Ovarian Epithelial Tumor	OV	Serous Ovarian Cancer	439	-27527	0	12.23	1:Recurred/Progressed	14.4327	1:DEAD WITH TUMOR	NA	3/15/10	0.3158	G3	No	C56.9	8441-03-01	C56.9	Yes	No	NA	NA	NA	NA	SOC	14.4327	1:DECEASED	bbbf1184-1e19-479a-b31f-daa692d52e02	NA	NA	NA	With Tumor	12.23	1:PROGRESSION	NA	NA	White	No	1	Primary	Female	Matched	NA
ov_tcga_pan_can_atlas_2018	TCGA-24-2030	TCGA-24-2030-01	87	NA	NA	9	Ovarian Epithelial Tumor	OV	Serous Ovarian Cancer	1641	-31900	0	21.2381	1:Recurred/Progressed	55.9227	1:DEAD WITH TUMOR	NA	2002-03-10	0.5817	G3	No	C56.9	8441-03-01	C56.9	Yes	No	0.3502	1.33	67	NA	SOC	55.9227	1:DECEASED	d2ccefea-c1d6-465f-97b1-e51e29c5f1f8	NA	NA	NA	With Tumor	21.2381	1:PROGRESSION	NA	NA	White	No	1	Primary	Female	Matched	NA
ov_tcga_pan_can_atlas_2018	TCGA-24-2033	TCGA-24-2033-01	87	NA	NA	13	Ovarian Epithelial Tumor	OV	Serous Ovarian Cancer	562	-31977	0	NA	NA	18.4765	1:DEAD WITH TUMOR	NA	3/15/10	0.473	G3	No	C56.9	8441-03-01	C56.9	Yes	Yes	0.293	0.79	103	NA	SOC	18.4765	1:DECEASED	872d2922-7292-4681-adb7-d3b267eccbe7	NA	NA	NA	With Tumor	11.5396	1:PROGRESSION	NA	NA	White	No	1	Primary	Female	Matched	OV
ov_tcga_pan_can_atlas_2018	TCGA-24-2035	TCGA-24-2035-01	65	NA	NA	5	Ovarian Epithelial Tumor	OV	Serous Ovarian Cancer	857	-23855	0	NA	NA	28.175	1:DEAD WITH TUMOR	NA	3/29/10	0.3251	G3	No	C56.9	8441-03-01	C56.9	Yes	Yes	0.2989	0.56	126	NA	SOC	28.175	1:DECEASED	062982f8-9f49-425a-99e9-008af5ed9040	NA	NA	NA	With Tumor	9.43551	1:PROGRESSION	NA	NA	White	No	1	Primary	Female	Matched	OV
ov_tcga_pan_can_atlas_2018	TCGA-24-2038	TCGA-24-2038-01	68	NA	NA	7	Ovarian Epithelial Tumor	OV	Serous Ovarian Cancer	1354	-24957	0	38.4325	1:Recurred/Progressed	44.5146	1:DEAD WITH TUMOR	NA	2/19/10	0.2105	GB	No	C56.9	8441-03-01	C56.9	Yes	No	0.2867	0.04	12	NA	SOC	44.5146	1:DECEASED	17181157-c9e2-4bd6-8653-f5dce56f9053	NA	NA	NA	With Tumor	38.4325	1:PROGRESSION	NA	NA	White	No	1	Primary	Female	Matched	NA
ov_tcga_pan_can_atlas_2018	TCGA-24-2254	TCGA-24-2254-01	66	NA	NA	12	Ovarian Epithelial Tumor	OV	Serous Ovarian Cancer	1736	-24407	0	19.9231	1:Recurred/Progressed	57.0733	1:DEAD WITH TUMOR	NA	2/19/10	0.9152	G3	No	C56.9	8441-03-01	C56.9	Yes	Yes	0.3353	2.91	67	NA	SOC	57.0733	1:DECEASED	9af2248a-d86a-4277-93b4-8eba5a39bd3c	NA	NA	NA	With Tumor	19.9231	1:PROGRESSION	NA	NA	White	No	1	Primary	Female	Matched	OV
ov_tcga_pan_can_atlas_2018	TCGA-24-2260	TCGA-24-2260-01	74	NA	NA	20	Ovarian Epithelial Tumor	OV	Serous Ovarian Cancer	1100	-27112	0	21.9285	1:Recurred/Progressed	36.164	1:DEAD WITH TUMOR	NA	2/26/10	0.6694	G3	No	C56.9	8441-03-01	C56.9	Yes	No	0.3199	1.48	73	NA	SOC	36.164	1:DECEASED	f2ce00e4-0d4f-4faa-bee1-ddf1b306e97b	NA	NA	NA	With Tumor	21.9285	1:PROGRESSION	NA	NA	White	No	1	Primary	Female	Matched	NA
ov_tcga_pan_can_atlas_2018	TCGA-24-2261	TCGA-24-2261-01	76	NA	NA	16	Ovarian Epithelial Tumor	OV	Serous Ovarian Cancer	24	-27897	0	NA	NA	0.789032	1:DEAD WITH TUMOR	NA	3/15/10	0.6274	G3	No	C56.9	8441-03-01	C56.9	Yes	Yes	0.3016	0.83	51	NA	SOC	0.789032	1:DECEASED	eec69ea9-ceb8-456a-aff4-41fb8a261e36	NA	NA	NA	With Tumor	0.789032	1:PROGRESSION	NA	NA	White	No	1	Primary	Female	Matched	OV
ov_tcga_pan_can_atlas_2018	TCGA-24-2262	TCGA-24-2262-01	57	NA	NA	6	Ovarian Epithelial Tumor	OV	Serous Ovarian Cancer	11	-20861	0	NA	NA	0.36164	1:DEAD WITH TUMOR	NA	3/15/10	0.3801	G3	No	C56.9	8441-03-01	C56.9	Yes	Yes	0.2851	0.41	97	NA	SOC	0.36164	1:DECEASED	1d0225b5-f515-4197-bba7-3dc17e502b88	NA	NA	NA	With Tumor	0.36164	1:PROGRESSION	NA	NA	White	No	1	Primary	Female	Matched	OV
ov_tcga_pan_can_atlas_2018	TCGA-24-2267	TCGA-24-2267-01	58	NA	NA	10	Ovarian Epithelial Tumor	OV	Serous Ovarian Cancer	1446	-21293	0	16.8327	1:Recurred/Progressed	47.5392	1:DEAD WITH TUMOR	NA	3/16/10	0.6457	G3	No	C56.9	8441-03-01	C56.9	Yes	Yes	0.2646	0.27	125	NA	SOC	47.5392	1:DECEASED	99a61986-7b23-46b5-99a4-efba6bad3766	NA	NA	NA	With Tumor	16.8327	1:PROGRESSION	NA	NA	White	No	1	Primary	Female	Matched	OV
ov_tcga_pan_can_atlas_2018	TCGA-24-2271	TCGA-24-2271-01	55	NA	NA	10	Ovarian Epithelial Tumor	OV	Serous Ovarian Cancer	962	-20399	0	NA	NA	31.6271	1:DEAD WITH TUMOR	NA	2004-05-10	0.3758	G3	No	C56.9	8441-03-01	C56.9	Yes	Yes	0.2863	0.52	51	NA	SOC	31.6271	1:DECEASED	a8c4a333-6b67-44c8-9000-516f8ccea788	NA	NA	NA	With Tumor	27.1887	1:PROGRESSION	NA	NA	Asian	No	1	Primary	Female	Matched	OV
ov_tcga_pan_can_atlas_2018	TCGA-24-2280	TCGA-24-2280-01	74	NA	NA	12	Ovarian Epithelial Tumor	OV	Serous Ovarian Cancer	2143	-27356	0	17.5888	1:Recurred/Progressed	70.454	0:ALIVE OR DEAD TUMOR FREE	NA	2004-05-10	0.4773	G3	No	C56.9	8441-03-01	C56.9	Yes	No	0.2706	0.4	190	NA	SOC	70.454	0:LIVING	97ad0360-3be4-401a-a94c-7f2800a1b519	NA	NA	NA	With Tumor	17.5888	1:PROGRESSION	NA	NA	White	No	1	Primary	Female	Matched	NA
ov_tcga_pan_can_atlas_2018	TCGA-24-2281	TCGA-24-2281-01	68	NA	NA	11	Ovarian Epithelial Tumor	OV	Serous Ovarian Cancer	1357	-25019	0	44.6132	0:DiseaseFree	44.6132	0:ALIVE OR DEAD TUMOR FREE	NA	2004-05-10	0.2943	G3	No	C56.9	8441-03-01	C56.9	Yes	Yes	0.2756	0.17	86	NA	SOC	44.6132	0:LIVING	59b3fbfe-0b7c-41e5-b756-ee7e23730df5	NA	NA	NA	Tumor Free	44.6132	0:CENSORED	NA	NA	White	No	1	Primary	Female	Matched	OV
ov_tcga_pan_can_atlas_2018	TCGA-24-2288	TCGA-24-2288-01	70	NA	NA	19	Ovarian Epithelial Tumor	OV	Serous Ovarian Cancer	25	-25831	0	NA	NA	0.821909	1:DEAD WITH TUMOR	NA	2/19/10	0.5732	G3	No	C56.9	8441-03-01	C56.9	Yes	Yes	0.2893	0.58	186	NA	SOC	0.821909	1:DECEASED	28ed2d42-5b4c-4bca-b2b2-6b2a6d3c42cf	NA	NA	NA	With Tumor	0.821909	1:PROGRESSION	NA	NA	White	No	1	Primary	Female	Matched	OV
ov_tcga_pan_can_atlas_2018	TCGA-24-2289	TCGA-24-2289-01	68	NA	NA	15	Ovarian Epithelial Tumor	OV	Serous Ovarian Cancer	2049	-25191	0	NA	NA	67.3636	1:DEAD WITH TUMOR	NA	3/16/10	0.4859	G3	No	C56.9	8441-03-01	C56.9	Yes	No	0.2807	0.58	167	NA	SOC	67.3636	1:DECEASED	b867e933-e3e3-4491-9bb6-b18c48d6f173	NA	NA	NA	With Tumor	18.6738	1:PROGRESSION	NA	NA	White	No	1	Primary	Female	Matched	NA
ov_tcga_pan_can_atlas_2018	TCGA-24-2290	TCGA-24-2290-01	56	NA	NA	7	Ovarian Epithelial Tumor	OV	Serous Ovarian Cancer	1102	-20530	0	10.6519	1:Recurred/Progressed	36.2297	1:DEAD WITH TUMOR	NA	2/19/10	0.7304	G3	No	C48.1	8441-03-01	C48.1	Yes	Yes	0.2838	0.94	53	NA	SOC	36.2297	1:DECEASED	2b14123b-8fcd-402c-9399-4e7c47f20252	NA	NA	NA	With Tumor	10.6519	1:PROGRESSION	NA	NA	White	No	1	Primary	Female	Matched	OV
ov_tcga_pan_can_atlas_2018	TCGA-24-2293	TCGA-24-2293-01	47	NA	NA	23	Ovarian Epithelial Tumor	OV	Serous Ovarian Cancer	506	-17235	0	NA	NA	16.6354	NA	NA	2/26/10	0.2485	G3	No	C48.1	8441-03-01	C48.1	Yes	No	0.2885	0.3	120	NA	SOC	16.6354	1:DECEASED	bdd792e7-d75f-4aa3-b38e-f0708e112075	NA	NA	NA	NA	16.6354	0:CENSORED	NA	NA	White	No	1	Primary	Female	Matched	NA
ov_tcga_pan_can_atlas_2018	TCGA-24-2295	TCGA-24-2295-01	69	NA	NA	22	Ovarian Epithelial Tumor	OV	Serous Ovarian Cancer	1007	-25416	0	9.23825	1:Recurred/Progressed	33.1065	1:DEAD WITH TUMOR	NA	2004-05-10	0.6761	G3	No	C56.9	8441-03-01	C56.9	Yes	No	0.277	0.62	93	NA	SOC	33.1065	1:DECEASED	7bd1851f-7e2e-4dbc-9f0e-7cb2863371e1	NA	NA	NA	With Tumor	9.23825	1:PROGRESSION	NA	NA	White	No	1	Primary	Female	Matched	NA
ov_tcga_pan_can_atlas_2018	TCGA-24-2297	TCGA-24-2297-01	56	NA	NA	1	Ovarian Epithelial Tumor	OV	Serous Ovarian Cancer	1699	-20487	0	55.8569	0:DiseaseFree	55.8569	NA	NA	2/26/10	0.3852	G3	No	C56.9	8441-03-01	C56.9	Yes	No	NA	NA	NA	NA	SOC	55.8569	1:DECEASED	2ab32e11-80d6-4ed0-a42e-da612219bbdd	NA	NA	NA	NA	55.8569	0:CENSORED	NA	NA	White	No	1	Primary	Female	Matched	NA
ov_tcga_pan_can_atlas_2018	TCGA-24-2298	TCGA-24-2298-01	55	NA	NA	14	Ovarian Epithelial Tumor	OV	Serous Ovarian Cancer	1620	-20453	0	15.419	1:Recurred/Progressed	53.2597	1:DEAD WITH TUMOR	NA	3/16/10	0.5763	G3	No	C56.9	8441-03-01	C56.9	Yes	Yes	0.2894	0.87	122	NA	SOC	53.2597	1:DECEASED	7e4e7914-ec23-4c55-98d6-3c5eecffa8e4	NA	NA	NA	With Tumor	15.419	1:PROGRESSION	NA	NA	White	No	1	Primary	Female	Matched	OV
ov_tcga_pan_can_atlas_2018	TCGA-25-1312	TCGA-25-1312-01	69	NA	NA	26	Ovarian Epithelial Tumor	OV	Serous Ovarian Cancer	31	-25537	0	NA	NA	1.01917	NA	Not Hispanic Or Latino	3/27/09	0.684	G3	No	C56.9	8441-03-01	C56.9	Yes	Yes	0.4125	1.81	20	NA	SOC	1.01917	1:DECEASED	66face4a-f35c-4364-90e5-8f28e6372606	NA	NA	NA	NA	1.01917	0:CENSORED	NA	NA	White	No	1	Primary	Female	Matched	OV
ov_tcga_pan_can_atlas_2018	TCGA-25-1313	TCGA-25-1313-01	62	NA	NA	12	Ovarian Epithelial Tumor	OV	Serous Ovarian Cancer	820	-22982	0	NA	NA	26.9586	1:DEAD WITH TUMOR	Not Hispanic Or Latino	3/27/09	0.6618	G3	No	C56.9	8441-03-01	C56.9	Yes	Yes	0.2998	0.85	178	NA	SOC	26.9586	1:DECEASED	d73a0a33-e4e8-44bd-9580-2038ab06583a	NA	NA	NA	With Tumor	12.9533	1:PROGRESSION	NA	NA	White	NA	1	Primary	Female	Matched	OV
ov_tcga_pan_can_atlas_2018	TCGA-25-1314	TCGA-25-1314-01	42	NA	NA	10	Ovarian Epithelial Tumor	OV	Serous Ovarian Cancer	974	-15462	0	NA	NA	33.0079	1:DEAD WITH TUMOR	Not Hispanic Or Latino	3/27/09	0.666	G3	No	C56.9	8441-03-01	C56.9	Yes	Yes	0.3096	1.31	83	NA	SOC	33.0079	1:DECEASED	0b2ea4b7-98bb-4190-b682-2c75b447c90a	NA	NA	NA	With Tumor	9.00812	1:PROGRESSION	NA	NA	White	No	1	Primary	Female	Matched	OV
ov_tcga_pan_can_atlas_2018	TCGA-25-1315	TCGA-25-1315-01	50	NA	NA	6	Ovarian Epithelial Tumor	OV	Serous Ovarian Cancer	1553	-18263	0	NA	NA	52.0433	1:DEAD WITH TUMOR	Not Hispanic Or Latino	3/27/09	0.468	G3	No	C56.9	8441-03-01	C56.9	Yes	Yes	0.2552	1.14	68	NA	SOC	52.0433	1:DECEASED	635f5335-b008-428e-b005-615776a6643f	NA	NA	NA	With Tumor	5.03008	1:PROGRESSION	NA	NA	White	No	1	Primary	Female	Matched	OV
ov_tcga_pan_can_atlas_2018	TCGA-25-1316	TCGA-25-1316-01	55	NA	NA	19	Ovarian Epithelial Tumor	OV	Serous Ovarian Cancer	1126	-20331	0	NA	NA	42.0489	1:DEAD WITH TUMOR	Not Hispanic Or Latino	3/27/09	0.6119	G3	No	C56.9	8441-03-01	C56.9	Yes	Yes	0.2659	0.72	17	NA	SOC	42.0489	1:DECEASED	58427bce-6b81-4083-aeda-25f59e292bbc	NA	NA	NA	With Tumor	9.07387	1:PROGRESSION	NA	NA	White	No	1	Primary	Female	Matched	OV
ov_tcga_pan_can_atlas_2018	TCGA-25-1317	TCGA-25-1317-01	66	NA	NA	27	Ovarian Epithelial Tumor	OV	Serous Ovarian Cancer	NA	-24199	0	NA	NA	2.00546	NA	Not Hispanic Or Latino	3/27/09	0.6608	G3	No	C56.9	8441-03-01	C56.9	Yes	No	NA	0.02	NA	NA	SOC	2.00546	1:DECEASED	78777a80-cc6c-46c9-a14a-837ac7943719	NA	NA	NA	NA	2.00546	0:CENSORED	NA	NA	White	No	1	Primary	Female	Matched	NA
ov_tcga_pan_can_atlas_2018	TCGA-25-1318	TCGA-25-1318-01	54	NA	NA	23	Ovarian Epithelial Tumor	OV	Serous Ovarian Cancer	1064	-19755	0	NA	NA	34.9804	1:DEAD WITH TUMOR	Not Hispanic Or Latino	3/27/09	0.6077	G3	No	C56.9	8441-03-01	C56.9	Yes	No	NA	0.11	NA	NA	SOC	34.9804	1:DECEASED	13319c20-02f6-4b5f-b24f-3d8f4084094c	NA	NA	NA	With Tumor	6.08213	1:PROGRESSION	NA	NA	White	No	1	Primary	Female	Matched	NA
ov_tcga_pan_can_atlas_2018	TCGA-25-1319	TCGA-25-1319-01	73	NA	NA	18	Ovarian Epithelial Tumor	OV	Serous Ovarian Cancer	1977	-26786	0	NA	NA	64.9965	NA	Not Hispanic Or Latino	3/27/09	0.5336	G3	No	C56.9	8441-03-01	C56.9	Yes	Yes	0.2663	1.5	60	NA	SOC	64.9965	1:DECEASED	914d8613-3c25-4a10-be50-28b42f4d3a5d	NA	NA	NA	NA	23.9997	1:PROGRESSION	NA	NA	White	No	1	Primary	Female	Matched	OV
ov_tcga_pan_can_atlas_2018	TCGA-25-1320	TCGA-25-1320-01	65	NA	NA	25	Ovarian Epithelial Tumor	OV	Serous Ovarian Cancer	1124	-24018	0	NA	NA	37.9722	1:DEAD WITH TUMOR	Not Hispanic Or Latino	3/27/09	0.654	G3	No	C56.9	8441-03-01	C56.9	Yes	No	0.3099	0.6	114	NA	SOC	37.9722	1:DECEASED	46395c3d-5e51-477f-946e-e58b87cc7baa	NA	NA	NA	With Tumor	13.9396	1:PROGRESSION	NA	NA	White	No	1	Primary	Female	Matched	NA
ov_tcga_pan_can_atlas_2018	TCGA-25-1321	TCGA-25-1321-01	65	NA	NA	24	Ovarian Epithelial Tumor	OV	Serous Ovarian Cancer	1033	-23987	0	14.9259	1:Recurred/Progressed	33.9613	1:DEAD WITH TUMOR	Not Hispanic Or Latino	3/27/09	0.747	G3	No	C56.9	8441-03-01	C56.9	Yes	No	0.3017	1.44	NA	NA	SOC	33.9613	1:DECEASED	6ad8bc89-d8e9-48c2-bc25-c8e51f972b4d	NA	NA	NA	With Tumor	14.9259	1:PROGRESSION	NA	NA	White	No	1	Primary	Female	Matched	NA
ov_tcga_pan_can_atlas_2018	TCGA-25-1322	TCGA-25-1322-01	62	NA	NA	17	Ovarian Epithelial Tumor	OV	Serous Ovarian Cancer	91	-22646	0	NA	NA	2.99175	1:DEAD WITH TUMOR	Not Hispanic Or Latino	3/27/09	0.4665	G3	No	C56.9	8441-03-01	C56.9	Yes	No	0.2894	0.68	NA	NA	SOC	2.99175	1:DECEASED	b520aae5-65a6-4b27-bc2a-10b02c7b1aeb	NA	NA	NA	With Tumor	2.99175	1:PROGRESSION	NA	NA	White	No	1	Primary	Female	Matched	NA
ov_tcga_pan_can_atlas_2018	TCGA-25-1323	TCGA-25-1323-01	72	NA	NA	24	Ovarian Epithelial Tumor	OV	Serous Ovarian Cancer	365	-26602	0	11.9999	1:Recurred/Progressed	12.9862	1:DEAD WITH TUMOR	Not Hispanic Or Latino	3/27/09	0.7192	G3	No	C56.9	8441-03-01	C56.9	Yes	Yes	0.2811	2.17	82	NA	SOC	12.9862	1:DECEASED	2ee36d9d-128b-4761-aa1a-a637da106f3d	NA	NA	NA	With Tumor	11.9999	1:PROGRESSION	NA	NA	White	No	1	Primary	Female	Matched	OV
ov_tcga_pan_can_atlas_2018	TCGA-25-1324	TCGA-25-1324-01	74	NA	NA	NA	Ovarian Epithelial Tumor	OV	Serous Ovarian Cancer	1035	-27090	0	NA	NA	34.027	NA	Not Hispanic Or Latino	3/27/09	NA	G3	No	C56.9	8441-03-01	C56.9	Yes	No	NA	0	NA	NA	SOC	34.027	1:DECEASED	c73244fd-d486-439f-a94f-fb0bd4e9ac8f	NA	NA	NA	NA	34.027	0:CENSORED	NA	NA	White	No	1	Primary	Female	Matched	NA
ov_tcga_pan_can_atlas_2018	TCGA-25-1326	TCGA-25-1326-01	61	NA	NA	NA	Ovarian Epithelial Tumor	OV	Serous Ovarian Cancer	945	-22339	0	NA	NA	41.0626	1:DEAD WITH TUMOR	Not Hispanic Or Latino	3/27/09	NA	G3	No	C56.9	8441-03-01	C56.9	Yes	No	0.3039	1.23	251	NA	SOC	41.0626	1:DECEASED	07a859fc-6f78-4905-9035-90e2403dbe8d	NA	NA	NA	With Tumor	13.019	1:PROGRESSION	NA	NA	White	No	1	Primary	Female	Matched	NA
ov_tcga_pan_can_atlas_2018	TCGA-25-1328	TCGA-25-1328-01	38	NA	NA	NA	Ovarian Epithelial Tumor	OV	Serous Ovarian Cancer	1979	-13911	0	NA	NA	66.0486	1:DEAD WITH TUMOR	Not Hispanic Or Latino	3/27/09	NA	G3	No	C56.9	8441-03-01	C56.9	Yes	No	0.2919	0.22	33	NA	SOC	66.0486	1:DECEASED	79fd602b-3e8e-4353-aa78-4f5f170b607d	NA	NA	NA	With Tumor	8.02183	1:PROGRESSION	NA	NA	White	No	1	Primary	Female	Matched	NA
ov_tcga_pan_can_atlas_2018	TCGA-25-1329	TCGA-25-1329-01	76	NA	NA	20	Ovarian Epithelial Tumor	OV	Serous Ovarian Cancer	90	-28093	0	NA	NA	15.0245	NA	Not Hispanic Or Latino	3/27/09	0.6876	G3	No	C56.9	8441-03-01	C56.9	Yes	Yes	0.3106	0.82	60	NA	SOC	15.0245	1:DECEASED	955c80be-53df-4565-9303-a7abf96a2f81	NA	NA	NA	NA	15.0245	0:CENSORED	NA	NA	White	NA	1	Primary	Female	Matched	OV
ov_tcga_pan_can_atlas_2018	TCGA-25-1623	TCGA-25-1623-01	71	NA	NA	11	Ovarian Epithelial Tumor	OV	Serous Ovarian Cancer	565	-26060	0	NA	NA	18.5751	1:DEAD WITH TUMOR	Not Hispanic Or Latino	2006-02-09	0.1862	G3	No	C56.9	8441-03-01	C56.9	Yes	No	NA	0	NA	NA	SOC	18.5751	1:DECEASED	808eb134-9c7d-43bb-b86c-2f3259193954	NA	NA	NA	With Tumor	11.2437	1:PROGRESSION	NA	NA	White	No	1	Primary	Female	Matched	NA
ov_tcga_pan_can_atlas_2018	TCGA-25-1625	TCGA-25-1625-01	66	NA	NA	5	Ovarian Epithelial Tumor	OV	Serous Ovarian Cancer	548	-24298	0	NA	NA	27.6161	1:DEAD WITH TUMOR	Not Hispanic Or Latino	2006-02-09	0.4	G3	No	C56.9	8441-03-01	C56.9	Yes	No	NA	0	NA	NA	SOC	27.6161	1:DECEASED	88d61634-913c-435a-8d25-e019c8dab7da	NA	NA	NA	With Tumor	17.293	1:PROGRESSION	NA	NA	White	No	1	Primary	Female	Matched	NA
ov_tcga_pan_can_atlas_2018	TCGA-25-1626	TCGA-25-1626-01	65	NA	NA	25	Ovarian Epithelial Tumor	OV	Serous Ovarian Cancer	481	-23932	0	NA	NA	17.03	1:DEAD WITH TUMOR	Not Hispanic Or Latino	2006-02-09	0.1219	G3	No	C56.9	8441-03-01	C56.9	Yes	No	NA	0.04	NA	NA	SOC	17.03	1:DECEASED	662d77d1-1a43-427a-813b-e11edd30868e	NA	NA	NA	With Tumor	10.4547	1:PROGRESSION	NA	NA	White	No	1	Primary	Female	Matched	NA
ov_tcga_pan_can_atlas_2018	TCGA-25-1627	TCGA-25-1627-01	73	NA	NA	11	Ovarian Epithelial Tumor	OV	Serous Ovarian Cancer	11	-26784	0	NA	NA	12.9533	NA	Not Hispanic Or Latino	2006-02-09	0.579	G3	No	C56.9	8441-03-01	C56.9	Yes	No	NA	1.01	NA	NA	SOC	12.9533	1:DECEASED	cbe3309e-9b7b-4f62-87b5-0f5ed4218ada	NA	NA	NA	NA	12.9533	0:CENSORED	NA	NA	White	No	1	Primary	Female	Matched	NA
ov_tcga_pan_can_atlas_2018	TCGA-25-1628	TCGA-25-1628-01	67	NA	NA	28	Ovarian Epithelial Tumor	OV	Serous Ovarian Cancer	627	-24488	0	NA	NA	20.6135	1:DEAD WITH TUMOR	Not Hispanic Or Latino	2006-02-09	0.3806	G3	No	C56.9	8441-03-01	C56.9	Yes	No	NA	0.53	NA	NA	SOC	20.6135	1:DECEASED	3f917550-89a6-404b-94df-938c99121411	NA	NA	NA	With Tumor	9.43551	1:PROGRESSION	NA	NA	White	No	1	Primary	Female	Matched	NA
ov_tcga_pan_can_atlas_2018	TCGA-25-1630	TCGA-25-1630-01	73	NA	NA	10	Ovarian Epithelial Tumor	OV	Serous Ovarian Cancer	239	-27006	0	38.2023	0:DiseaseFree	38.2023	NA	Not Hispanic Or Latino	2006-02-09	0.3297	G3	No	C56.9	8441-03-01	C56.9	Yes	No	NA	1.07	NA	NA	SOC	38.2023	1:DECEASED	263e85e2-7b6f-453f-8fd0-e5ea1409fece	NA	NA	NA	NA	38.2023	0:CENSORED	NA	NA	White	No	1	Primary	Female	Matched	NA
ov_tcga_pan_can_atlas_2018	TCGA-25-1631	TCGA-25-1631-01	73	NA	NA	8	Ovarian Epithelial Tumor	OV	Serous Ovarian Cancer	9	-26687	0	NA	NA	0.295887	0:ALIVE OR DEAD TUMOR FREE	Not Hispanic Or Latino	2006-02-09	0.3537	G3	No	C56.9	8441-03-01	C56.9	Yes	No	NA	NA	NA	NA	SOC	0.295887	1:DECEASED	6a1be87b-c4e0-4fd4-b050-50a245b22038	NA	NA	NA	Tumor Free	0.295887	0:CENSORED	NA	NA	White	No	1	Primary	Female	Matched	NA
ov_tcga_pan_can_atlas_2018	TCGA-25-1632	TCGA-25-1632-01	68	NA	NA	10	Ovarian Epithelial Tumor	OV	Serous Ovarian Cancer	1732	-24993	0	NA	NA	59.1446	1:DEAD WITH TUMOR	Not Hispanic Or Latino	2006-02-09	0.5371	G3	No	C56.9	8441-03-01	C56.9	Yes	No	NA	0.24	NA	NA	SOC	59.1446	1:DECEASED	c435627c-159d-4a6d-a819-30abac24bf4d	NA	NA	NA	With Tumor	17.6546	1:PROGRESSION	NA	NA	White	No	1	Primary	Female	Matched	NA
ov_tcga_pan_can_atlas_2018	TCGA-25-1633	TCGA-25-1633-01	64	NA	NA	20	Ovarian Epithelial Tumor	OV	Serous Ovarian Cancer	1843	-23407	0	20.2518	1:Recurred/Progressed	62.1692	1:DEAD WITH TUMOR	Not Hispanic Or Latino	2006-02-09	0.4293	G3	No	C56.9	8441-03-01	C56.9	Yes	No	NA	0	NA	NA	SOC	62.1692	1:DECEASED	20336269-5a5b-4ba7-8fe8-665a1f9af738	NA	NA	NA	With Tumor	20.2518	1:PROGRESSION	NA	NA	White	No	1	Primary	Female	Matched	NA
ov_tcga_pan_can_atlas_2018	TCGA-25-1634	TCGA-25-1634-01	75	NA	NA	29	Ovarian Epithelial Tumor	OV	Serous Ovarian Cancer	1081	-27749	0	12.493	1:Recurred/Progressed	35.8681	1:DEAD WITH TUMOR	Not Hispanic Or Latino	2006-02-09	0.7075	G3	No	C56.9	8441-03-01	C56.9	Yes	No	NA	0.06	NA	NA	SOC	35.8681	1:DECEASED	15556b28-c6bd-455a-87b6-4b7b3e33d0e4	NA	NA	NA	With Tumor	12.493	1:PROGRESSION	NA	NA	White	No	1	Primary	Female	Matched	NA
ov_tcga_pan_can_atlas_2018	TCGA-25-1635	TCGA-25-1635-01	71	NA	NA	21	Ovarian Epithelial Tumor	OV	Serous Ovarian Cancer	1558	-26200	0	20.1861	1:Recurred/Progressed	52.0433	1:DEAD WITH TUMOR	Not Hispanic Or Latino	2006-02-09	0.6064	G3	No	C56.9	8441-03-01	C56.9	Yes	No	NA	0.32	NA	NA	SOC	52.0433	1:DECEASED	bc2591b0-65d7-48c3-a5cc-783f67b65869	NA	NA	NA	With Tumor	20.1861	1:PROGRESSION	NA	NA	White	No	1	Primary	Female	Matched	NA
ov_tcga_pan_can_atlas_2018	TCGA-25-1870	TCGA-25-1870-01	59	NA	NA	25	Ovarian Epithelial Tumor	OV	Serous Ovarian Cancer	455	-21550	0	NA	NA	14.9587	1:DEAD WITH TUMOR	Not Hispanic Or Latino	2006-02-09	0.7359	G3	No	C56.9	8441-03-01	C56.9	Yes	No	NA	NA	NA	NA	SOC	14.9587	1:DECEASED	15f1a992-0724-4d76-a71a-702ac7753a41	NA	NA	NA	With Tumor	7.98895	1:PROGRESSION	NA	NA	White	No	1	Primary	Female	Matched	NA
ov_tcga_pan_can_atlas_2018	TCGA-25-1871	TCGA-25-1871-01	70	NA	NA	28	Ovarian Epithelial Tumor	OV	Serous Ovarian Cancer	760	-25627	0	NA	NA	24.986	1:DEAD WITH TUMOR	Not Hispanic Or Latino	2006-02-09	0.7173	G3	No	C56.9	8441-03-01	C56.9	Yes	No	NA	NA	NA	NA	SOC	24.986	1:DECEASED	ff844242-7559-4b07-b09e-69ea40e5ac6b	NA	NA	NA	With Tumor	7.56156	1:PROGRESSION	NA	NA	White	No	1	Primary	Female	Matched	NA
ov_tcga_pan_can_atlas_2018	TCGA-25-1877	TCGA-25-1877-01	81	NA	NA	22	Ovarian Epithelial Tumor	OV	Serous Ovarian Cancer	549	-29615	0	18.0491	1:Recurred/Progressed	23.9997	1:DEAD WITH TUMOR	Not Hispanic Or Latino	2006-02-09	0.8503	G3	No	C56.9	8441-03-01	C56.9	Yes	No	NA	NA	NA	NA	SOC	23.9997	1:DECEASED	077079c3-6877-467b-b9cc-5c650aae4f07	NA	NA	NA	With Tumor	18.0491	1:PROGRESSION	NA	NA	White	No	1	Primary	Female	Matched	NA
ov_tcga_pan_can_atlas_2018	TCGA-25-1878	TCGA-25-1878-01	60	NA	NA	22	Ovarian Epithelial Tumor	OV	Serous Ovarian Cancer	2587	-22035	0	31.9229	1:Recurred/Progressed	85.0511	1:DEAD WITH TUMOR	Not Hispanic Or Latino	2006-02-09	0.411	G3	No	C56.9	8441-03-01	C56.9	Yes	No	NA	NA	NA	NA	SOC	85.0511	1:DECEASED	9bdbaccf-b43b-4ec3-8b9b-dff65215eb00	NA	NA	NA	With Tumor	31.9229	1:PROGRESSION	NA	NA	White	No	1	Primary	Female	Matched	NA
ov_tcga_pan_can_atlas_2018	TCGA-25-2042	TCGA-25-2042-01	60	NA	NA	7	Ovarian Epithelial Tumor	OV	Serous Ovarian Cancer	396	-22127	0	NA	NA	13.019	1:DEAD WITH TUMOR	Not Hispanic Or Latino	11/20/09	0.3905	G3	No	C56.9	8441-03-01	C56.9	Yes	No	0.2777	0.41	114	NA	SOC	13.019	1:DECEASED	818dc159-aba4-46bc-a4ed-68ee0f8c4461	NA	NA	NA	With Tumor	13.019	1:PROGRESSION	NA	NA	American Indian or Alaska Native	No	1	Primary	Female	Matched	NA
ov_tcga_pan_can_atlas_2018	TCGA-25-2391	TCGA-25-2391-01	57	NA	NA	5	Ovarian Epithelial Tumor	OV	Serous Ovarian Cancer	1492	-20939	0	49.0515	0:DiseaseFree	49.0515	0:ALIVE OR DEAD TUMOR FREE	Not Hispanic Or Latino	2001-05-10	0.3514	G3	No	C56.9	8441-03-01	C56.9	Yes	Yes	0.2856	0.75	74	NA	SOC	49.0515	1:DECEASED	f5033d52-ec36-4e67-88d8-b6d898b81b2f	NA	NA	NA	Tumor Free	49.0515	0:CENSORED	NA	NA	White	No	1	Primary	Female	Matched	OV
ov_tcga_pan_can_atlas_2018	TCGA-25-2392	TCGA-25-2392-01	75	NA	NA	22	Ovarian Epithelial Tumor	OV	Serous Ovarian Cancer	31	-27667	0	NA	NA	1.01917	NA	Not Hispanic Or Latino	2001-05-10	0.5644	G3	No	C56.9	8441-03-01	C56.9	Yes	Yes	0.2836	0.37	113	NA	SOC	1.01917	1:DECEASED	7413c891-f74e-456f-bc70-69c83fb53c70	NA	NA	NA	NA	1.01917	0:CENSORED	NA	NA	White	No	1	Primary	Female	Matched	OV
ov_tcga_pan_can_atlas_2018	TCGA-25-2393	TCGA-25-2393-01	81	NA	NA	13	Ovarian Epithelial Tumor	OV	Serous Ovarian Cancer	1157	-29585	0	NA	NA	38.0379	1:DEAD WITH TUMOR	Not Hispanic Or Latino	2001-05-10	0.5048	G3	No	C56.9	8441-03-01	C56.9	Yes	Yes	0.2885	0.67	72	NA	SOC	38.0379	1:DECEASED	b4b49027-7815-4813-9769-a3fe3a26a37a	NA	NA	NA	With Tumor	10.0273	1:PROGRESSION	NA	NA	White	No	1	Primary	Female	Matched	OV
ov_tcga_pan_can_atlas_2018	TCGA-25-2396	TCGA-25-2396-01	71	NA	NA	14	Ovarian Epithelial Tumor	OV	Serous Ovarian Cancer	92	-26145	0	NA	NA	3.02462	NA	Not Hispanic Or Latino	2001-05-10	0.4615	G3	No	C56.9	8441-03-01	C56.9	Yes	Yes	0.1698	0.43	31	NA	SOC	3.02462	1:DECEASED	6264e699-d40b-4ebc-b443-0a0edcb220dc	NA	NA	NA	NA	3.02462	0:CENSORED	NA	NA	White	No	1	Primary	Female	Matched	OV
ov_tcga_pan_can_atlas_2018	TCGA-25-2397	TCGA-25-2397-01	59	NA	NA	4	Ovarian Epithelial Tumor	OV	Serous Ovarian Cancer	365	-21581	0	NA	NA	11.9999	NA	Not Hispanic Or Latino	2001-05-10	0.4692	G3	No	C56.9	8441-03-01	C56.9	Yes	Yes	0.2804	1.07	121	NA	SOC	11.9999	1:DECEASED	4c099644-047c-42a3-8187-bfcbfe6662e4	NA	NA	NA	NA	11.9999	0:CENSORED	NA	NA	White	No	1	Primary	Female	Matched	OV
ov_tcga_pan_can_atlas_2018	TCGA-25-2398	TCGA-25-2398-01	71	NA	NA	19	Ovarian Epithelial Tumor	OV	Serous Ovarian Cancer	1369	-26267	0	18.9697	1:Recurred/Progressed	45.0077	1:DEAD WITH TUMOR	Not Hispanic Or Latino	2001-05-10	0.5771	G3	No	C56.9	8441-03-01	C56.9	Yes	No	0.2864	0.34	182	NA	SOC	45.0077	1:DECEASED	fd4740db-76a8-4362-be71-7b609479bb67	NA	NA	NA	With Tumor	18.9697	1:PROGRESSION	NA	NA	White	No	1	Primary	Female	Matched	NA
ov_tcga_pan_can_atlas_2018	TCGA-25-2399	TCGA-25-2399-01	80	NA	NA	8	Ovarian Epithelial Tumor	OV	Serous Ovarian Cancer	608	-29373	0	NA	NA	19.9888	1:DEAD WITH TUMOR	Not Hispanic Or Latino	2001-05-10	0.2357	G3	No	C56.9	8441-03-01	C56.9	Yes	Yes	0.2731	0.17	49	NA	SOC	19.9888	1:DECEASED	ad2b1a0a-153f-483d-b228-5763eba3f6cc	NA	NA	NA	With Tumor	7.98895	1:PROGRESSION	NA	NA	White	No	1	Primary	Female	Matched	OV
ov_tcga_pan_can_atlas_2018	TCGA-25-2400	TCGA-25-2400-01	76	NA	NA	22	Ovarian Epithelial Tumor	OV	Serous Ovarian Cancer	1278	-27789	0	18.9697	1:Recurred/Progressed	42.016	1:DEAD WITH TUMOR	Not Hispanic Or Latino	2001-05-10	0.5945	G3	No	C56.9	8441-03-01	C56.9	Yes	Yes	0.2866	0.97	93	NA	SOC	42.016	1:DECEASED	5c127332-5ca0-45f1-a5ac-4876ad94e491	NA	NA	NA	With Tumor	18.9697	1:PROGRESSION	NA	NA	White	No	1	Primary	Female	Matched	OV
ov_tcga_pan_can_atlas_2018	TCGA-25-2401	TCGA-25-2401-01	64	NA	NA	8	Ovarian Epithelial Tumor	OV	Serous Ovarian Cancer	90	-23711	0	NA	NA	2.95887	NA	Not Hispanic Or Latino	2001-05-10	0.3979	G3	No	C56.9	8441-03-01	C56.9	Yes	No	0.2745	0.11	75	NA	SOC	2.95887	1:DECEASED	3bc8a74f-49bd-46b6-a3a4-68ca838e83c6	NA	NA	NA	NA	2.95887	0:CENSORED	NA	NA	White	No	1	Primary	Female	Matched	NA
ov_tcga_pan_can_atlas_2018	TCGA-25-2404	TCGA-25-2404-01	38	NA	NA	15	Ovarian Epithelial Tumor	OV	Serous Ovarian Cancer	883	-14184	0	14.0053	1:Recurred/Progressed	29.0298	1:DEAD WITH TUMOR	Not Hispanic Or Latino	2001-05-10	0.5418	G3	No	C56.9	8441-03-01	C56.9	Yes	Yes	0.2653	0.07	58	NA	SOC	29.0298	1:DECEASED	22178c3c-6b04-46d8-8041-dc83fa195029	NA	NA	NA	With Tumor	14.0053	1:PROGRESSION	NA	NA	American Indian or Alaska Native	No	1	Primary	Female	Matched	OV
ov_tcga_pan_can_atlas_2018	TCGA-25-2408	TCGA-25-2408-01	37	NA	NA	6	Ovarian Epithelial Tumor	OV	Serous Ovarian Cancer	943	-13606	0	NA	NA	31.0024	1:DEAD WITH TUMOR	Not Hispanic Or Latino	2001-05-10	0.1854	G2	No	C56.9	8441-03-01	C56.9	Yes	No	0.2636	0.03	17	NA	SOC	31.0024	1:DECEASED	fdd4adb8-9295-480a-9352-305b5eb51187	NA	NA	NA	With Tumor	10.9807	1:PROGRESSION	NA	NA	White	No	1	Primary	Female	Matched	NA
ov_tcga_pan_can_atlas_2018	TCGA-25-2409	TCGA-25-2409-01	71	NA	NA	NA	Ovarian Epithelial Tumor	OV	Serous Ovarian Cancer	821	-26267	0	NA	NA	26.9915	1:DEAD WITH TUMOR	Not Hispanic Or Latino	2001-05-10	NA	G3	No	C56.9	8441-03-01	C56.9	Yes	No	0.2996	0.25	28	NA	SOC	26.9915	1:DECEASED	dce71741-ccbe-40b7-a0b8-2048d07187a4	NA	NA	NA	With Tumor	9.99441	1:PROGRESSION	NA	NA	White	No	1	Primary	Female	Matched	NA
gbm_tcga_pan_can_atlas_2018	TCGA-26-1438	TCGA-26-1438-01	36	NA	NA	4	Glioblastoma	GBM	Glioblastoma Multiforme	305	-13489	0	NA	NA	10.0273	0:ALIVE OR DEAD TUMOR FREE	Not Hispanic Or Latino	2006-02-09	0.1549	NA	No	C71.9	9440-03-01	C71.9	Yes	No	NA	NA	NA	NA	GBM	10.0273	0:LIVING	17dffffc-65d6-4209-9075-18a441001f0f	NA	NA	NA	With Tumor	5.19446	1:PROGRESSION	NA	NA	White	Yes	1	Primary	Male	Matched	NA
gbm_tcga_pan_can_atlas_2018	TCGA-26-1439	TCGA-26-1439-01	63	NA	NA	26	Glioblastoma	GBM	Glioblastoma Multiforme	NA	-23302	0	NA	NA	13.8738	1:DEAD WITH TUMOR	Not Hispanic Or Latino	12/27/10	0.3529	NA	No	C71.9	9440-03-01	C71.9	Yes	No	0.2868	0.13	40	NA	GBM	13.8738	1:DECEASED	a6312802-12ad-4545-8109-178a7ebd618f	NA	NA	NA	With Tumor	9.33688	1:PROGRESSION	NA	NA	White	Yes	1	Primary	Male	Matched	NA
gbm_tcga_pan_can_atlas_2018	TCGA-26-1440	TCGA-26-1440-01	48	NA	NA	8	Glioblastoma	GBM	Glioblastoma Multiforme	296	-17684	0	NA	NA	9.7314	0:ALIVE OR DEAD TUMOR FREE	Not Hispanic Or Latino	2006-02-09	0.2841	NA	No	C71.9	9440-03-01	C71.9	Yes	No	NA	0.26	NA	NA	GBM	9.7314	0:LIVING	9b775a6a-242a-4bfa-818d-d2d2f5bac5bf	NA	NA	NA	With Tumor	7.66019	1:PROGRESSION	NA	NA	White	Yes	1	Primary	Male	Matched	NA
gbm_tcga_pan_can_atlas_2018	TCGA-26-1442	TCGA-26-1442-01	43	NA	NA	1	Glioblastoma	GBM	Glioblastoma Multiforme	953	-15950	0	NA	NA	31.3312	0:ALIVE OR DEAD TUMOR FREE	Not Hispanic Or Latino	2007-05-11	0.0763	NA	No	C71.9	9440-03-01	C71.9	Yes	Yes	0.2846	0.02	40	NA	GBM	31.3312	0:LIVING	c29d73c0-c885-4105-bf74-38e9178e71c9	NA	NA	NA	With Tumor	31.3312	0:CENSORED	NA	NA	White	Yes	1	Primary	Male	Matched	GBM_IDHmut-non-codel
gbm_tcga_pan_can_atlas_2018	TCGA-26-1443	TCGA-26-1443-01	60	NA	NA	4	Glioblastoma	GBM	Glioblastoma Multiforme	217	-21990	0	NA	NA	7.13417	0:ALIVE OR DEAD TUMOR FREE	Not Hispanic Or Latino	5/18/09	0.1231	NA	No	C71.9	9440-03-01	C71.9	Yes	No	NA	0.17	NA	NA	GBM	7.13417	0:LIVING	e4aafd82-fd32-4a52-96fe-21a21297849f	NA	NA	NA	With Tumor	7.13417	1:PROGRESSION	NA	NA	White	Yes	1	Primary	Female	Matched	NA
gbm_tcga_pan_can_atlas_2018	TCGA-26-1799	TCGA-26-1799-01	68	NA	NA	6	Glioblastoma	GBM	Glioblastoma Multiforme	285	-25171	0	NA	NA	9.36976	1:DEAD WITH TUMOR	Not Hispanic Or Latino	9/22/09	0.1303	NA	No	C71.9	9440-03-01	C71.9	Yes	No	0.2817	0.02	72	NA	GBM	9.36976	1:DECEASED	ff61d536-b505-47e7-9d3c-a7252e9037a1	NA	NA	NA	With Tumor	7.00266	1:PROGRESSION	NA	NA	White	Yes	1	Primary	Male	Matched	NA
gbm_tcga_pan_can_atlas_2018	TCGA-26-5132	TCGA-26-5132-01	74	NA	NA	6	Glioblastoma	GBM	Glioblastoma Multiforme	286	-27196	0	NA	NA	9.40264	0:ALIVE OR DEAD TUMOR FREE	Not Hispanic Or Latino	12/21/10	0.1706	NA	No	C71.9	9440-03-01	C71.9	Yes	Yes	0.26	0.25	44	NA	GBM	9.40264	0:LIVING	2c5fa2d4-8e35-42e4-8bca-9fb3371a19c8	NA	NA	NA	Tumor Free	9.40264	0:CENSORED	NA	NA	White	Yes	1	Primary	Male	Matched	GBM_IDHwt
gbm_tcga_pan_can_atlas_2018	TCGA-26-5133	TCGA-26-5133-01	59	NA	NA	9	Glioblastoma	GBM	Glioblastoma Multiforme	452	-21560	0	NA	NA	14.8601	0:ALIVE OR DEAD TUMOR FREE	Not Hispanic Or Latino	12/21/10	0.3657	NA	No	C71.9	9440-03-01	C71.9	Yes	Yes	0.2808	0.38	35	NA	GBM	14.8601	0:LIVING	a28b256e-e085-467d-bdba-5c39718012d7	NA	NA	NA	Tumor Free	12.1643	1:PROGRESSION	NA	NA	White	Yes	1	Primary	Male	Matched	GBM_IDHwt
gbm_tcga_pan_can_atlas_2018	TCGA-26-5134	TCGA-26-5134-01	74	NA	NA	3	Glioblastoma	GBM	Glioblastoma Multiforme	167	-27111	0	NA	NA	5.49035	0:ALIVE OR DEAD TUMOR FREE	Not Hispanic Or Latino	12/27/10	0.0802	NA	No	C71.9	9440-03-01	C71.9	Yes	Yes	0.2619	0.12	48	NA	GBM	5.49035	0:LIVING	20bad0d5-3135-49a4-a119-fa7a1e56fd1b	NA	NA	NA	Tumor Free	5.49035	0:CENSORED	NA	NA	White	Yes	1	Primary	Male	Matched	GBM_IDHwt
gbm_tcga_pan_can_atlas_2018	TCGA-26-5135	TCGA-26-5135-01	72	NA	NA	4	Glioblastoma	GBM	Glioblastoma Multiforme	NA	-26490	0	NA	NA	8.87662	NA	Not Hispanic Or Latino	12/27/10	0.1076	NA	No	C71.9	9440-03-01	C71.9	Yes	Yes	0.2701	0.07	49	NA	GBM	8.87662	1:DECEASED	69d56f2d-6924-409b-9d1e-c8d69b400270	NA	NA	NA	NA	8.87662	0:CENSORED	NA	NA	White	NA	1	Primary	Female	Matched	GBM_IDHwt
gbm_tcga_pan_can_atlas_2018	TCGA-26-5136	TCGA-26-5136-01	78	NA	NA	11	Glioblastoma	GBM	Glioblastoma Multiforme	37	-28496	0	NA	NA	18.9697	1:DEAD WITH TUMOR	Not Hispanic Or Latino	12/27/10	0.2792	NA	No	C71.9	9440-03-01	C71.9	Yes	Yes	0.2724	0.21	43	NA	GBM	18.9697	1:DECEASED	34f216fb-09dc-48af-9e09-7d12cc07c1f7	NA	NA	NA	NA	18.9697	1:PROGRESSION	NA	NA	White	NA	1	Primary	Female	Matched	GBM_IDHwt
gbm_tcga_pan_can_atlas_2018	TCGA-26-5139	TCGA-26-5139-01	65	NA	NA	5	Glioblastoma	GBM	Glioblastoma Multiforme	48	-23782	0	NA	NA	1.57806	0:ALIVE OR DEAD TUMOR FREE	Not Hispanic Or Latino	12/27/10	0.1296	NA	No	C71.9	9440-03-01	C71.9	Yes	Yes	0.2619	0.01	45	NA	GBM	1.57806	0:LIVING	d73ca945-b60b-4b5c-ac53-7ef2602a4951	NA	NA	NA	With Tumor	1.57806	0:CENSORED	NA	NA	White	No	1	Primary	Female	Matched	GBM_IDHwt
gbm_tcga_pan_can_atlas_2018	TCGA-26-6173	TCGA-26-6173-01	57	NA	NA	9	Glioblastoma	GBM	Glioblastoma Multiforme	241	-21093	0	NA	NA	7.9232	0:ALIVE OR DEAD TUMOR FREE	Not Hispanic Or Latino	2005-02-11	0.2736	NA	No	C71.9	9440-03-01	C71.9	Yes	No	0.3109	0	29	NA	GBM	7.9232	0:LIVING	60e69f41-571e-4a1b-ae75-9d49eed620ca	NA	NA	NA	Tumor Free	7.9232	0:CENSORED	NA	NA	White	Yes	1	Primary	Male	Matched	NA
gbm_tcga_pan_can_atlas_2018	TCGA-26-6174	TCGA-26-6174-01	65	NA	NA	3	Glioblastoma	GBM	Glioblastoma Multiforme	71	-23884	0	NA	NA	2.33422	0:ALIVE OR DEAD TUMOR FREE	Not Hispanic Or Latino	2005-02-11	0.1127	NA	No	C71.9	9440-03-01	C71.9	Yes	No	0.3127	0	83	NA	GBM	2.33422	0:LIVING	4b606edf-07fc-4665-a7cd-a794004e5aca	NA	NA	NA	NA	2.33422	0:CENSORED	NA	NA	White	Yes	1	Primary	Female	Matched	NA
gbm_tcga_pan_can_atlas_2018	TCGA-26-A7UX	TCGA-26-A7UX-01	47	NA	NA	4	Glioblastoma	GBM	Glioblastoma Multiforme	588	-17365	0	NA	NA	19.3313	0:ALIVE OR DEAD TUMOR FREE	Not Hispanic Or Latino	2002-05-14	0.1198	NA	No	C71.9	9440-03-01	C71.9	Yes	No	0.3336	0.01	34	Yes	GBM	19.3313	0:LIVING	5F9BAF9B-6D2D-495A-83A1-77F7E4CB9CCD	NA	NA	NA	With Tumor	13.3807	1:PROGRESSION	NA	No	Black or African American	Yes	1	Primary	Male	Matched	NA
gbm_tcga_pan_can_atlas_2018	TCGA-27-1830	TCGA-27-1830-01	57	NA	NA	9	Glioblastoma	GBM	Glioblastoma Multiforme	146	-21131	0	NA	NA	5.06296	1:DEAD WITH TUMOR	Not Hispanic Or Latino	2010-02-09	0.2246	NA	No	C71.9	9440-03-01	C71.9	Yes	Yes	0.2786	0.03	43	NA	GBM	5.06296	1:DECEASED	6e72d2e2-96fe-4fbb-9fe6-39ec28753eb6	NA	NA	NA	With Tumor	4.07667	1:PROGRESSION	NA	NA	White	Yes	1	Primary	Male	Matched	GBM_IDHwt
gbm_tcga_pan_can_atlas_2018	TCGA-27-1831	TCGA-27-1831-01	66	NA	NA	3	Glioblastoma	GBM	Glioblastoma Multiforme	505	-24447	0	NA	NA	16.6026	1:DEAD WITH TUMOR	Not Hispanic Or Latino	2003-12-10	0.0977	NA	No	C71.9	9440-03-01	C71.9	Yes	Yes	0.2721	0.01	51	NA	GBM	16.6026	1:DECEASED	f45f4a30-6b4c-4f15-9140-959d6a25a45f	NA	NA	NA	With Tumor	4.73419	1:PROGRESSION	NA	NA	White	Yes	1	Primary	Male	Matched	GBM_IDHwt
gbm_tcga_pan_can_atlas_2018	TCGA-27-1832	TCGA-27-1832-01	59	NA	NA	7	Glioblastoma	GBM	Glioblastoma Multiforme	0	-21678	0	NA	NA	9.86291	1:DEAD WITH TUMOR	Not Hispanic Or Latino	2010-02-09	0.1973	NA	No	C71.9	9440-03-01	C71.9	Yes	Yes	0.2741	0.02	30	NA	GBM	9.86291	1:DECEASED	dd76930a-1678-4b70-9864-730534174d41	NA	NA	NA	With Tumor	5.78624	1:PROGRESSION	NA	NA	White	Yes	1	Primary	Female	Matched	GBM_IDHwt
gbm_tcga_pan_can_atlas_2018	TCGA-27-1833	TCGA-27-1833-01	67	NA	NA	9	Glioblastoma	GBM	Glioblastoma Multiforme	555	-24592	0	NA	NA	24.2299	1:DEAD WITH TUMOR	Not Hispanic Or Latino	2010-02-09	0.1865	NA	No	C71.9	9440-03-01	C71.9	Yes	No	0.2748	0.03	54	NA	GBM	24.2299	1:DECEASED	f40e45c8-2042-4844-99b5-b629f20afd58	NA	NA	NA	With Tumor	15.419	1:PROGRESSION	NA	NA	White	Yes	1	Primary	Female	Matched	NA
gbm_tcga_pan_can_atlas_2018	TCGA-27-1834	TCGA-27-1834-01	56	NA	NA	7	Glioblastoma	GBM	Glioblastoma Multiforme	1008	-20568	0	NA	NA	40.5365	1:DEAD WITH TUMOR	Not Hispanic Or Latino	2010-02-09	0.3138	NA	No	C71.9	9440-03-01	C71.9	Yes	Yes	0.2731	0.42	44	NA	GBM	40.5365	1:DECEASED	7340f325-579f-4b90-96aa-3a7b362129ca	NA	NA	NA	With Tumor	11.0136	1:PROGRESSION	NA	NA	White	Yes	1	Primary	Male	Matched	GBM_IDHwt
gbm_tcga_pan_can_atlas_2018	TCGA-27-1835	TCGA-27-1835-01	53	NA	NA	9	Glioblastoma	GBM	Glioblastoma Multiforme	648	-19444	0	NA	NA	21.3039	1:DEAD WITH TUMOR	Not Hispanic Or Latino	2003-12-10	0.1947	NA	No	C71.9	9440-03-01	C71.9	Yes	Yes	0.2676	0.15	65	NA	GBM	21.3039	1:DECEASED	987cb702-057b-4198-8ef3-9cf6a9c51989	NA	NA	NA	With Tumor	5.16159	1:PROGRESSION	NA	NA	White	Yes	1	Primary	Female	Matched	GBM_IDHwt
gbm_tcga_pan_can_atlas_2018	TCGA-27-1836	TCGA-27-1836-01	33	NA	NA	2	Glioblastoma	GBM	Glioblastoma Multiforme	NA	-12060	0	NA	NA	30.049	1:DEAD WITH TUMOR	Not Hispanic Or Latino	2003-12-10	0.0682	NA	No	C71.9	9440-03-01	C71.9	Yes	No	0.2655	1.96	38	NA	GBM	30.049	1:DECEASED	4d18f820-6396-46ae-b5d6-4ba446279be8	NA	NA	NA	With Tumor	5.65473	1:PROGRESSION	NA	NA	White	Yes	1	Primary	Female	Matched	NA
gbm_tcga_pan_can_atlas_2018	TCGA-27-1837	TCGA-27-1837-01	36	NA	NA	4	Glioblastoma	GBM	Glioblastoma Multiforme	427	-13368	0	NA	NA	14.0382	1:DEAD WITH TUMOR	Not Hispanic Or Latino	2003-12-10	0.1026	NA	No	C71.9	9440-03-01	C71.9	Yes	Yes	0.2742	0.02	35	NA	GBM	14.0382	1:DECEASED	bc7a0c8f-c1c1-447c-8019-389e52525081	NA	NA	NA	With Tumor	4.47118	1:PROGRESSION	NA	NA	White	Yes	1	Primary	Male	Matched	GBM_IDHwt
gbm_tcga_pan_can_atlas_2018	TCGA-27-1838	TCGA-27-1838-01	59	NA	NA	7	Glioblastoma	GBM	Glioblastoma Multiforme	350	-21706	0	NA	NA	11.5067	1:DEAD WITH TUMOR	Not Hispanic Or Latino	2003-12-10	0.2029	NA	No	C71.9	9440-03-01	C71.9	Yes	No	0.2732	0.27	93	NA	GBM	11.5067	1:DECEASED	6fc6b9ca-84d8-4647-bbc8-c5ab472b1c02	NA	NA	NA	With Tumor	3.91229	1:PROGRESSION	NA	NA	White	Yes	1	Primary	Female	Matched	NA
gbm_tcga_pan_can_atlas_2018	TCGA-27-2518	TCGA-27-2518-01	52	NA	NA	6	Glioblastoma	GBM	Glioblastoma Multiforme	753	-19130	0	NA	NA	24.7559	1:DEAD WITH TUMOR	Not Hispanic Or Latino	2003-12-10	0.1277	NA	No	C71.9	9440-03-01	C71.9	Yes	No	0.2677	0.02	40	NA	GBM	24.7559	1:DECEASED	d3d27286-73e1-4cdd-914a-34c210fd6398	NA	NA	NA	With Tumor	17.7204	1:PROGRESSION	NA	NA	White	Yes	1	Primary	Male	Matched	NA
gbm_tcga_pan_can_atlas_2018	TCGA-27-2519	TCGA-27-2519-01	48	NA	NA	10	Glioblastoma	GBM	Glioblastoma Multiforme	316	-17715	0	NA	NA	18.082	1:DEAD WITH TUMOR	Not Hispanic Or Latino	2003-12-10	0.2397	NA	No	C71.9	9440-03-01	C71.9	Yes	Yes	0.2674	0.22	41	NA	GBM	18.082	1:DECEASED	6ff96a7e-1b96-4530-b8a8-7f2e9e541955	NA	NA	NA	With Tumor	8.41635	1:PROGRESSION	NA	NA	White	Yes	1	Primary	Male	Matched	GBM_IDHwt
gbm_tcga_pan_can_atlas_2018	TCGA-27-2521	TCGA-27-2521-01	34	NA	NA	5	Glioblastoma	GBM	Glioblastoma Multiforme	316	-12685	0	NA	NA	16.7669	1:DEAD WITH TUMOR	Not Hispanic Or Latino	2003-12-10	0.1975	NA	No	C71.9	9440-03-01	C71.9	Yes	Yes	0.2704	0.37	55	NA	GBM	16.7669	1:DECEASED	4776b959-d5f5-41ad-ab39-dba6031f6884	NA	NA	NA	With Tumor	16.7669	1:PROGRESSION	NA	NA	White	Yes	1	Primary	Male	Matched	GBM_IDHmut-non-codel
gbm_tcga_pan_can_atlas_2018	TCGA-27-2523	TCGA-27-2523-01	63	NA	NA	3	Glioblastoma	GBM	Glioblastoma Multiforme	489	-23034	0	NA	NA	16.0765	1:DEAD WITH TUMOR	Not Hispanic Or Latino	2003-12-10	0.1277	NA	No	C71.9	9440-03-01	C71.9	Yes	Yes	0.2726	0.28	43	NA	GBM	16.0765	1:DECEASED	737b35e1-d668-4fce-9b6e-76946c7952b6	NA	NA	NA	With Tumor	13.2163	1:PROGRESSION	NA	NA	White	Yes	1	Primary	Male	Matched	GBM_IDHwt
gbm_tcga_pan_can_atlas_2018	TCGA-27-2524	TCGA-27-2524-01	56	NA	NA	10	Glioblastoma	GBM	Glioblastoma Multiforme	231	-20555	0	NA	NA	7.59444	1:DEAD WITH TUMOR	Not Hispanic Or Latino	2003-12-10	0.3069	NA	No	C71.9	9440-03-01	C71.9	Yes	Yes	0.2698	0.1	38	NA	GBM	7.59444	1:DECEASED	a597bfa8-8c4d-4f8e-9d85-8a9fdc2c56ff	NA	NA	NA	With Tumor	7.59444	1:PROGRESSION	NA	NA	White	Yes	1	Primary	Male	Matched	GBM_IDHwt
gbm_tcga_pan_can_atlas_2018	TCGA-27-2526	TCGA-27-2526-01	79	NA	NA	8	Glioblastoma	GBM	Glioblastoma Multiforme	87	-28977	0	NA	NA	2.86024	1:DEAD WITH TUMOR	Not Hispanic Or Latino	3/15/10	0.1816	NA	No	C71.9	9440-03-01	C71.9	Yes	Yes	0.2712	0.11	44	NA	GBM	2.86024	1:DECEASED	69d0a566-5fbf-45f6-a240-649b06868e27	NA	NA	NA	With Tumor	2.86024	1:PROGRESSION	NA	NA	White	No	1	Primary	Female	Matched	GBM_IDHwt
gbm_tcga_pan_can_atlas_2018	TCGA-27-2527	TCGA-27-2527-01	81	NA	NA	6	Glioblastoma	GBM	Glioblastoma Multiforme	438	-29619	0	NA	NA	14.3998	1:DEAD WITH TUMOR	Not Hispanic Or Latino	3/15/10	0.1248	NA	No	C71.9	9440-03-01	C71.9	Yes	No	0.2598	0	56	NA	GBM	14.3998	1:DECEASED	a61e88cd-5121-4e6e-9319-2978071547c3	NA	NA	NA	With Tumor	14.3998	1:PROGRESSION	NA	NA	White	Yes	1	Primary	Male	Matched	NA
gbm_tcga_pan_can_atlas_2018	TCGA-27-2528	TCGA-27-2528-01	62	NA	NA	5	Glioblastoma	GBM	Glioblastoma Multiforme	480	-22867	0	NA	NA	15.7806	1:DEAD WITH TUMOR	Not Hispanic Or Latino	3/15/10	0.1132	NA	No	C71.9	9440-03-01	C71.9	Yes	Yes	0.2737	0.03	53	NA	GBM	15.7806	1:DECEASED	be3a7ef3-34ed-40e1-9d9c-187940596b26	NA	NA	NA	With Tumor	2.3671	1:PROGRESSION	NA	NA	White	Yes	1	Primary	Male	Matched	GBM_IDHwt
gbm_tcga_pan_can_atlas_2018	TCGA-28-1746	TCGA-28-1746-01	77	NA	NA	7	Glioblastoma	GBM	Glioblastoma Multiforme	6	-28302	0	NA	NA	0.197258	0:ALIVE OR DEAD TUMOR FREE	Not Hispanic Or Latino	11/30/09	0.1924	NA	No	C71.9	9440-03-01	C71.9	Yes	No	0.2846	0.07	63	NA	GBM	0.197258	0:LIVING	c5718c27-cef6-4612-a7cc-42d0e0c51a1a	NA	NA	NA	NA	0.197258	0:CENSORED	NA	NA	White	Yes	1	Primary	Female	Matched	NA
gbm_tcga_pan_can_atlas_2018	TCGA-28-1747	TCGA-28-1747-01	44	NA	NA	3	Glioblastoma	GBM	Glioblastoma Multiforme	77	-16301	0	NA	NA	2.53148	NA	Not Hispanic Or Latino	2003-03-10	0.1092	NA	No	C71.9	9440-03-01	C71.9	Yes	Yes	0.2715	0.05	43	NA	GBM	2.53148	1:DECEASED	35a7e49e-747b-45ce-9a07-3a5faba0ca94	NA	NA	NA	NA	2.53148	0:CENSORED	NA	NA	White	Yes	1	Primary	Male	Matched	GBM_IDHwt
gbm_tcga_pan_can_atlas_2018	TCGA-28-1749	TCGA-28-1749-01	73	NA	NA	8	Glioblastoma	GBM	Glioblastoma Multiforme	280	-26765	0	NA	NA	9.20538	0:ALIVE OR DEAD TUMOR FREE	Not Hispanic Or Latino	11/30/09	0.1506	NA	No	C71.9	9440-03-01	C71.9	Yes	No	0.2855	0.05	44	NA	GBM	9.20538	0:LIVING	b92047e1-8a76-46dd-baa7-6e629cfaebdb	NA	NA	NA	With Tumor	9.20538	1:PROGRESSION	NA	NA	White	Yes	1	Primary	Male	Matched	NA
gbm_tcga_pan_can_atlas_2018	TCGA-28-1750	TCGA-28-1750-01	40	NA	NA	19	Glioblastoma	GBM	Glioblastoma Multiforme	254	-14817	0	NA	NA	8.35059	0:ALIVE OR DEAD TUMOR FREE	Not Hispanic Or Latino	11/30/09	0.3068	NA	No	C71.9	9440-03-01	C71.9	Yes	No	0.2826	0.15	79	NA	GBM	8.35059	0:LIVING	f077df02-5056-402f-8522-7198c42bcc98	NA	NA	NA	With Tumor	3.81366	1:PROGRESSION	NA	NA	White	Yes	1	Primary	Female	Matched	NA
gbm_tcga_pan_can_atlas_2018	TCGA-28-1751	TCGA-28-1751-01	61	NA	NA	10	Glioblastoma	GBM	Glioblastoma Multiforme	232	-22291	0	NA	NA	7.62731	0:ALIVE OR DEAD TUMOR FREE	Not Hispanic Or Latino	11/30/09	0.1843	NA	No	C71.9	9440-03-01	C71.9	Yes	No	0.2776	0.15	96	NA	GBM	7.62731	0:LIVING	28df4629-204f-4352-a19f-303a2e067633	NA	NA	NA	With Tumor	7.19992	1:PROGRESSION	NA	NA	White	Yes	1	Primary	Female	Matched	NA
gbm_tcga_pan_can_atlas_2018	TCGA-28-1752	TCGA-28-1752-01	42	NA	NA	7	Glioblastoma	GBM	Glioblastoma Multiforme	258	-15565	0	NA	NA	8.4821	0:ALIVE OR DEAD TUMOR FREE	Not Hispanic Or Latino	11/30/09	0.1965	NA	No	C71.9	9440-03-01	C71.9	Yes	No	0.2756	0.04	86	NA	GBM	8.4821	0:LIVING	68f6976e-d3f2-432d-a121-274e228735b0	NA	NA	NA	With Tumor	8.4821	0:CENSORED	NA	NA	White	Yes	1	Primary	Female	Matched	NA
gbm_tcga_pan_can_atlas_2018	TCGA-28-1753	TCGA-28-1753-01	53	NA	NA	5	Glioblastoma	GBM	Glioblastoma Multiforme	37	-19366	0	NA	NA	1.21643	0:ALIVE OR DEAD TUMOR FREE	Hispanic Or Latino	2003-03-10	0.1271	NA	No	C71.9	9440-03-01	C71.9	Yes	Yes	0.2622	0.01	46	NA	GBM	1.21643	0:LIVING	b98184b9-6190-4e95-a1cf-8cffb44b9963	NA	NA	NA	With Tumor	1.21643	0:CENSORED	NA	NA	White	Yes	1	Primary	Male	Matched	GBM_IDHwt
gbm_tcga_pan_can_atlas_2018	TCGA-28-1755	TCGA-28-1755-01	52	NA	NA	4	Glioblastoma	GBM	Glioblastoma Multiforme	47	-19263	0	NA	NA	1.54519	1:DEAD WITH TUMOR	Not Hispanic Or Latino	11/30/09	0.1205	NA	No	C71.9	9440-03-01	C71.9	Yes	No	0.2726	0.06	78	NA	GBM	1.54519	1:DECEASED	3c5e7a3f-29b3-4af4-9023-dc7b151f0445	NA	NA	NA	With Tumor	1.54519	1:PROGRESSION	NA	NA	White	Yes	1	Primary	Female	Matched	NA
gbm_tcga_pan_can_atlas_2018	TCGA-28-1756	TCGA-28-1756-01	78	NA	NA	4	Glioblastoma	GBM	Glioblastoma Multiforme	86	-28649	0	NA	NA	2.82737	0:ALIVE OR DEAD TUMOR FREE	Not Hispanic Or Latino	2003-03-10	0.1399	NA	No	C71.9	9440-03-01	C71.9	Yes	No	NA	NA	NA	NA	GBM	2.82737	0:LIVING	0c0333c9-60dc-4487-baa2-7ec27acced27	NA	NA	NA	Tumor Free	2.82737	0:CENSORED	NA	NA	White	Yes	1	Primary	Male	Matched	NA
gbm_tcga_pan_can_atlas_2018	TCGA-28-1757	TCGA-28-1757-01	71	NA	NA	4	Glioblastoma	GBM	Glioblastoma Multiforme	4	-26189	0	NA	NA	0.131505	0:ALIVE OR DEAD TUMOR FREE	Not Hispanic Or Latino	11/30/09	0.1492	NA	No	C71.9	9440-03-01	C71.9	Yes	No	0.2807	0.4	190	NA	GBM	0.131505	0:LIVING	580cf1c8-1558-413c-a039-458de59a1709	NA	NA	NA	NA	0.131505	0:CENSORED	NA	NA	White	NA	1	Primary	Male	Matched	NA
gbm_tcga_pan_can_atlas_2018	TCGA-28-2499	TCGA-28-2499-01	59	NA	NA	NA	Glioblastoma	GBM	Glioblastoma Multiforme	95	-21838	0	NA	NA	3.12325	NA	NA	1/17/12	NA	NA	No	C71.9	9440-03-01	C71.9	Yes	No	0.2863	0.24	30	NA	GBM	3.12325	0:LIVING	d88b35a3-a291-457a-b15b-a314859b25c5	NA	NA	NA	NA	3.12325	0:CENSORED	NA	NA	White	NA	1	Primary	Male	Matched	NA
gbm_tcga_pan_can_atlas_2018	TCGA-28-2501	TCGA-28-2501-01	NA	NA	NA	6	Glioblastoma	GBM	Glioblastoma Multiforme	NA	NA	NA	NA	NA	NA	NA	NA	NA	0.1578	NA	NA	NA	NA	NA	NA	No	0.2997	0	41	NA	GBM	NA	NA	NA	NA	NA	NA	NA	NA	NA	NA	NA	NA	NA	1	Primary	NA	Matched	NA
gbm_tcga_pan_can_atlas_2018	TCGA-28-2502	TCGA-28-2502-01	65	NA	NA	6	Glioblastoma	GBM	Glioblastoma Multiforme	20	-23807	0	NA	NA	0.657527	0:ALIVE OR DEAD TUMOR FREE	Not Hispanic Or Latino	2003-03-10	0.1588	NA	No	C71.9	9440-03-01	C71.9	Yes	No	0.2584	0.01	43	NA	GBM	0.657527	0:LIVING	8db520cf-79b3-4a1b-872e-8f5f76117405	NA	NA	NA	NA	0.657527	0:CENSORED	NA	NA	White	Yes	1	Primary	Male	Matched	NA
gbm_tcga_pan_can_atlas_2018	TCGA-28-2506	TCGA-28-2506-01	63	NA	NA	27	Glioblastoma	GBM	Glioblastoma Multiforme	205	-23292	0	NA	NA	6.73965	0:ALIVE OR DEAD TUMOR FREE	Not Hispanic Or Latino	2003-05-10	0.2577	NA	No	C71.9	9440-03-01	C71.9	Yes	No	0.2816	1.39	284	NA	GBM	6.73965	0:LIVING	ec1791b3-0192-45da-89c1-f942a6736704	NA	NA	NA	With Tumor	2.76161	1:PROGRESSION	NA	NA	White	Yes	1	Primary	Female	Matched	NA
gbm_tcga_pan_can_atlas_2018	TCGA-28-2509	TCGA-28-2509-01	77	NA	NA	30	Glioblastoma	GBM	Glioblastoma Multiforme	145	-28240	0	NA	NA	4.76707	0:ALIVE OR DEAD TUMOR FREE	Not Hispanic Or Latino	2003-05-10	0.443	NA	No	C71.9	9440-03-01	C71.9	Yes	Yes	0.2915	0.69	51	NA	GBM	4.76707	0:LIVING	aa7ad106-eadc-489e-83b2-5698652434ea	NA	NA	NA	NA	4.76707	0:CENSORED	NA	NA	White	Yes	1	Primary	Female	Matched	GBM_IDHwt
gbm_tcga_pan_can_atlas_2018	TCGA-28-2510	TCGA-28-2510-01	NA	NA	NA	6	Glioblastoma	GBM	Glioblastoma Multiforme	NA	NA	NA	NA	NA	NA	NA	NA	NA	0.0771	NA	NA	NA	NA	NA	NA	Yes	0.289	0	26	NA	GBM	NA	NA	NA	NA	NA	NA	NA	NA	NA	NA	NA	NA	NA	1	Primary	NA	Matched	GBM_IDHwt
gbm_tcga_pan_can_atlas_2018	TCGA-28-2513	TCGA-28-2513-01	69	NA	NA	8	Glioblastoma	GBM	Glioblastoma Multiforme	222	-25421	0	NA	NA	7.29855	0:ALIVE OR DEAD TUMOR FREE	Not Hispanic Or Latino	2003-05-10	0.1337	NA	No	C71.9	9440-03-01	C71.9	Yes	Yes	0.2642	0.28	77	NA	GBM	7.29855	0:LIVING	30256f61-7be9-4d47-8afd-afafa7a079c0	NA	NA	NA	With Tumor	2.46573	1:PROGRESSION	NA	NA	White	Yes	1	Primary	Female	Matched	GBM_IDHwt
gbm_tcga_pan_can_atlas_2018	TCGA-28-2514	TCGA-28-2514-01	45	NA	NA	5	Glioblastoma	GBM	Glioblastoma Multiforme	160	-16737	0	NA	NA	5.26022	0:ALIVE OR DEAD TUMOR FREE	Not Hispanic Or Latino	2003-05-10	0.1512	NA	No	C71.9	9440-03-01	C71.9	Yes	Yes	0.261	0.14	48	NA	GBM	5.26022	0:LIVING	350232cb-b9ba-465b-be9a-81afbc6a92e9	NA	NA	NA	NA	5.26022	0:CENSORED	NA	NA	Asian	Yes	1	Primary	Male	Matched	GBM_IDHwt
gbm_tcga_pan_can_atlas_2018	TCGA-28-5204	TCGA-28-5204-01	72	NA	NA	9	Glioblastoma	GBM	Glioblastoma Multiforme	NA	-26490	0	NA	NA	14.9259	1:DEAD WITH TUMOR	NA	7/22/11	0.2743	NA	No	C71.9	9440-03-01	C71.9	Yes	Yes	0.2783	0.35	41	NA	GBM	14.9259	1:DECEASED	28da11ec-f46a-4abc-b4c8-bbb784419c71	NA	NA	NA	With Tumor	14.9259	1:PROGRESSION	NA	NA	White	Yes	1	Primary	Male	Matched	GBM_IDHwt
gbm_tcga_pan_can_atlas_2018	TCGA-28-5207	TCGA-28-5207-01	71	NA	NA	6	Glioblastoma	GBM	Glioblastoma Multiforme	275	-25975	0	NA	NA	11.2766	1:DEAD WITH TUMOR	NA	7/22/11	0.2204	NA	No	C71.9	9440-03-01	C71.9	Yes	Yes	0.2799	0.05	43	NA	GBM	11.2766	1:DECEASED	d9fcf27f-48e3-43fd-a8cf-3db246cf4221	NA	NA	NA	With Tumor	11.2766	1:PROGRESSION	NA	NA	White	Yes	1	Primary	Male	Matched	GBM_IDHwt
gbm_tcga_pan_can_atlas_2018	TCGA-28-5208	TCGA-28-5208-01	52	NA	NA	6	Glioblastoma	GBM	Glioblastoma Multiforme	474	-19053	0	NA	NA	17.8847	1:DEAD WITH TUMOR	NA	7/22/11	0.1187	NA	No	C71.9	9440-03-01	C71.9	Yes	Yes	0.2613	0.21	56	NA	GBM	17.8847	1:DECEASED	46bfebf4-0ef6-4348-81dc-d7d3cb52c08f	NA	NA	NA	With Tumor	4.8657	1:PROGRESSION	NA	NA	White	Yes	1	Primary	Male	Matched	GBM_IDHwt
gbm_tcga_pan_can_atlas_2018	TCGA-28-5209	TCGA-28-5209-01	66	NA	NA	8	Glioblastoma	GBM	Glioblastoma Multiforme	77	-24362	0	NA	NA	14.5313	0:ALIVE OR DEAD TUMOR FREE	NA	7/22/11	0.2241	NA	No	C71.9	9440-03-01	C71.9	Yes	Yes	0.2631	0.2	81	NA	GBM	14.5313	0:LIVING	153c2442-ea61-4b5e-8c5c-c71d287c6055	NA	NA	NA	NA	14.5313	0:CENSORED	NA	NA	White	Yes	1	Primary	Female	Matched	GBM_IDHwt
gbm_tcga_pan_can_atlas_2018	TCGA-28-5211	TCGA-28-5211-01	42	NA	NA	4	Glioblastoma	GBM	Glioblastoma Multiforme	358	-15507	0	NA	NA	11.7697	0:ALIVE OR DEAD TUMOR FREE	NA	7/22/11	0.1297	NA	No	C71.9	9440-03-01	C71.9	Yes	No	0.3111	0	376	NA	GBM	11.7697	0:LIVING	cf6689b9-d0fa-4461-a6b7-db477629e258	NA	NA	NA	With Tumor	7.39718	1:PROGRESSION	NA	NA	Black or African American	Yes	1	Primary	Male	Matched	NA
gbm_tcga_pan_can_atlas_2018	TCGA-28-5213	TCGA-28-5213-01	72	NA	NA	10	Glioblastoma	GBM	Glioblastoma Multiforme	951	-26491	0	NA	NA	31.2654	0:ALIVE OR DEAD TUMOR FREE	NA	7/22/11	0.2401	NA	No	C71.9	9440-03-01	C71.9	Yes	Yes	0.274	0	43	NA	GBM	31.2654	0:LIVING	7338e476-10ff-444a-a16f-429d28355f65	NA	NA	NA	With Tumor	31.2654	0:CENSORED	NA	NA	White	Yes	1	Primary	Male	Matched	GBM_IDHwt
gbm_tcga_pan_can_atlas_2018	TCGA-28-5214	TCGA-28-5214-01	53	NA	NA	7	Glioblastoma	GBM	Glioblastoma Multiforme	432	-19520	0	NA	NA	23.4408	1:DEAD WITH TUMOR	NA	7/22/11	0.1618	NA	No	C71.9	9440-03-01	C71.9	Yes	No	0.2586	0.11	34	NA	GBM	23.4408	1:DECEASED	cb4f4617-8260-475d-a650-2f049474b001	NA	NA	NA	With Tumor	8.12046	1:PROGRESSION	NA	NA	White	Yes	1	Primary	Male	Matched	NA
gbm_tcga_pan_can_atlas_2018	TCGA-28-5215	TCGA-28-5215-01	62	NA	NA	6	Glioblastoma	GBM	Glioblastoma Multiforme	237	-22686	0	NA	NA	11.0136	1:DEAD WITH TUMOR	NA	7/22/11	0.3224	NA	No	C71.9	9440-03-01	C71.9	Yes	Yes	0.2688	0.19	28	NA	GBM	11.0136	1:DECEASED	c9e4f0bf-48fc-4600-9e03-314bc575273f	NA	NA	NA	With Tumor	5.39172	1:PROGRESSION	NA	NA	White	Yes	1	Primary	Female	Matched	GBM_IDHwt
gbm_tcga_pan_can_atlas_2018	TCGA-28-5216	TCGA-28-5216-01	52	NA	NA	7	Glioblastoma	GBM	Glioblastoma Multiforme	415	-19239	0	NA	NA	13.6437	0:ALIVE OR DEAD TUMOR FREE	NA	7/22/11	0.4181	NA	No	C71.9	9440-03-01	C71.9	Yes	Yes	0.2729	0.43	45	No	GBM	13.6437	0:LIVING	c2f7f72f-13ae-4efc-9cda-69ca037b4498	NA	NA	NA	Tumor Free	13.6437	0:CENSORED	NA	NA	White	Yes	1	Primary	Male	Matched	GBM_IDHwt
gbm_tcga_pan_can_atlas_2018	TCGA-28-5218	TCGA-28-5218-01	63	NA	NA	26	Glioblastoma	GBM	Glioblastoma Multiforme	128	-23096	0	NA	NA	5.16159	NA	NA	7/22/11	0.234	NA	No	C71.9	9440-03-01	C71.9	Yes	Yes	0.2892	0.66	20	NA	GBM	5.16159	1:DECEASED	d558203d-3f70-42d4-accb-008ace280f48	NA	NA	NA	NA	5.16159	0:CENSORED	NA	NA	White	Yes	1	Primary	Male	Matched	GBM_IDHwt
gbm_tcga_pan_can_atlas_2018	TCGA-28-5219	TCGA-28-5219-01	47	NA	NA	10	Glioblastoma	GBM	Glioblastoma Multiforme	690	-17254	0	NA	NA	22.6847	0:ALIVE OR DEAD TUMOR FREE	NA	7/22/11	0.2913	NA	No	C71.9	9440-03-01	C71.9	Yes	No	0.2685	0.09	47	NA	GBM	22.6847	0:LIVING	567a8bf1-3793-46bc-9943-16302df056ce	NA	NA	NA	With Tumor	8.4821	1:PROGRESSION	NA	NA	White	Yes	1	Primary	Female	Matched	NA
gbm_tcga_pan_can_atlas_2018	TCGA-28-5220	TCGA-28-5220-01	67	NA	NA	8	Glioblastoma	GBM	Glioblastoma Multiforme	319	-24622	0	NA	NA	12.756	1:DEAD WITH TUMOR	NA	7/22/11	0.2623	NA	No	C71.9	9440-03-01	C71.9	Yes	Yes	0.2655	0.56	33	NA	GBM	12.756	1:DECEASED	8e6b9705-e9d2-4fbc-ac03-35c1a5115eef	NA	NA	NA	With Tumor	8.6136	1:PROGRESSION	NA	NA	White	Yes	1	Primary	Male	Matched	GBM_IDHwt
gbm_tcga_pan_can_atlas_2018	TCGA-28-6450	TCGA-28-6450-01	60	NA	NA	7	Glioblastoma	GBM	Glioblastoma Multiforme	165	-22177	0	NA	NA	5.4246	1:DEAD WITH TUMOR	NA	7/22/11	0.1659	NA	No	C71.9	9440-03-01	C71.9	Yes	No	0.3056	0.02	56	NA	GBM	5.4246	1:DECEASED	82ecf2ce-0782-4238-be0a-668a2b22c57c	NA	NA	NA	With Tumor	5.4246	1:PROGRESSION	NA	NA	White	Yes	1	Primary	Male	Matched	NA
ov_tcga_pan_can_atlas_2018	TCGA-29-1688	TCGA-29-1688-01	39	NA	NA	5	Ovarian Epithelial Tumor	OV	Serous Ovarian Cancer	2400	-14574	0	NA	NA	78.9032	1:DEAD WITH TUMOR	NA	2006-02-09	0.4598	G2	No	C56.9	8441-03-01	C56.9	Yes	Yes	0.2939	2.03	57	NA	SOC	78.9032	1:DECEASED	05019013-7ea5-4905-ac79-901146ba2ee2	NA	NA	NA	With Tumor	6.04925	1:PROGRESSION	NA	NA	White	No	1	Primary	Female	Matched	OV
ov_tcga_pan_can_atlas_2018	TCGA-29-1690	TCGA-29-1690-01	66	NA	NA	4	Ovarian Epithelial Tumor	OV	Serous Ovarian Cancer	1360	-24319	0	NA	NA	47.605	1:DEAD WITH TUMOR	NA	2006-02-09	0.1619	G2	No	C56.9	8441-03-01	C56.9	Yes	No	0.2926	15.11	NA	NA	SOC	47.605	1:DECEASED	6b06281b-d3a9-440e-a86c-ee7db003352a	NA	NA	NA	With Tumor	47.605	1:PROGRESSION	NA	NA	White	No	1	Primary	Female	Matched	NA
ov_tcga_pan_can_atlas_2018	TCGA-29-1691	TCGA-29-1691-01	51	NA	NA	8	Ovarian Epithelial Tumor	OV	Serous Ovarian Cancer	1435	-18664	0	20.1532	1:Recurred/Progressed	48.3282	1:DEAD WITH TUMOR	NA	2006-02-09	0.6849	G2	No	C56.9	8441-03-01	C56.9	Yes	Yes	0.2897	2.79	201	NA	SOC	48.3282	1:DECEASED	b4225c44-b9b6-46c5-aabf-7b0d9a9fe20b	NA	NA	NA	With Tumor	20.1532	1:PROGRESSION	NA	NA	White	No	1	Primary	Female	Matched	OV
ov_tcga_pan_can_atlas_2018	TCGA-29-1692	TCGA-29-1692-01	58	NA	NA	12	Ovarian Epithelial Tumor	OV	Serous Ovarian Cancer	2872	-21193	0	17.8847	1:Recurred/Progressed	94.4209	1:DEAD WITH TUMOR	NA	2006-02-09	0.4308	G2	No	C56.9	8441-03-01	C56.9	Yes	No	NA	NA	NA	NA	SOC	94.4209	1:DECEASED	92960f76-0242-4a1c-bf7d-014c2f720219	NA	NA	NA	With Tumor	17.8847	1:PROGRESSION	NA	NA	White	No	1	Primary	Female	Matched	NA
ov_tcga_pan_can_atlas_2018	TCGA-29-1693	TCGA-29-1693-01	72	NA	NA	13	Ovarian Epithelial Tumor	OV	Serous Ovarian Cancer	3096	-26300	0	22.8162	1:Recurred/Progressed	101.785	0:ALIVE OR DEAD TUMOR FREE	NA	2006-02-09	0.6489	G3	No	C56.9	8441-03-01	C56.9	Yes	Yes	0.269	1.5	101	NA	SOC	101.785	0:LIVING	6fb71a0c-bc50-48c8-acfa-db94be1e151a	NA	NA	NA	With Tumor	22.8162	1:PROGRESSION	NA	NA	White	No	1	Primary	Female	Matched	OV
ov_tcga_pan_can_atlas_2018	TCGA-29-1694	TCGA-29-1694-01	45	NA	NA	8	Ovarian Epithelial Tumor	OV	Serous Ovarian Cancer	1172	-16523	0	NA	NA	39.0242	1:DEAD WITH TUMOR	NA	2006-02-09	0.4285	GX	No	C56.9	8441-03-01	C56.9	Yes	Yes	0.2886	0.26	37	NA	SOC	39.0242	1:DECEASED	1db60f09-7f5a-4f21-8003-06a6abc781db	NA	NA	NA	With Tumor	39.0242	1:PROGRESSION	NA	NA	White	No	1	Primary	Female	Matched	OV
ov_tcga_pan_can_atlas_2018	TCGA-29-1695	TCGA-29-1695-01	62	NA	NA	26	Ovarian Epithelial Tumor	OV	Serous Ovarian Cancer	24	-22895	0	NA	NA	40.405	NA	NA	2006-02-09	0.6706	G2	No	C56.9	8441-03-01	C56.9	Yes	Yes	0.2643	1.27	55	NA	SOC	40.405	1:DECEASED	33d36b64-4688-40a7-9a4f-7cd3d4cc683d	NA	NA	NA	NA	40.405	0:CENSORED	NA	NA	White	No	1	Primary	Female	Matched	OV
ov_tcga_pan_can_atlas_2018	TCGA-29-1696	TCGA-29-1696-01	43	NA	NA	2	Ovarian Epithelial Tumor	OV	Serous Ovarian Cancer	1025	-15818	0	NA	NA	33.9284	1:DEAD WITH TUMOR	NA	2006-02-09	0.3379	G2	No	C56.9	8441-03-01	C56.9	Yes	Yes	0.2704	1.13	50	NA	SOC	33.9284	1:DECEASED	8a98a6e6-b763-4824-858b-fd2738e6c9a3	NA	NA	NA	With Tumor	11.2437	1:PROGRESSION	NA	NA	White	No	1	Primary	Female	Matched	OV
ov_tcga_pan_can_atlas_2018	TCGA-29-1697	TCGA-29-1697-01	62	NA	NA	12	Ovarian Epithelial Tumor	OV	Serous Ovarian Cancer	949	-22933	0	16.4382	1:Recurred/Progressed	31.1997	1:DEAD WITH TUMOR	NA	2006-02-09	0.8583	G3	No	C56.9	8441-03-01	C56.9	Yes	Yes	0.3002	3.28	31	NA	SOC	31.1997	1:DECEASED	42ebd30b-175e-4ece-a806-e55cb7e40e96	NA	NA	NA	With Tumor	16.4382	1:PROGRESSION	NA	NA	White	No	1	Primary	Female	Matched	OV
ov_tcga_pan_can_atlas_2018	TCGA-29-1698	TCGA-29-1698-01	53	NA	NA	24	Ovarian Epithelial Tumor	OV	Serous Ovarian Cancer	2078	-19611	0	5.95062	1:Recurred/Progressed	68.3171	0:ALIVE OR DEAD TUMOR FREE	NA	2006-02-09	0.5135	G3	No	C56.9	8441-03-01	C56.9	Yes	No	0.2741	2.69	82	NA	SOC	68.3171	0:LIVING	18d21132-a795-4551-83ba-66483de423a2	NA	NA	NA	With Tumor	5.95062	1:PROGRESSION	NA	NA	Black or African American	No	1	Primary	Female	Matched	NA
ov_tcga_pan_can_atlas_2018	TCGA-29-1699	TCGA-29-1699-01	57	NA	NA	18	Ovarian Epithelial Tumor	OV	Serous Ovarian Cancer	16	-21130	0	NA	NA	36.3612	NA	NA	2006-02-09	0.4198	G3	No	C56.9	8441-03-01	C56.9	Yes	Yes	0.2753	2.04	64	No	SOC	36.3612	1:DECEASED	fe0e3851-d8cb-4533-9536-b4826cd25f87	NA	NA	NA	NA	36.3612	0:CENSORED	NA	NA	White	NA	1	Primary	Female	Matched	OV
ov_tcga_pan_can_atlas_2018	TCGA-29-1701	TCGA-29-1701-01	56	NA	NA	22	Ovarian Epithelial Tumor	OV	Serous Ovarian Cancer	514	-20737	0	NA	NA	16.9313	1:DEAD WITH TUMOR	NA	2006-02-09	0.5038	G3	No	C56.9	8441-03-01	C56.9	Yes	Yes	0.2865	1.19	75	NA	SOC	16.9313	1:DECEASED	86b513ba-df09-485d-92d4-fb9e888f7350	NA	NA	NA	With Tumor	9.79715	1:PROGRESSION	NA	NA	White	No	1	Primary	Female	Matched	OV
ov_tcga_pan_can_atlas_2018	TCGA-29-1702	TCGA-29-1702-01	84	NA	NA	20	Ovarian Epithelial Tumor	OV	Serous Ovarian Cancer	568	-30910	0	9.40264	1:Recurred/Progressed	23.934	1:DEAD WITH TUMOR	NA	2006-02-09	0.7624	G3	No	C56.9	8441-03-01	C56.9	Yes	Yes	0.264	1.29	49	NA	SOC	23.934	1:DECEASED	0e1598d8-cbe5-4113-95f1-4bcda061239b	NA	NA	NA	With Tumor	9.40264	1:PROGRESSION	NA	NA	White	No	1	Primary	Female	Matched	OV
ov_tcga_pan_can_atlas_2018	TCGA-29-1703	TCGA-29-1703-01	56	NA	NA	17	Ovarian Epithelial Tumor	OV	Serous Ovarian Cancer	1815	-20622	0	10.6519	1:Recurred/Progressed	59.6706	1:DEAD WITH TUMOR	NA	2006-02-09	0.5565	G2	No	C56.9	8441-03-01	C56.9	Yes	Yes	0.2756	1.89	65	NA	SOC	59.6706	1:DECEASED	b3511675-fd68-4745-8020-e290ca0fd115	NA	NA	NA	With Tumor	10.6519	1:PROGRESSION	NA	NA	Black or African American	No	1	Primary	Female	Matched	OV
ov_tcga_pan_can_atlas_2018	TCGA-29-1704	TCGA-29-1704-01	61	NA	NA	6	Ovarian Epithelial Tumor	OV	Serous Ovarian Cancer	1587	-22511	0	18.6738	1:Recurred/Progressed	52.1748	0:ALIVE OR DEAD TUMOR FREE	NA	2006-02-09	0.4181	G3	No	C56.9	8441-03-01	C56.9	Yes	No	NA	NA	NA	NA	SOC	52.1748	0:LIVING	8e7f1c74-7cb3-43c0-b07c-bf69b780053f	NA	NA	NA	With Tumor	18.6738	1:PROGRESSION	NA	NA	White	No	1	Primary	Female	Matched	NA
ov_tcga_pan_can_atlas_2018	TCGA-29-1705	TCGA-29-1705-01	47	NA	NA	6	Ovarian Epithelial Tumor	OV	Serous Ovarian Cancer	555	-17530	0	9.30401	1:Recurred/Progressed	18.2464	1:DEAD WITH TUMOR	NA	2006-02-09	0.4631	G2	No	C56.9	8441-03-01	C56.9	Yes	Yes	0.3019	1.25	36	NA	SOC	18.2464	1:DECEASED	f9c835db-2ab6-4bf5-826f-48723493c0ec	NA	NA	NA	With Tumor	9.30401	1:PROGRESSION	NA	NA	White	No	1	Primary	Female	Matched	OV
ov_tcga_pan_can_atlas_2018	TCGA-29-1707	TCGA-29-1707-01	41	NA	NA	8	Ovarian Epithelial Tumor	OV	Serous Ovarian Cancer	1277	-15017	0	39.4845	1:Recurred/Progressed	41.9831	0:ALIVE OR DEAD TUMOR FREE	NA	2006-02-09	0.5422	G3	No	C56.9	8441-03-01	C56.9	Yes	No	0.2677	1.31	45	NA	SOC	41.9831	0:LIVING	7fd6ab8a-201e-431d-a886-6ab553b6ca36	NA	NA	NA	NA	39.4845	1:PROGRESSION	NA	NA	White	No	1	Primary	Female	Matched	NA
ov_tcga_pan_can_atlas_2018	TCGA-29-1710	TCGA-29-1710-01	54	NA	NA	11	Ovarian Epithelial Tumor	OV	Serous Ovarian Cancer	889	-19969	0	NA	NA	31.2654	1:DEAD WITH TUMOR	NA	2006-02-09	0.4116	G2	No	C56.9	8441-03-01	C56.9	Yes	Yes	0.264	3.03	43	NA	SOC	31.2654	1:DECEASED	4261267c-7042-4c6e-83ed-12fb401003fc	NA	NA	NA	With Tumor	10.3561	1:PROGRESSION	NA	NA	White	No	1	Primary	Female	Matched	OV
ov_tcga_pan_can_atlas_2018	TCGA-29-1711	TCGA-29-1711-01	45	NA	NA	4	Ovarian Epithelial Tumor	OV	Serous Ovarian Cancer	1053	-16485	0	34.6188	0:DiseaseFree	34.6188	0:ALIVE OR DEAD TUMOR FREE	NA	2006-02-09	0.4458	G2	No	C56.9	8441-03-01	C56.9	Yes	Yes	0.2699	1.41	62	NA	SOC	34.6188	0:LIVING	f58e49fc-9641-4b46-be4c-766445ec70a3	NA	NA	NA	Tumor Free	34.6188	0:CENSORED	NA	NA	Black or African American	No	1	Primary	Female	Matched	OV
ov_tcga_pan_can_atlas_2018	TCGA-29-1761	TCGA-29-1761-01	80	NA	NA	18	Ovarian Epithelial Tumor	OV	Serous Ovarian Cancer	517	-29337	0	NA	NA	17.3587	1:DEAD WITH TUMOR	NA	2006-02-09	0.586	G3	No	C56.9	8441-03-01	C56.9	Yes	Yes	0.2728	1.45	179	NA	SOC	17.3587	1:DECEASED	374ea8df-ecc4-44b0-b519-33efa5078018	NA	NA	NA	With Tumor	17.3587	1:PROGRESSION	NA	NA	Asian	No	1	Primary	Female	Matched	OV
ov_tcga_pan_can_atlas_2018	TCGA-29-1762	TCGA-29-1762-01	59	NA	NA	14	Ovarian Epithelial Tumor	OV	Serous Ovarian Cancer	2606	-21879	0	NA	NA	86.5963	1:DEAD WITH TUMOR	NA	2006-02-09	0.934	G2	No	C56.9	8441-03-01	C56.9	Yes	Yes	0.2844	1.1	69	NA	SOC	86.5963	1:DECEASED	5495b18a-10ec-427b-83b8-03ef4b587b13	NA	NA	NA	With Tumor	45.205	1:PROGRESSION	NA	NA	White	No	1	Primary	Female	Matched	OV
ov_tcga_pan_can_atlas_2018	TCGA-29-1763	TCGA-29-1763-01	43	NA	NA	17	Ovarian Epithelial Tumor	OV	Serous Ovarian Cancer	2032	-16021	0	14.0711	1:Recurred/Progressed	66.8047	0:ALIVE OR DEAD TUMOR FREE	NA	2006-02-09	0.7999	G2	No	C56.9	8441-03-01	C56.9	Yes	Yes	0.3003	3.16	143	NA	SOC	66.8047	0:LIVING	242da7d0-8c6a-4395-9a0d-aa36e7c25ce6	NA	NA	NA	With Tumor	14.0711	1:PROGRESSION	NA	NA	Black or African American	No	1	Primary	Female	Matched	OV
ov_tcga_pan_can_atlas_2018	TCGA-29-1764	TCGA-29-1764-01	49	NA	NA	16	Ovarian Epithelial Tumor	OV	Serous Ovarian Cancer	1914	-18012	0	26.0381	1:Recurred/Progressed	62.9253	0:ALIVE OR DEAD TUMOR FREE	NA	2006-02-09	0.6137	G2	No	C56.9	8441-03-01	C56.9	Yes	No	0.2748	0.7	97	NA	SOC	62.9253	0:LIVING	c70228cc-79c0-4c00-8926-6671c1474701	NA	NA	NA	With Tumor	26.0381	1:PROGRESSION	NA	NA	White	No	1	Primary	Female	Matched	NA
ov_tcga_pan_can_atlas_2018	TCGA-29-1766	TCGA-29-1766-01	74	NA	NA	22	Ovarian Epithelial Tumor	OV	Serous Ovarian Cancer	1190	-27359	0	NA	NA	39.4187	1:DEAD WITH TUMOR	NA	2006-02-09	0.6387	G2	No	C48.2	8441-03-01	C48.2	Yes	No	0.2765	1.29	74	NA	SOC	39.4187	1:DECEASED	01ea6354-137b-47f3-9021-a01a382b1147	NA	NA	NA	With Tumor	22.0929	1:PROGRESSION	NA	NA	White	No	1	Primary	Female	Matched	NA
ov_tcga_pan_can_atlas_2018	TCGA-29-1768	TCGA-29-1768-01	50	NA	NA	7	Ovarian Epithelial Tumor	OV	Serous Ovarian Cancer	950	-18396	0	NA	NA	31.2983	1:DEAD WITH TUMOR	NA	2006-02-09	0.3906	G3	No	C56.9	8441-03-01	C56.9	Yes	No	0.3402	0.03	46	NA	SOC	31.2983	1:DECEASED	838693d5-1ae0-4d75-834b-e1b89b96b0ed	NA	NA	NA	With Tumor	17.9834	1:PROGRESSION	NA	NA	White	No	1	Primary	Female	Matched	NA
ov_tcga_pan_can_atlas_2018	TCGA-29-1769	TCGA-29-1769-01	40	NA	NA	8	Ovarian Epithelial Tumor	OV	Serous Ovarian Cancer	699	-14754	0	22.9806	0:DiseaseFree	22.9806	0:ALIVE OR DEAD TUMOR FREE	NA	2006-02-09	0.5255	G3	No	C56.9	8441-03-01	C56.9	Yes	No	0.3167	2.56	76	NA	SOC	22.9806	0:LIVING	94769f2c-b6fd-48ec-af34-b41165340b7c	NA	NA	NA	Tumor Free	22.9806	0:CENSORED	NA	NA	White	No	1	Primary	Female	Matched	NA
ov_tcga_pan_can_atlas_2018	TCGA-29-1770	TCGA-29-1770-01	54	NA	NA	15	Ovarian Epithelial Tumor	OV	Serous Ovarian Cancer	741	-20015	0	12.3944	1:Recurred/Progressed	24.3614	0:ALIVE OR DEAD TUMOR FREE	NA	2006-02-09	0.653	G2	No	C56.9	8441-03-01	C56.9	Yes	Yes	0.2857	1.21	129	NA	SOC	24.3614	0:LIVING	5abb6d80-fc39-49a4-8db5-3db24543feb6	NA	NA	NA	With Tumor	12.3944	1:PROGRESSION	NA	NA	White	No	1	Primary	Female	Matched	OV
ov_tcga_pan_can_atlas_2018	TCGA-29-1771	TCGA-29-1771-01	76	NA	NA	5	Ovarian Epithelial Tumor	OV	Serous Ovarian Cancer	686	-28093	0	19.5614	1:Recurred/Progressed	22.5532	0:ALIVE OR DEAD TUMOR FREE	NA	2006-02-09	0.1347	G2	No	C56.9	8441-03-01	C56.9	Yes	No	0.2494	0.49	24	NA	SOC	22.5532	0:LIVING	7b042fb2-8f53-4fb1-8a44-40cd2128b279	NA	NA	NA	With Tumor	19.5614	1:PROGRESSION	NA	NA	White	No	1	Primary	Female	Matched	NA
ov_tcga_pan_can_atlas_2018	TCGA-29-1774	TCGA-29-1774-01	82	NA	NA	14	Ovarian Epithelial Tumor	OV	Serous Ovarian Cancer	527	-29991	0	NA	NA	17.3258	0:ALIVE OR DEAD TUMOR FREE	Not Hispanic Or Latino	2006-02-09	0.4544	G3	No	C56.9	8441-03-01	C56.9	Yes	No	0.322	2.37	46	NA	SOC	17.3258	0:LIVING	d3dd5e69-9752-4b50-9b1f-814afbc2c3dd	NA	NA	NA	With Tumor	7.69307	1:PROGRESSION	NA	NA	White	No	1	Primary	Female	Matched	NA
ov_tcga_pan_can_atlas_2018	TCGA-29-1775	TCGA-29-1775-01	51	NA	NA	15	Ovarian Epithelial Tumor	OV	Serous Ovarian Cancer	376	-18943	0	11.2108	1:Recurred/Progressed	12.3615	0:ALIVE OR DEAD TUMOR FREE	NA	2006-02-09	0.7384	G2	No	C56.9	8441-03-01	C56.9	Yes	No	0.2819	1.41	116	NA	SOC	12.3615	0:LIVING	a4a3fca9-723a-47f5-a49d-b3acb71c04a7	NA	NA	NA	With Tumor	11.2108	1:PROGRESSION	NA	NA	White	No	1	Primary	Female	Matched	NA
ov_tcga_pan_can_atlas_2018	TCGA-29-1776	TCGA-29-1776-01	63	NA	NA	7	Ovarian Epithelial Tumor	OV	Serous Ovarian Cancer	360	-23016	0	NA	NA	11.8355	0:ALIVE OR DEAD TUMOR FREE	NA	2006-02-09	0.4367	G3	No	C56.9	8441-03-01	C56.9	Yes	Yes	0.2815	1.6	55	NA	SOC	11.8355	0:LIVING	7472b3ba-9b15-4d97-8708-a2dd82ca0f45	NA	NA	NA	With Tumor	11.8355	0:CENSORED	NA	NA	Black or African American	No	1	Primary	Female	Matched	OV
ov_tcga_pan_can_atlas_2018	TCGA-29-1777	TCGA-29-1777-01	47	NA	NA	7	Ovarian Epithelial Tumor	OV	Serous Ovarian Cancer	374	-17356	0	NA	NA	12.2958	0:ALIVE OR DEAD TUMOR FREE	NA	2006-02-09	0.5988	G2	No	C56.9	8441-03-01	C56.9	Yes	No	0.2648	1.56	126	NA	SOC	12.2958	0:LIVING	5ced5b58-fab4-4bcd-b706-d6e49ce0cfc5	NA	NA	NA	With Tumor	12.2958	0:CENSORED	NA	NA	White	No	1	Primary	Female	Matched	NA
ov_tcga_pan_can_atlas_2018	TCGA-29-1778	TCGA-29-1778-01	77	NA	NA	23	Ovarian Epithelial Tumor	OV	Serous Ovarian Cancer	454	-28147	0	14.9259	0:DiseaseFree	14.9259	0:ALIVE OR DEAD TUMOR FREE	NA	2006-02-09	0.5473	G3	No	C56.9	8441-03-01	C56.9	Yes	Yes	0.2863	1.42	47	NA	SOC	14.9259	0:LIVING	44e840c9-ea54-4dba-9b2a-264ef1f2c304	NA	NA	NA	Tumor Free	14.9259	0:CENSORED	NA	NA	White	No	1	Primary	Female	Matched	OV
ov_tcga_pan_can_atlas_2018	TCGA-29-1781	TCGA-29-1781-01	69	NA	NA	9	Ovarian Epithelial Tumor	OV	Serous Ovarian Cancer	255	-25404	0	8.38347	0:DiseaseFree	8.38347	0:ALIVE OR DEAD TUMOR FREE	NA	2006-02-09	0.81	G3	No	C56.9	8441-03-01	C56.9	Yes	Yes	0.283	0.24	96	NA	SOC	8.38347	0:LIVING	f6ebf3a7-31c6-4f4c-9a0b-74cf35bfedf6	NA	NA	NA	Tumor Free	8.38347	0:CENSORED	NA	NA	White	No	1	Primary	Female	Matched	OV
ov_tcga_pan_can_atlas_2018	TCGA-29-1783	TCGA-29-1783-01	58	NA	NA	25	Ovarian Epithelial Tumor	OV	Serous Ovarian Cancer	220	-21284	0	NA	NA	7.2328	0:ALIVE OR DEAD TUMOR FREE	NA	2006-02-09	0.6127	G3	No	C56.9	8441-03-01	C56.9	Yes	Yes	0.2899	0.54	73	NA	SOC	7.2328	0:LIVING	460616ec-f66f-483b-88c1-757edd86261d	NA	NA	NA	Tumor Free	7.2328	0:CENSORED	NA	NA	White	No	1	Primary	Female	Matched	OV
ov_tcga_pan_can_atlas_2018	TCGA-29-1784	TCGA-29-1784-01	55	NA	NA	12	Ovarian Epithelial Tumor	OV	Serous Ovarian Cancer	163	-20210	0	5.35885	0:DiseaseFree	5.35885	0:ALIVE OR DEAD TUMOR FREE	NA	2006-02-09	0.5699	G3	No	C56.9	8441-03-01	C56.9	Yes	Yes	0.2829	0.66	129	NA	SOC	5.35885	0:LIVING	23d32627-9fd2-4312-bcda-ee7409e3983f	NA	NA	NA	Tumor Free	5.35885	0:CENSORED	NA	NA	White	No	1	Primary	Female	Matched	OV
ov_tcga_pan_can_atlas_2018	TCGA-29-1785	TCGA-29-1785-01	55	NA	NA	2	Ovarian Epithelial Tumor	OV	Serous Ovarian Cancer	1053	-20417	0	15.5505	1:Recurred/Progressed	36.2955	NA	NA	2006-02-09	0.2225	G3	No	C56.9	8441-03-01	C56.9	Yes	Yes	0.2508	0.92	63	NA	SOC	36.2955	1:DECEASED	1aea3c25-d2bc-4ff5-bc27-32e939944e9d	NA	NA	NA	NA	15.5505	1:PROGRESSION	NA	NA	White	No	1	Primary	Female	Matched	OV
ov_tcga_pan_can_atlas_2018	TCGA-29-2425	TCGA-29-2425-01	60	NA	NA	20	Ovarian Epithelial Tumor	OV	Serous Ovarian Cancer	1977	-22089	0	51.846	1:Recurred/Progressed	64.9965	0:ALIVE OR DEAD TUMOR FREE	NA	2002-09-10	0.5761	G2	No	C56.9	8441-03-01	C56.9	Yes	No	NA	NA	NA	NA	SOC	64.9965	0:LIVING	40635bf3-d8ba-4833-b623-547e55e5d07e	NA	NA	NA	Tumor Free	51.846	1:PROGRESSION	NA	NA	White	No	1	Primary	Female	Matched	NA
ov_tcga_pan_can_atlas_2018	TCGA-29-2427	TCGA-29-2427-01	60	NA	NA	10	Ovarian Epithelial Tumor	OV	Serous Ovarian Cancer	1900	-21940	0	52.0104	1:Recurred/Progressed	62.4651	0:ALIVE OR DEAD TUMOR FREE	NA	2002-08-10	0.3124	G3	No	C56.9	8441-03-01	C56.9	Yes	Yes	0.2676	0.2	69	NA	SOC	62.4651	0:LIVING	6f25001a-f890-4fd0-a994-e62a9ea5c6f3	NA	NA	NA	With Tumor	52.0104	1:PROGRESSION	NA	NA	White	No	1	Primary	Female	Matched	OV
ov_tcga_pan_can_atlas_2018	TCGA-29-2428	TCGA-29-2428-01	58	NA	NA	27	Ovarian Epithelial Tumor	OV	Serous Ovarian Cancer	1372	-21392	0	45.1064	0:DiseaseFree	45.1064	0:ALIVE OR DEAD TUMOR FREE	NA	2002-08-10	0.6949	G3	No	C56.9	8441-03-01	C56.9	Yes	No	NA	NA	NA	NA	SOC	45.1064	0:LIVING	b0585c7a-7205-4dac-9d54-6da89674accb	NA	NA	NA	Tumor Free	45.1064	0:CENSORED	NA	NA	White	No	1	Primary	Female	Matched	NA
ov_tcga_pan_can_atlas_2018	TCGA-29-2429	TCGA-29-2429-01	79	NA	NA	6	Ovarian Epithelial Tumor	OV	Serous Ovarian Cancer	NA	-29156	0	NA	NA	13.8409	1:DEAD WITH TUMOR	NA	2006-04-10	0.2506	G3	No	C56.9	8441-03-01	C56.9	Yes	No	0.2839	0.64	71	No	SOC	13.8409	1:DECEASED	4309ca23-1cf9-40a2-a01c-ccee90f958b2	NA	NA	NA	With Tumor	13.8409	1:PROGRESSION	NA	NA	White	NA	1	Primary	Female	Matched	NA
ov_tcga_pan_can_atlas_2018	TCGA-29-2431	TCGA-29-2431-01	59	NA	NA	16	Ovarian Epithelial Tumor	OV	Serous Ovarian Cancer	1285	-21833	0	31.5613	1:Recurred/Progressed	42.2461	0:ALIVE OR DEAD TUMOR FREE	NA	2006-04-10	0.51	G2	No	C56.9	8441-03-01	C56.9	Yes	No	0.2831	1.29	38	NA	SOC	42.2461	0:LIVING	996313ef-11e7-459d-ba5f-ac1a4d0de513	NA	NA	NA	With Tumor	31.5613	1:PROGRESSION	NA	NA	White	No	1	Primary	Female	Matched	NA
ov_tcga_pan_can_atlas_2018	TCGA-29-2432	TCGA-29-2432-01	61	NA	NA	22	Ovarian Epithelial Tumor	OV	Serous Ovarian Cancer	360	-22605	0	NA	NA	21.4683	1:DEAD WITH TUMOR	NA	2006-04-10	0.5149	G3	No	C56.9	8441-03-01	C56.9	Yes	No	0.286	1.17	79	NA	SOC	21.4683	1:DECEASED	0e6c9433-289c-4744-a0c1-47ec67774047	NA	NA	NA	With Tumor	5.72049	1:PROGRESSION	NA	NA	White	No	1	Primary	Female	Matched	NA
ov_tcga_pan_can_atlas_2018	TCGA-29-2434	TCGA-29-2434-01	52	NA	NA	7	Ovarian Epithelial Tumor	OV	Serous Ovarian Cancer	349	-18997	0	11.4738	0:DiseaseFree	11.4738	0:ALIVE OR DEAD TUMOR FREE	Hispanic Or Latino	2006-07-10	0.6829	G3	No	C56.9	8441-03-01	C56.9	Yes	No	0.3068	2.36	110	NA	SOC	11.4738	0:LIVING	cb090048-9af1-489d-9ebe-7efaa3dc4e85	NA	NA	NA	Tumor Free	11.4738	0:CENSORED	NA	NA	White	No	1	Primary	Female	Matched	NA
ov_tcga_pan_can_atlas_2018	TCGA-29-2436	TCGA-29-2436-01	36	NA	NA	1	Ovarian Epithelial Tumor	OV	Serous Ovarian Cancer	297	-13346	0	9.76428	0:DiseaseFree	9.76428	0:ALIVE OR DEAD TUMOR FREE	NA	2006-07-10	0.1175	G2	No	C56.9	8441-03-01	C56.9	Yes	No	0.2628	0.06	7	NA	SOC	9.76428	0:LIVING	295231ab-477b-4077-a368-db34f867102c	NA	NA	NA	Tumor Free	9.76428	0:CENSORED	NA	NA	White	No	1	Primary	Female	Matched	NA
ov_tcga_pan_can_atlas_2018	TCGA-29-A5NZ	TCGA-29-A5NZ-01	66	NA	NA	24	Ovarian Epithelial Tumor	OV	Serous Ovarian Cancer	984	-24161	0	11.7697	1:Recurred/Progressed	35.7695	1:DEAD WITH TUMOR	NA	8/20/13	0.3693	G3	No	C48.1	8460-03-01	C48.1	Yes	Yes	0.3354	0.83	48	Yes	SOC	35.7695	1:DECEASED	F1CB3D48-1415-408D-89D1-DFDCC5924963	NA	NA	NA	With Tumor	11.7697	1:PROGRESSION	NA	No	Black or African American	No	1	Primary	Female	Matched	OV
prad_tcga_pan_can_atlas_2018	TCGA-2A-A8VL	TCGA-2A-A8VL-01	51	NA	NA	0	Prostate Cancer	PRAD	Prostate Adenocarcinoma	621	-18658	0	NA	NA	20.4162	0:ALIVE OR DEAD TUMOR FREE	NA	3/29/14	0.03	NA	No	C61	8140-03-01	C61.9	Yes	Yes	0.3257	0	22	No	PRAD	20.4162	0:LIVING	49197847-CC83-4CE1-8397-D09CEA4C4928	NA	N0	T2B	Tumor Free	20.4162	0:CENSORED	NA	No	NA	No	1	Primary	Male	Matched	PRAD
prad_tcga_pan_can_atlas_2018	TCGA-2A-A8VO	TCGA-2A-A8VO-01	57	NA	NA	0	Prostate Cancer	PRAD	Prostate Adenocarcinoma	1701	-20958	0	NA	NA	55.9227	0:ALIVE OR DEAD TUMOR FREE	NA	3/30/14	0.0211	NA	No	C61	8140-03-01	C61.9	Yes	Yes	0.3286	0	27	No	PRAD	55.9227	0:LIVING	91C0D161-2B59-4B7A-8C19-6D26DEA31849	NA	NA	T3A	Tumor Free	55.9227	0:CENSORED	NA	No	NA	No	1	Primary	Male	Matched	PRAD
prad_tcga_pan_can_atlas_2018	TCGA-2A-A8VT	TCGA-2A-A8VT-01	47	NA	NA	14	Prostate Cancer	PRAD	Prostate Adenocarcinoma	1373	-17365	0	NA	NA	45.1392	0:ALIVE OR DEAD TUMOR FREE	NA	3/29/14	0.1418	NA	No	C61	8140-03-01	C61.9	Yes	Yes	0.3152	0	39	No	PRAD	45.1392	0:LIVING	931B549F-B9F2-4E8D-83ED-FF663671883C	NA	N1	T4	Tumor Free	45.1392	0:CENSORED	NA	No	NA	Yes	1	Primary	Male	Matched	PRAD
prad_tcga_pan_can_atlas_2018	TCGA-2A-A8VV	TCGA-2A-A8VV-01	52	NA	NA	0	Prostate Cancer	PRAD	Prostate Adenocarcinoma	671	-19065	0	NA	NA	22.06	0:ALIVE OR DEAD TUMOR FREE	NA	3/29/14	0.0092	NA	No	C61	8140-03-01	C61.9	Yes	Yes	0.3136	0	25	No	PRAD	22.06	0:LIVING	75A7AFB5-66D5-47E3-8A8A-3E3A1E749A96	NA	N0	T2B	Tumor Free	22.06	0:CENSORED	NA	No	NA	No	1	Primary	Male	Matched	PRAD
prad_tcga_pan_can_atlas_2018	TCGA-2A-A8VX	TCGA-2A-A8VX-01	70	NA	NA	2	Prostate Cancer	PRAD	Prostate Adenocarcinoma	1378	-25904	0	NA	NA	45.3036	0:ALIVE OR DEAD TUMOR FREE	NA	3/29/14	0.0756	NA	No	C61	8140-03-01	C61.9	Yes	Yes	0.3361	0.03	30	No	PRAD	45.3036	0:LIVING	942F1788-D977-4AC0-A177-659F9D4CD077	NA	N0	T3B	Tumor Free	45.3036	0:CENSORED	NA	No	NA	No	1	Primary	Male	Matched	PRAD
[truncated: 9,865 more rows]
[truncated: 11 more columns]
