# Supplementary material for: Comprehensive analyses of PDHA1 that serves as a predictive biomarker for immunotherapy response in cancer
Source: Front Pharmacol. 2022 Aug 8;13:947372. doi: 10.3389/fphar.2022.947372 (PMC9393251; doi:10.3389/fphar.2022.947372)
Supplement: Supplementary file 12 [file table5.xlsx]

## Sheet: Sheet1
table.csv
ExpID	Cancer	State	Correlation	Pvalue
EXP0046	ALL	Angiogenesis	-0.289	0
EXP0046	ALL	Apoptosis	0.175	0.037
EXP0046	ALL	CellCycle	0.027	0.746
EXP0046	ALL	Differentiation	0.042	0.618
EXP0046	ALL	DNAdamage	0.318	0
EXP0046	ALL	DNArepair	0.275	0.001
EXP0046	ALL	EMT	-0.034	0.685
EXP0046	ALL	Hypoxia	-0.072	0.392
EXP0046	ALL	Inflammation	-0.108	0.198
EXP0046	ALL	Invasion	0.218	0.009
EXP0046	ALL	Metastasis	-0.016	0.848
EXP0046	ALL	Proliferation	-0.086	0.309
EXP0046	ALL	Quiescence	0.018	0.831
EXP0046	ALL	Stemness	0.179	0.032
EXP0047	AML	Angiogenesis	0.175	0.012
EXP0047	AML	Apoptosis	0.176	0.011
EXP0047	AML	CellCycle	-0.033	0.638
EXP0047	AML	Differentiation	0.349	0
EXP0047	AML	DNAdamage	0.047	0.502
EXP0047	AML	DNArepair	-0.112	0.109
EXP0047	AML	EMT	0.221	0.001
EXP0047	AML	Hypoxia	0.196	0.005
EXP0047	AML	Inflammation	0.243	0
EXP0047	AML	Invasion	0.154	0.027
EXP0047	AML	Metastasis	0.274	0
EXP0047	AML	Proliferation	0.342	0
EXP0047	AML	Quiescence	0.295	0
EXP0047	AML	Stemness	0.011	0.871
EXP0048	AML	Angiogenesis	-0.142	0.19
EXP0048	AML	Apoptosis	-0.008	0.943
EXP0048	AML	CellCycle	0.05	0.646
EXP0048	AML	Differentiation	-0.173	0.11
EXP0048	AML	DNAdamage	0.028	0.794
EXP0048	AML	DNArepair	0.107	0.323
EXP0048	AML	EMT	-0.05	0.645
EXP0048	AML	Hypoxia	-0.135	0.213
EXP0048	AML	Inflammation	-0.082	0.452
EXP0048	AML	Invasion	0.244	0.023
EXP0048	AML	Metastasis	-0.155	0.152
EXP0048	AML	Proliferation	-0.047	0.667
EXP0048	AML	Quiescence	-0.202	0.06
EXP0048	AML	Stemness	0.18	0.095
EXP0049	AML	Angiogenesis	-0.105	0.582
EXP0049	AML	Apoptosis	-0.144	0.446
EXP0049	AML	CellCycle	0.221	0.241
EXP0049	AML	Differentiation	0.148	0.434
EXP0049	AML	DNAdamage	-0.135	0.477
EXP0049	AML	DNArepair	0.129	0.498
EXP0049	AML	EMT	-0.345	0.062
EXP0049	AML	Hypoxia	0.038	0.841
EXP0049	AML	Inflammation	-0.318	0.087
EXP0049	AML	Invasion	-0.066	0.728
EXP0049	AML	Metastasis	-0.174	0.357
EXP0049	AML	Proliferation	-0.062	0.746
EXP0049	AML	Quiescence	0.209	0.267
EXP0049	AML	Stemness	0.039	0.836
EXP0050	CML	Angiogenesis	0.003	0.909
EXP0050	CML	Apoptosis	0.126	0
EXP0050	CML	CellCycle	0.127	0
EXP0050	CML	Differentiation	0.071	0.007
EXP0050	CML	DNAdamage	0.174	0
EXP0050	CML	DNArepair	0.2	0
EXP0050	CML	EMT	0.102	0
EXP0050	CML	Hypoxia	0.099	0
EXP0050	CML	Inflammation	-0.065	0.015
EXP0050	CML	Invasion	0.17	0
EXP0050	CML	Metastasis	0.098	0
EXP0050	CML	Proliferation	0.028	0.297
EXP0050	CML	Quiescence	-0.053	0.049
EXP0050	CML	Stemness	-0.093	0
EXP0051	CRC	Angiogenesis	-0.241	0.005
EXP0051	CRC	Apoptosis	-0.067	0.438
EXP0051	CRC	CellCycle	0.138	0.112
EXP0051	CRC	Differentiation	-0.192	0.027
EXP0051	CRC	DNAdamage	0.082	0.348
EXP0051	CRC	DNArepair	0.12	0.167
EXP0051	CRC	EMT	-0.145	0.095
EXP0051	CRC	Hypoxia	-0.201	0.02
EXP0051	CRC	Inflammation	-0.195	0.024
EXP0051	CRC	Invasion	-0.113	0.193
EXP0051	CRC	Metastasis	-0.199	0.021
EXP0051	CRC	Proliferation	-0.044	0.616
EXP0051	CRC	Quiescence	-0.262	0.002
EXP0051	CRC	Stemness	-0.006	0.942
EXP0052	BRCA	Angiogenesis	0.052	0.321
EXP0052	BRCA	Apoptosis	0.125	0.017
EXP0052	BRCA	CellCycle	0.212	0
EXP0052	BRCA	Differentiation	-0.023	0.664
EXP0052	BRCA	DNAdamage	0.18	0.001
EXP0052	BRCA	DNArepair	0.205	0
EXP0052	BRCA	EMT	0.148	0.004
EXP0052	BRCA	Hypoxia	0.11	0.036
EXP0052	BRCA	Inflammation	0.023	0.66
EXP0052	BRCA	Invasion	0.158	0.002
EXP0052	BRCA	Metastasis	0.154	0.003
EXP0052	BRCA	Proliferation	0.11	0.035
EXP0052	BRCA	Quiescence	-0.115	0.028
EXP0052	BRCA	Stemness	0.018	0.725
EXP0053	BRCA	Angiogenesis	0.032	0.601
EXP0053	BRCA	Apoptosis	0.195	0.002
EXP0053	BRCA	CellCycle	0.127	0.039
EXP0053	BRCA	Differentiation	0.122	0.048
EXP0053	BRCA	DNAdamage	0.176	0.004
EXP0053	BRCA	DNArepair	0.105	0.09
EXP0053	BRCA	EMT	0.079	0.205
EXP0053	BRCA	Hypoxia	0.091	0.14
EXP0053	BRCA	Inflammation	0.223	0
EXP0053	BRCA	Invasion	0.211	0.001
EXP0053	BRCA	Metastasis	0.122	0.049
EXP0053	BRCA	Proliferation	0.118	0.057
EXP0053	BRCA	Quiescence	0.185	0.003
EXP0053	BRCA	Stemness	-0.047	0.45
EXP0054	BRCA	Angiogenesis	-0.273	0.102
EXP0054	BRCA	Apoptosis	0.296	0.075
EXP0054	BRCA	CellCycle	0.297	0.075
EXP0054	BRCA	Differentiation	-0.106	0.531
EXP0054	BRCA	DNAdamage	0.513	0.001
EXP0054	BRCA	DNArepair	0.565	0
EXP0054	BRCA	EMT	0.112	0.508
EXP0054	BRCA	Hypoxia	0.544	0.001
EXP0054	BRCA	Inflammation	-0.211	0.21
EXP0054	BRCA	Invasion	0.368	0.025
EXP0054	BRCA	Metastasis	0.353	0.032
EXP0054	BRCA	Proliferation	0.115	0.497
EXP0054	BRCA	Quiescence	-0.162	0.339
EXP0054	BRCA	Stemness	0.165	0.33
EXP0055	BRCA	Angiogenesis	-0.176	0.497
EXP0055	BRCA	Apoptosis	0.159	0.54
EXP0055	BRCA	CellCycle	0.434	0.083
EXP0055	BRCA	Differentiation	-0.14	0.592
EXP0055	BRCA	DNAdamage	-0.1	0.701
EXP0055	BRCA	DNArepair	0.368	0.147
EXP0055	BRCA	EMT	0.078	0.766
EXP0055	BRCA	Hypoxia	-0.475	0.056
EXP0055	BRCA	Inflammation	-0.309	0.227
EXP0055	BRCA	Invasion	0.404	0.109
EXP0055	BRCA	Metastasis	-0.233	0.367
EXP0055	BRCA	Proliferation	0.392	0.12
EXP0055	BRCA	Quiescence	-0.292	0.255
EXP0055	BRCA	Stemness	-0.221	0.393
EXP0056	AST	Angiogenesis	-0.026	0.114
EXP0056	AST	Apoptosis	0.027	0.097
EXP0056	AST	CellCycle	0.042	0.011
EXP0056	AST	Differentiation	-0.018	0.287
EXP0056	AST	DNAdamage	0.035	0.033
EXP0056	AST	DNArepair	0.016	0.319
EXP0056	AST	EMT	0.067	0
EXP0056	AST	Hypoxia	0.083	0
EXP0056	AST	Inflammation	-0.014	0.414
EXP0056	AST	Invasion	0.059	0
EXP0056	AST	Metastasis	0.02	0.236
EXP0056	AST	Proliferation	-0.011	0.506
EXP0056	AST	Quiescence	0.03	0.07
EXP0056	AST	Stemness	-0.056	0.001
EXP0057	GBM	Angiogenesis	-0.178	0.002
EXP0057	GBM	Apoptosis	-0.004	0.944
EXP0057	GBM	CellCycle	0.038	0.504
EXP0057	GBM	Differentiation	-0.096	0.091
EXP0057	GBM	DNAdamage	0.084	0.14
EXP0057	GBM	DNArepair	0.01	0.86
EXP0057	GBM	EMT	-0.19	0.001
EXP0057	GBM	Hypoxia	-0.063	0.267
EXP0057	GBM	Inflammation	-0.108	0.057
EXP0057	GBM	Invasion	-0.083	0.144
EXP0057	GBM	Metastasis	-0.124	0.029
EXP0057	GBM	Proliferation	0.026	0.642
EXP0057	GBM	Quiescence	-0.066	0.243
EXP0057	GBM	Stemness	0.076	0.184
EXP0058	GBM	Angiogenesis	-0.168	0
EXP0058	GBM	Apoptosis	0.062	0.156
EXP0058	GBM	CellCycle	0.168	0
EXP0058	GBM	Differentiation	-0.173	0
EXP0058	GBM	DNAdamage	0.243	0
EXP0058	GBM	DNArepair	0.256	0
EXP0058	GBM	EMT	-0.041	0.35
EXP0058	GBM	Hypoxia	0.017	0.704
EXP0058	GBM	Inflammation	-0.14	0.001
EXP0058	GBM	Invasion	0.024	0.58
EXP0058	GBM	Metastasis	-0.077	0.08
EXP0058	GBM	Proliferation	-0.006	0.893
EXP0058	GBM	Quiescence	-0.023	0.604
EXP0058	GBM	Stemness	0.129	0.003
EXP0059	Glioma	Angiogenesis	-0.016	0.557
EXP0059	Glioma	Apoptosis	-0.016	0.546
EXP0059	Glioma	CellCycle	0.034	0.196
EXP0059	Glioma	Differentiation	-0.009	0.725
EXP0059	Glioma	DNAdamage	0.004	0.885
EXP0059	Glioma	DNArepair	0.009	0.74
EXP0059	Glioma	EMT	0.075	0.004
EXP0059	Glioma	Hypoxia	-0.017	0.528
EXP0059	Glioma	Inflammation	-0.034	0.205
EXP0059	Glioma	Invasion	0.081	0.002
EXP0059	Glioma	Metastasis	0.037	0.162
EXP0059	Glioma	Proliferation	0.009	0.747
EXP0059	Glioma	Quiescence	-0.028	0.288
EXP0059	Glioma	Stemness	0	0.992
EXP0060	Glioma	Angiogenesis	-0.199	0.051
EXP0060	Glioma	Apoptosis	-0.053	0.605
EXP0060	Glioma	CellCycle	0.205	0.044
EXP0060	Glioma	Differentiation	-0.115	0.261
EXP0060	Glioma	DNAdamage	0.043	0.678
EXP0060	Glioma	DNArepair	0.068	0.51
EXP0060	Glioma	EMT	-0.031	0.767
EXP0060	Glioma	Hypoxia	-0.166	0.103
EXP0060	Glioma	Inflammation	-0.055	0.593
EXP0060	Glioma	Invasion	0.077	0.452
EXP0060	Glioma	Metastasis	-0.077	0.454
EXP0060	Glioma	Proliferation	-0.012	0.909
EXP0060	Glioma	Quiescence	-0.095	0.356
EXP0060	Glioma	Stemness	-0.092	0.371
EXP0061	HGG	Angiogenesis	-0.196	0
EXP0061	HGG	Apoptosis	-0.101	0
EXP0061	HGG	CellCycle	0.271	0
EXP0061	HGG	Differentiation	0.009	0.741
EXP0061	HGG	DNAdamage	0.169	0
EXP0061	HGG	DNArepair	0.125	0
EXP0061	HGG	EMT	-0.169	0
EXP0061	HGG	Hypoxia	-0.2	0
EXP0061	HGG	Inflammation	-0.124	0
EXP0061	HGG	Invasion	0.013	0.619
EXP0061	HGG	Metastasis	-0.09	0.001
EXP0061	HGG	Proliferation	0.104	0
EXP0061	HGG	Quiescence	-0.196	0
EXP0061	HGG	Stemness	0.212	0
EXP0062	ODG	Angiogenesis	-0.019	0.34
EXP0062	ODG	Apoptosis	-0.037	0.055
EXP0062	ODG	CellCycle	-0.007	0.716
EXP0062	ODG	Differentiation	-0.003	0.886
EXP0062	ODG	DNAdamage	0.008	0.667
EXP0062	ODG	DNArepair	0.051	0.008
EXP0062	ODG	EMT	0.011	0.566
EXP0062	ODG	Hypoxia	0.016	0.414
EXP0062	ODG	Inflammation	0.017	0.39
EXP0062	ODG	Invasion	0.008	0.68
EXP0062	ODG	Metastasis	0.027	0.171
EXP0062	ODG	Proliferation	-0.018	0.351
EXP0062	ODG	Quiescence	-0.025	0.205
EXP0062	ODG	Stemness	0.007	0.739
EXP0063	HNSCC	Angiogenesis	-0.107	0
EXP0063	HNSCC	Apoptosis	-0.012	0.62
EXP0063	HNSCC	CellCycle	0.13	0
EXP0063	HNSCC	Differentiation	-0.06	0.018
EXP0063	HNSCC	DNAdamage	0.014	0.581
EXP0063	HNSCC	DNArepair	0.13	0
EXP0063	HNSCC	EMT	-0.021	0.402
EXP0063	HNSCC	Hypoxia	-0.094	0
EXP0063	HNSCC	Inflammation	-0.071	0.005
EXP0063	HNSCC	Invasion	0.054	0.031
EXP0063	HNSCC	Metastasis	-0.069	0.006
EXP0063	HNSCC	Proliferation	0.054	0.032
EXP0063	HNSCC	Quiescence	-0.051	0.041
EXP0063	HNSCC	Stemness	-0.004	0.877
EXP0064	RCC	Angiogenesis	0.119	0.295
EXP0064	RCC	Apoptosis	0.113	0.32
EXP0064	RCC	CellCycle	-0.092	0.418
EXP0064	RCC	Differentiation	0.284	0.011
EXP0064	RCC	DNAdamage	0.111	0.329
EXP0064	RCC	DNArepair	-0.171	0.129
EXP0064	RCC	EMT	-0.082	0.467
EXP0064	RCC	Hypoxia	0.297	0.007
EXP0064	RCC	Inflammation	-0.183	0.105
EXP0064	RCC	Invasion	0.081	0.477
EXP0064	RCC	Metastasis	0.048	0.672
EXP0064	RCC	Proliferation	-0.003	0.977
EXP0064	RCC	Quiescence	-0.06	0.596
EXP0064	RCC	Stemness	0.203	0.071
EXP0065	RCC	Angiogenesis	-0.02	0.908
EXP0065	RCC	Apoptosis	0.09	0.606
EXP0065	RCC	CellCycle	0.107	0.538
EXP0065	RCC	Differentiation	0.092	0.601
EXP0065	RCC	DNAdamage	0.023	0.896
EXP0065	RCC	DNArepair	0.06	0.732
EXP0065	RCC	EMT	0.088	0.613
EXP0065	RCC	Hypoxia	-0.001	0.996
EXP0065	RCC	Inflammation	0.124	0.479
EXP0065	RCC	Invasion	-0.085	0.627
EXP0065	RCC	Metastasis	-0.029	0.871
EXP0065	RCC	Proliferation	0.012	0.945
EXP0065	RCC	Quiescence	0.083	0.636
EXP0065	RCC	Stemness	-0.171	0.325
EXP0066	LUAD	Angiogenesis	-0.219	0.016
EXP0066	LUAD	Apoptosis	0.126	0.169
EXP0066	LUAD	CellCycle	0.283	0.002
EXP0066	LUAD	Differentiation	-0.269	0.003
EXP0066	LUAD	DNAdamage	0.308	0.001
EXP0066	LUAD	DNArepair	0.369	0
EXP0066	LUAD	EMT	-0.021	0.824
EXP0066	LUAD	Hypoxia	-0.133	0.148
EXP0066	LUAD	Inflammation	-0.233	0.01
EXP0066	LUAD	Invasion	0.194	0.034
EXP0066	LUAD	Metastasis	-0.144	0.118
EXP0066	LUAD	Proliferation	0.119	0.195
EXP0066	LUAD	Quiescence	-0.2	0.028
EXP0066	LUAD	Stemness	-0.012	0.894
EXP0067	LUAD	Angiogenesis	-0.252	0.107
EXP0067	LUAD	Apoptosis	0.063	0.691
EXP0067	LUAD	CellCycle	0.436	0.004
EXP0067	LUAD	Differentiation	-0.137	0.386
EXP0067	LUAD	DNAdamage	0.362	0.019
EXP0067	LUAD	DNArepair	0.524	0
EXP0067	LUAD	EMT	0.064	0.686
EXP0067	LUAD	Hypoxia	-0.304	0.05
EXP0067	LUAD	Inflammation	-0.231	0.141
EXP0067	LUAD	Invasion	0.303	0.051
EXP0067	LUAD	Metastasis	0.02	0.9
EXP0067	LUAD	Proliferation	0.328	0.034
EXP0067	LUAD	Quiescence	-0.079	0.62
EXP0067	LUAD	Stemness	-0.123	0.439
EXP0068	NSCLC	Angiogenesis	-0.082	0.003	0.003	0.001	0	0.065	0.001	0.093	0.888	0.087	0	0	0.413	0.548	0.004	0.992
EXP0068	NSCLC	Apoptosis	-0.09	0.001
EXP0068	NSCLC	CellCycle	0.122	0
EXP0068	NSCLC	Differentiation	-0.051	0.065
EXP0068	NSCLC	DNAdamage	0.09	0.001
EXP0068	NSCLC	DNArepair	0.047	0.093
EXP0068	NSCLC	EMT	0.004	0.888
EXP0068	NSCLC	Hypoxia	0.048	0.087
EXP0068	NSCLC	Inflammation	-0.202	0
EXP0068	NSCLC	Invasion	0.132	0
EXP0068	NSCLC	Metastasis	-0.023	0.413
EXP0068	NSCLC	Proliferation	0.017	0.548
EXP0068	NSCLC	Quiescence	-0.079	0.004
EXP0068	NSCLC	Stemness	0	0.992
EXP0069	OV	Angiogenesis	0.142	0.257
EXP0069	OV	Apoptosis	0.256	0.038
EXP0069	OV	CellCycle	-0.078	0.533
EXP0069	OV	Differentiation	0.048	0.705
EXP0069	OV	DNAdamage	-0.065	0.604
EXP0069	OV	DNArepair	-0.145	0.246
EXP0069	OV	EMT	0.304	0.013
EXP0069	OV	Hypoxia	0.209	0.092
EXP0069	OV	Inflammation	-0.036	0.772
EXP0069	OV	Invasion	-0.333	0.006
EXP0069	OV	Metastasis	0.104	0.405
EXP0069	OV	Proliferation	-0.212	0.087
EXP0069	OV	Quiescence	0.25	0.043
EXP0069	OV	Stemness	0.059	0.638
EXP0071	MEL	Angiogenesis	-0.099	0.003
EXP0071	MEL	Apoptosis	-0.011	0.749
EXP0071	MEL	CellCycle	0.137	0
EXP0071	MEL	Differentiation	0.033	0.316
EXP0071	MEL	DNAdamage	0.082	0.013
EXP0071	MEL	DNArepair	0.116	0
EXP0071	MEL	EMT	-0.054	0.1
EXP0071	MEL	Hypoxia	-0.001	0.987
EXP0071	MEL	Inflammation	-0.094	0.004
EXP0071	MEL	Invasion	0.095	0.004
EXP0071	MEL	Metastasis	-0.025	0.448
EXP0071	MEL	Proliferation	0.027	0.405
EXP0071	MEL	Quiescence	0.011	0.746
EXP0071	MEL	Stemness	0.029	0.374
EXP0072	MEL	Angiogenesis	-0.045	0.456
EXP0072	MEL	Apoptosis	-0.032	0.598
EXP0072	MEL	CellCycle	0.055	0.354
EXP0072	MEL	Differentiation	-0.063	0.294
EXP0072	MEL	DNAdamage	0.02	0.733
EXP0072	MEL	DNArepair	0.042	0.481
EXP0072	MEL	EMT	-0.006	0.918
EXP0072	MEL	Hypoxia	0.042	0.479
EXP0072	MEL	Inflammation	0.007	0.903
EXP0072	MEL	Invasion	0.014	0.809
EXP0072	MEL	Metastasis	-0.015	0.797
EXP0072	MEL	Proliferation	0.033	0.587
EXP0072	MEL	Quiescence	-0.025	0.677
EXP0072	MEL	Stemness	-0.11	0.065
EXP0073	RB	Angiogenesis	0.391	0
EXP0073	RB	Apoptosis	-0.145	0
EXP0073	RB	CellCycle	-0.383	0
EXP0073	RB	Differentiation	0.375	0
EXP0073	RB	DNAdamage	-0.319	0
EXP0073	RB	DNArepair	-0.414	0
EXP0073	RB	EMT	-0.112	0
EXP0073	RB	Hypoxia	-0.011	0.528
EXP0073	RB	Inflammation	0.296	0
EXP0073	RB	Invasion	-0.071	0
EXP0073	RB	Metastasis	0.111	0
EXP0073	RB	Proliferation	-0.097	0
EXP0073	RB	Quiescence	0.101	0
EXP0073	RB	Stemness	0.14	0
EXP0074	UM	Angiogenesis	-0.165	0
EXP0074	UM	Apoptosis	-0.47	0
EXP0074	UM	CellCycle	-0.188	0
EXP0074	UM	Differentiation	-0.281	0
EXP0074	UM	DNAdamage	-0.492	0
EXP0074	UM	DNArepair	-0.486	0
EXP0074	UM	EMT	-0.233	0
EXP0074	UM	Hypoxia	-0.26	0
EXP0074	UM	Inflammation	-0.3	0
EXP0074	UM	Invasion	-0.384	0
EXP0074	UM	Metastasis	-0.395	0
EXP0074	UM	Proliferation	-0.266	0
EXP0074	UM	Quiescence	-0.409	0
EXP0074	UM	Stemness	-0.119	0
