# Supplementary material for: Comprehensive analyses of PDHA1 that serves as a predictive biomarker for immunotherapy response in cancer
Source: Front Pharmacol. 2022 Aug 8;13:947372. doi: 10.3389/fphar.2022.947372 (PMC9393251; doi:10.3389/fphar.2022.947372)
Supplement: Supplementary file 13 [file table7.xlsx]

## Sheet: Sheet2
Gene Symbol	Gene ID	PCC
SUCLG1	ENSG00000163541.11	0.5
ESRRA	ENSG00000173153.13	0.49
ATP5G3	ENSG00000154518.9	0.48
AIFM1	ENSG00000156709.13	0.48
UQCRC1	ENSG00000010256.10	0.48
COQ9	ENSG00000088682.13	0.47
HCCS	ENSG00000004961.14	0.47
COX5A	ENSG00000178741.11	0.45
UQCRC2	ENSG00000140740.10	0.45
DLD	ENSG00000091140.12	0.44
SLC25A5	ENSG00000005022.5	0.44
CHCHD3	ENSG00000106554.11	0.43
CYCS	ENSG00000172115.8	0.42
COX7B	ENSG00000131174.4	0.42
ATP5B	ENSG00000110955.8	0.42
NDUFA9	ENSG00000139180.10	0.42
MRPS5	ENSG00000144029.11	0.41
RP11-74E22.3	ENSG00000262050.1	0.41
IMMT	ENSG00000132305.20	0.4
SLC25A3	ENSG00000075415.12	0.4
OXNAD1	ENSG00000154814.13	0.4
APOO	ENSG00000184831.13	0.37
PPARGC1A	ENSG00000109819.8	0.37
MRPL16	ENSG00000166902.4	0.37
PDF	ENSG00000258429.1	0.37
MTCH2	ENSG00000109919.9	0.36
CLUH	ENSG00000132361.16	0.36
TIMM8A	ENSG00000126953.5	0.36
NNT	ENSG00000112992.16	0.36
PLEKHJ1	ENSG00000104886.9	0.36
GSS	ENSG00000100983.9	0.36
VDAC1	ENSG00000213585.10	0.36
OGDHL	ENSG00000197444.9	0.35
LAS1L	ENSG00000001497.16	0.35
ACO2	ENSG00000100412.15	0.35
PHB	ENSG00000167085.11	0.35
NDUFA8	ENSG00000119421.6	0.35
TBRG4	ENSG00000136270.13	0.35
CHCHD3P3	ENSG00000214973.3	0.35
NDUFAF4	ENSG00000123545.5	0.35
TRAP1	ENSG00000126602.10	0.35
AFG3L2	ENSG00000141385.9	0.35
ATP5C1	ENSG00000165629.19	0.35
SATB2	ENSG00000119042.16	0.34
SDHA	ENSG00000073578.16	0.34
NDUFA6	ENSG00000184983.9	0.34
PDSS1	ENSG00000148459.15	0.34
SDHD	ENSG00000204370.8	0.34
SDHB	ENSG00000117118.9	0.34
ATP5F1	ENSG00000116459.10	0.34
EIF1AX	ENSG00000173674.10	0.34
CLYBL	ENSG00000125246.15	0.34
TUFM	ENSG00000178952.8	0.34
IDH3B	ENSG00000101365.20	0.34
DLAT	ENSG00000150768.15	0.34
ATP5A1	ENSG00000152234.15	0.33
COQ3	ENSG00000132423.10	0.33
ATP5O	ENSG00000241837.6	0.33
NDUFS1	ENSG00000023228.13	0.33
MRPS9	ENSG00000135972.8	0.33
NDUFA1	ENSG00000125356.6	0.33
COX4I1	ENSG00000131143.8	0.33
SGK2	ENSG00000101049.14	0.33
RP1-239B22.5	ENSG00000260196.1	0.33
AURKA	ENSG00000087586.17	0.33
TIMM44	ENSG00000104980.7	0.33
MGAT4B	ENSG00000161013.16	0.33
MRPL35	ENSG00000132313.14	0.32
PTPN3	ENSG00000070159.13	0.32
DLST	ENSG00000119689.14	0.32
ATP5G1	ENSG00000159199.13	0.32
PTGES2	ENSG00000148334.14	0.32
CIAPIN1	ENSG00000005194.14	0.32
COX10	ENSG00000006695.10	0.32
LARS2	ENSG00000011376.9	0.32
CDX2	ENSG00000165556.9	0.32
POLA1	ENSG00000101868.10	0.32
UQCRH	ENSG00000173660.11	0.32
PRR13	ENSG00000205352.10	0.32
MRPS22	ENSG00000175110.11	0.32
MRPL39	ENSG00000154719.13	0.32
SATB2-AS1	ENSG00000225953.2	0.32
DDX28	ENSG00000182810.6	0.32
COX6A1	ENSG00000111775.2	0.32
ZDHHC23	ENSG00000184307.13	0.32
MTIF2	ENSG00000085760.14	0.32
CIRH1A	ENSG00000141076.17	0.32
DNAJC11	ENSG00000007923.15	0.32
SLC25A11	ENSG00000108528.13	0.31
DKC1	ENSG00000130826.15	0.31
HSPD1	ENSG00000144381.16	0.31
CHCHD4	ENSG00000163528.12	0.31
NDUFV1	ENSG00000167792.11	0.31
AIMP2	ENSG00000106305.9	0.31
KIF4A	ENSG00000090889.11	0.31
C2orf47	ENSG00000162972.10	0.31
SCML1	ENSG00000047634.14	0.31
DNAJA3	ENSG00000103423.13	0.31
NFS1	ENSG00000244005.12	0.31
TACO1	ENSG00000136463.7	0.31
