# Supplementary material for: Comprehensive analyses of PDHA1 that serves as a predictive biomarker for immunotherapy response in cancer
Source: Front Pharmacol. 2022 Aug 8;13:947372. doi: 10.3389/fphar.2022.947372 (PMC9393251; doi:10.3389/fphar.2022.947372)
Supplement: Supplementary file 14 [file table8.xlsx]

## Sheet: 相关性-Spearman
rowname_id	ACC	STAD	OV	GBMLGG
PDHA1	1
SUCLG1	0.309664	0.569913	0.253886	0.38938
ATP5MC3	0.306451	0.517574	0.246288	0.0952683
ESRRA	0.473661	0.504779	0.438515	0.360942
AIFM1	0.643671	0.723096	0.381454	0.489101
UQCRC1	0.441943	0.486784	0.390008	0.293285
COQ9	0.451193	0.430304	0.246236	0.380745

## Sheet: p值
rowname_id	PDHA1	SUCLG1	ESRRA	AIFM1	UQCRC1	COQ9
PDHA1		0.00548468	1.0388e-05	1.57148e-10	4.55242e-05	3.00346e-05
SUCLG1	0.00548468		1.75197e-10	0.000171514	1.94511e-13	8.53982e-07
ESRRA	1.0388e-05	1.75197e-10		1.28987e-05	1.3332e-09	2.35216e-06
AIFM1	1.57148e-10	0.000171514	1.28987e-05		0.00423051	2.1497e-09
UQCRC1	4.55242e-05	1.94511e-13	1.3332e-09	0.00423051		5.65949e-07
COQ9	3.00346e-05	8.53982e-07	2.35216e-06	2.1497e-09	5.65949e-07
